# Supplementary material for: MicroRNAs in blood act as biomarkers of colorectal cancer and indicate potential therapeutic targets
Source: Mol Oncol. 2021 Aug 5;15(9):2480–90. doi: 10.1002/1878-0261.13065 (PMC8410571; doi:10.1002/1878-0261.13065)
Supplement: Supplementary file 4 — Table S1. Blood‐derived miRNAs that were down or up in abundance in colorectal cancer patients of UICC stage I/II (n = 16) compared with healthy controls (n = 16). [file MOL2-15-2480-s007.xlsx]

## Sheet: regulated stage I-II vs. N
Blood-derived miRNAs that were down or up in abundance in colorectal cancer patients of UICC stage I/II (n = 16) compared with healthy controls (n = 16).
ID	chip.microarray001.tsv	chip.microarray002.tsv	chip.microarray006.tsv	chip.microarray008.tsv	chip.microarray011.tsv	chip.microarray015.tsv	chip.microarray021.tsv	chip.microarray022.tsv	chip.microarray023.tsv	chip.microarray035.tsv	chip.microarray037.tsv	chip.microarray039.tsv	chip.microarray040.tsv	chip.microarray048.tsv	chip.microarray065.tsv	chip.microarray066.tsv	chip.microarray067.tsv	chip.microarray068.tsv	chip.microarray069.tsv	chip.microarray070.tsv	chip.microarray071.tsv	chip.microarray073.tsv	chip.microarray074.tsv	chip.microarray075.tsv	chip.microarray076.tsv	chip.microarray077.tsv	chip.microarray078.tsv	chip.microarray079.tsv	chip.microarray080.tsv	p.adjusted	log2 FC	TargetID
A_25_P00017813	8.83	9.18	8.83	10.09	9.1	9.14	9.44	9.69	8.95	10.47	10.72	10.03	10.34	10.5	9.42	9.23	9.66	10.06	9.29	9.82	9.69	8.43	8.38	8.14	8.18	8.28	7.76	7.56	8.15	0.023773	-1015	hsa-miR-6127
A_25_P00017812	9.23	9.14	9.42	9.98	8.9	8.8	10.72	10.54	10.03	10.37	10.61	9.93	10.31	10.41	9.38	9.25	9.69	10.03	9.23	9.79	9.64	8.36	8.33	8.22	8.14	8.3	7.77	7.53	8.2	0.005487	-1.23	hsa-miR-6127
A_25_P00018327	6.11	5.98	5.9	6.28	5.96	5.87	6.22	6.44	6.24	7.35	7.3	7.07	7.19	7.06	6.21	6.33	6.51	6.7	6.08	6.42	6.56	5.47	5.38	5.34	5.38	5.37	5.21	5.36	5.38	0.005487	-0.872	hsa-miR-5088-5p
A_25_P00015827	7.05	7.45	7.28	7.63	7.04	7.23	8.24	8.14	7.6	8.07	7.97	7.57	7.79	7.6	7.11	6.94	7.26	7.63	6.87	7.41	7.35	6.12	6.31	6.18	6.27	6.3	5.97	5.89	6.21	0.015278	-0.85619	hsa-miR-3198
A_25_P00017777	7.38	7.95	7.59	7.8	7.63	7.41	8.15	8.04	7.63	8.04	7.93	7.59	7.77	7.71	7.16	7.21	7.4	7.82	7.07	7.46	7.56	6.22	6.31	6.13	6.38	6.12	5.88	5.91	6.37	0.043794	-0.799	hsa-miR-6131
A_25_P00016031	6.87	6.17	7	6.79	6.15	6.66	7.33	7.38	7.43	7.8	7.03	7.55	7.36	6.96	7.38	6.93	7.53	8.15	7.53	7.94	7.71	7.23	6.32	7.28	6.61	6.23	6.68	6.62	7.72	0.005831	-0.717048	hsa-miR-3200-5p
A_25_P00014847	14.25	13.51	13.73	13.44	14.03	13.16	14.71	14.71	14.25	13.95	14.08	14.15	13.51	12.91	13.89	14.25	13.73	13.81	14.09	13.73	13.44	13.81	13.16	14.15	13.09	13.44	11.8	13.23	13.89	0.040372	-0.654524	hsa-miR-150-5p
A_25_P00017776	6.95	7.44	7.06	7.52	6.77	6.52	7.54	7.39	7.13	6.55	7.45	7.16	7.41	7.43	7.06	6.98	7.27	7.64	6.94	7.35	7.26	6.16	6.26	6.22	6.21	6.15	5.86	5.98	6.28	0.024716	-0.643905	hsa-miR-6131
A_25_P00018424	7.76	8.3	7.93	8.33	7.57	7.48	8.48	8.28	7.88	7.41	8.27	7.86	7.84	8.13	7.65	7.78	8.01	8.2	7.57	8.22	8.11	7.05	6.97	6.93	6.91	7.01	6.52	6.56	6.94	0.049949	-0.623952	hsa-miR-6879-5p
A_25_P00017955	6.23	6.49	6.23	6.74	6.78	6.78	7.02	6.7	6.51	6.65	7.29	6.95	6.73	7.14	6.84	6.7	6.84	7.22	6.37	6.97	6.79	6.06	6.04	5.99	6.15	6.07	5.8	5.79	6.06	0.032887	-0.493048	hsa-miR-6717-5p
A_25_P00012354	7.58	7.32	7.44	7.42	7.2	6.89	7.49	7.9	7.31	8.14	7.41	8.11	8.08	6.95	7.77	7.72	7.76	8.02	7.65	7.84	7.63	7.5	6.99	7.57	7.07	7.13	7.32	7.27	7.69	0.004523	-0.492095	hsa-miR-342-5p
A_25_P00019017	6.89	7.33	7.16	7.54	7.13	7.06	7.74	7.72	7.44	7.27	7.37	7.04	7.28	7.44	7.12	7.07	7.25	7.68	7.08	7.43	7.38	6.58	6.59	6.76	6.59	6.74	6.32	6.17	6.59	0.042539	-0.46019	hsa-miR-6780b-5p
A_25_P00015800	11.84	11.63	11.72	12.01	12.01	11.97	12.05	12.01	12.2	12.24	12.5	11.97	11.89	11.08	12.56	12.75	12.24	12.2	12.5	12.45	13.09	12.05	11.97	12.01	12.09	12.15	12.01	11.21	12.05	0.044416	-0.445048	hsa-miR-4306
A_25_P00015713	5.39	5.52	5.75	5.68	5.79	6	6.26	6.1	5.98	5.8	6.11	5.88	6.09	6.14	5.68	5.68	5.92	6.06	5.72	5.91	5.91	5.32	5.36	5.2	5.27	5.19	5.2	5.14	5.4	0.023131	-0.40219	hsa-miR-3127-5p
A_25_P00013099	6.06	5.75	6.1	5.73	6.02	5.65	5.93	6.45	6.18	6.34	5.97	6.73	6.23	5.64	5.93	6.55	6.08	5.94	6.42	6.16	6.78	5.91	5.65	6.16	5.64	5.69	5.84	5.89	6.23	0.013008	-0.4	hsa-miR-942-5p
A_25_P00015712	5.75	5.97	5.78	5.96	5.68	5.64	5.92	5.8	5.75	6.25	6.05	5.85	6.12	6.17	5.64	5.71	5.83	6.11	5.59	5.92	5.87	5.17	5.2	5.04	5.4	5.1	5.17	5.21	5.3	0.040372	-0.392333	hsa-miR-3127-5p
A_25_P00018329	5.49	5.54	5.65	5.51	5.46	5.73	5.89	5.79	5.68	5.89	6.07	5.88	6.04	6.16	5.56	5.71	5.8	5.97	5.48	5.77	5.78	5.28	5.2	5.21	5.32	5.32	5.34	5.18	5.29	0.01853	-0.344524	hsa-miR-6807-5p
A_25_P00014864	5.47	5.41	5.44	5.42	5.44	5.13	5.54	5.54	5.49	5.44	5.67	5.55	5.73	5.45	5.46	5.28	5.6	5.64	5.28	5.47	5.53	5.09	4.9	4.99	5.22	5.23	5.17	5.21	5.11	0.005487	-0.283381	hsa-miR-202-3p
A_25_P00019022	5.25	5.25	5.48	5.06	5.33	5.3	5.55	5.51	5.56	5.27	5.45	5.6	5.51	5.23	5.38	5.45	5.39	5.42	5.4	5.25	5.58	5.07	5.19	5.04	5.18	5.18	5.14	4.98	4.98	0.004177	-0.265857	hsa-miR-6876-5p
A_25_P00018715	5.97	5.71	5.86	5.36	5.64	5.49	5.84	5.78	5.68	5.66	6.15	5.71	5.91	5.54	5.65	5.81	5.94	5.9	5.62	5.76	5.69	5.53	5.51	5.65	5.57	5.44	5.4	5.94	5.62	0.03611	-0.214667	hsa-miR-6872-3p
A_25_P00012709	5.33	5.56	5.67	5.72	5.47	5.22	5.56	5.74	5.71	5.68	5.57	5.77	5.69	5.44	5.58	5.73	5.56	5.6	5.64	5.59	5.64	5.3	5.38	5.22	5.26	5.41	5.36	5.35	5.46	0.014408	-0.210286	hsa-miR-92b-3p
A_25_P00015462	5.8	5.79	5.56	5.65	5.85	5.78	5.59	5.6	5.51	5.46	5.56	5.51	5.54	5.74	5.75	5.57	5.73	5.59	5.84	5.84	5.54	5.86	5.86	5.97	5.91	6.15	6.04	5.76	5.78	0.023368	0.207048	hsa-miR-762
A_25_P00016674	5.5	5.52	5.43	5.86	5.45	5.51	5.47	5.28	5.39	5.48	5.53	5.49	5.52	5.68	5.48	5.27	5.53	5.62	5.53	5.55	5.44	5.77	5.83	5.87	5.63	6.01	5.62	5.63	5.74	0.020539	0.210143	hsa-miR-4721
A_25_P00015650	5.14	5.05	5.11	5.04	4.95	5.06	5.02	4.93	5.03	4.95	5.06	5	5.12	5.02	4.97	4.97	4.96	5.07	4.99	5.03	5.02	5.29	5.29	5.24	5.45	5.47	5.37	5.5	5.38	0.01853	0.212667	hsa-miR-3188
A_25_P00017127	5.68	6.07	5.81	5.95	5.96	6	5.57	5.62	5.65	5.53	5.77	5.28	5.56	6.01	5.73	5.5	5.63	5.56	5.56	5.69	5.6	5.95	5.79	5.67	5.8	5.82	5.8	5.48	5.58	0.012624	0.239667	hsa-miR-4465
A_25_P00015747	5.7	5.5	5.52	5.48	5.58	5.44	5.35	5.32	5.42	5.53	5.57	5.31	5.34	5.54	5.45	5.48	5.64	5.51	5.47	5.46	5.34	5.88	5.63	5.76	5.97	6.23	5.84	5.74	5.73	0.03533	0.243524	hsa-miR-4270
A_25_P00016294	5.01	5.08	5.17	5.19	5.18	5.27	5.12	5.2	5.27	5.17	5.17	5.17	5.2	5.17	5.29	5.21	5.15	5.29	5.24	5.13	5.05	5.75	5.69	5.41	5.54	5.71	5.5	5.75	5.53	0.03611	0.246286	hsa-miR-371b-5p
A_25_P00018354	5.5	5.44	5.38	5.35	5.65	5.71	5.37	5.33	5.54	5.4	5.46	5.29	5.4	5.47	5.48	5.35	5.55	5.36	5.47	5.45	5.32	5.67	5.73	5.74	5.7	6.08	5.75	5.81	5.84	0.012624	0.247714	hsa-miR-6850-5p
A_25_P00017128	5.5	6	5.79	6.13	6	5.79	5.59	5.63	5.69	5.54	5.79	5.36	5.53	5.97	5.66	5.5	5.71	5.6	5.66	5.65	5.57	5.86	5.85	5.73	5.88	5.9	5.88	5.5	5.59	0.005831	0.24919	hsa-miR-4465
A_25_P00015763	5.69	5.89	5.6	5.88	5.78	6.16	5.67	5.57	5.45	5.71	5.71	5.4	5.28	5.96	5.62	5.69	5.93	5.46	5.56	5.6	5.38	6.09	6.02	5.6	5.89	6.07	5.98	5.43	5.49	0.045268	0.264381	hsa-miR-3180-3p
A_25_P00017435	5.28	5.18	5.3	5.22	5.34	5.36	5.38	5.18	5.3	5.26	5.37	5.16	5.4	5.36	5.31	5.03	5.44	5.3	5.27	5.31	5.28	5.82	5.97	5.47	5.71	5.88	5.64	5.74	5.78	0.036531	0.270333	hsa-miR-5001-5p
A_25_P00018961	5.23	5.36	5.38	5.39	5.39	5.52	5.47	5.44	5.46	5.22	5.41	5.31	5.38	5.56	5.53	5.29	5.54	5.39	5.55	5.45	5.3	5.87	6.15	5.7	5.73	6.13	5.77	5.68	5.75	0.033526	0.272	hsa-miR-6791-5p
A_25_P00011096	5.28	5.25	5.09	5.28	5.34	5.15	5.15	5.11	5.14	5.01	5.14	4.96	5.16	5.2	5.15	4.98	5.23	5.27	5.2	5.2	5.14	5.69	5.63	5.44	5.61	5.67	5.53	5.67	5.47	0.005831	0.288667	hsa-miR-572
A_25_P00018784	5.93	6.09	5.84	6.02	5.89	6.27	5.84	5.77	5.79	5.86	5.89	5.74	5.56	6.21	5.7	5.87	6.21	5.9	5.78	5.75	5.64	6.54	6.22	6.09	6.19	6.31	6.22	5.7	6.07	0.012046	0.303238	hsa-miR-7847-3p
A_25_P00012469	6.13	6.04	5.51	5.83	5.76	5.88	5.47	5.53	5.62	5.67	5.72	5.64	5.39	5.8	5.93	5.28	5.82	5.57	5.44	5.59	5.17	5.95	6.18	5.85	5.91	6.06	6.03	6.09	5.77	0.026171	0.306286	hsa-miR-486-3p
A_25_P00016295	5.23	5.15	5.21	5.32	5.33	5.33	5.18	5.06	5.14	5.12	5.25	5.01	5.28	5.33	5.25	5.26	5.28	5.23	5.29	5.41	5.12	5.93	5.87	5.51	5.61	5.8	5.62	5.63	5.62	0.011466	0.311238	hsa-miR-371b-5p
A_25_P00015764	5.43	5.94	5.72	5.89	5.61	6.08	5.57	5.49	5.34	5.6	5.58	5.4	5.25	5.96	5.59	5.72	5.75	5.37	5.54	5.54	5.46	5.98	5.97	5.75	5.71	6.03	5.9	5.44	5.5	0.005487	0.311333	hsa-miR-3180-3p
A_25_P00018353	5.38	5.28	5.51	5.57	5.54	5.53	5.46	5.36	5.47	5.45	5.45	5.24	5.33	5.52	5.59	5.37	5.49	5.44	5.66	5.5	5.35	5.9	6.06	5.83	6	6.2	5.91	5.99	5.94	0.012624	0.334	hsa-miR-6850-5p
A_25_P00018298	5.87	5.92	5.88	6.17	6.09	5.94	6.14	6.02	5.99	5.88	5.93	5.78	6.03	5.98	5.86	5.69	6.02	5.99	5.98	6.07	5.85	6.38	6.46	6.7	6.41	6.65	6.34	6.49	6.51	0.013008	0.34	hsa-miR-6891-5p
A_25_P00018783	5.89	6.36	5.8	6.06	5.89	6.21	5.67	5.71	5.7	5.92	5.91	5.47	5.47	6.21	5.69	5.73	6.14	5.7	5.65	5.73	5.69	6.42	6.2	5.88	6.19	6.26	6.08	5.71	5.9	0.005831	0.345571	hsa-miR-7847-3p
A_25_P00017801	5.97	5.81	5.95	5.74	6.25	5.97	6	5.87	5.95	6.02	6.02	5.7	5.82	6.19	6.09	5.78	6.18	6.09	6.06	6.01	5.8	6.53	6.74	6.42	6.55	6.76	6.47	6.35	6.53	0.032537	0.346952	hsa-miR-937-5p
A_25_P00017800	5.32	5.56	5.77	5.62	5.56	5.6	5.53	5.39	5.49	5.48	5.37	4.95	5.47	5.6	5.56	5.29	5.61	5.69	5.4	5.56	5.56	5.89	5.87	5.54	6.12	6.18	6	5.92	6.02	0.005831	0.358905	hsa-miR-937-5p
A_25_P00016706	6.21	6.06	6.02	6.63	6.12	6.25	6	6.24	6.39	5.9	6.2	5.85	6.16	6.16	6.33	6.03	6.28	6.14	6.51	6.23	5.91	6.65	6.72	6.75	6.8	6.96	6.67	6.81	6.73	0.032887	0.364905	hsa-miR-4466
A_25_P00017793	5.38	5.14	5.33	5.47	5.48	5.33	5.24	5.28	5.22	5.29	5.25	5.17	5.28	5.35	5.42	5.2	5.35	5.36	5.39	5.35	5.1	5.97	5.97	5.7	5.76	6.13	5.7	5.95	5.87	0.011466	0.368238	hsa-miR-6068
A_25_P00017804	5.71	5.63	5.68	5.69	5.87	5.76	5.78	5.8	5.86	5.82	5.95	5.48	5.8	6.12	5.73	5.59	5.96	5.84	5.86	5.82	5.68	6.63	6.57	6.37	6.39	6.6	6.19	6.42	6.42	0.028057	0.388476	hsa-miR-6724-5p
A_25_P00016507	5.61	5.73	5.54	5.47	5.55	5.48	5.41	5.56	5.4	5.48	5.47	5.25	5.5	5.5	5.7	5.39	5.61	5.65	5.5	5.63	5.49	6.04	5.91	6.1	6.05	6.59	6.29	6.13	6.2	0.021789	0.388571	hsa-miR-4739
A_25_P00017792	5.4	5.39	5.4	5.64	5.41	5.39	5.39	5.23	5.43	5.24	5.4	5.2	5.35	5.34	5.41	5.31	5.42	5.44	5.38	5.32	5.2	6.19	6.21	5.82	5.98	6.26	5.88	6.05	5.96	0.005831	0.438667	hsa-miR-6068
A_25_P00016131	7.29	7.37	7.17	6.89	6.95	6.83	6.73	6.65	6.9	6.7	7	6.44	7.08	6.78	7.01	6.65	7.21	7.09	7.18	7.14	6.81	7.56	7.76	7.48	7.66	7.68	7.55	7.75	7.73	0.028783	0.443238	hsa-miR-3665
A_25_P00016934	6.11	6.1	5.97	6.22	6.11	6.05	5.97	5.88	6.08	5.99	5.98	5.94	5.97	6.21	6.04	5.9	6.15	5.96	6.16	6.05	5.92	6.61	6.63	6.75	6.65	6.91	6.6	6.83	6.68	0.004964	0.444762	hsa-miR-4687-3p
A_25_P00017893	8.48	8.65	8.21	9.18	8.81	8.57	8.14	8.17	8.46	8.07	8.3	7.98	8.15	8.43	8.8	8.2	8.64	8.18	8.97	8.8	8.31	8.72	9.18	9.35	8.78	9.64	8.58	8.62	8.85	0.047057	0.449762	hsa-miR-6087
A_25_P00017892	7.32	7.49	6.92	7.82	7.43	7.31	6.91	6.89	7.18	6.81	6.98	6.78	6.95	7.2	7.37	6.92	7.41	7.01	7.68	7.52	7.08	7.57	7.94	8.11	7.57	8.15	7.62	7.57	7.55	0.018199	0.468619	hsa-miR-6087
A_25_P00016646	6.18	5.77	6.17	6.18	6.28	6.26	6.1	5.98	6.21	5.95	6.03	5.61	5.91	6.15	6.61	6.08	6.39	6.04	6.62	6.18	6	6.8	7.06	6.97	6.87	7.17	6.86	6.92	6.89	0.045117	0.470429	hsa-miR-3940-5p
A_25_P00016935	6.65	6.44	6.4	6.95	6.64	6.73	6.53	6.31	6.57	6.45	6.52	6.3	6.42	6.6	6.78	6.43	6.83	6.58	6.93	6.74	6.36	7.26	7.5	7.52	7.15	7.7	7.12	7.17	7.25	0.021928	0.470714	hsa-miR-4687-3p
A_25_P00016714	6.49	6.48	6.55	6.85	6.7	6.59	6.37	6.5	6.84	6.41	6.59	6.09	6.27	6.82	6.93	6.52	6.94	6.44	7.21	6.65	6.34	7.19	7.45	7.34	7.3	7.79	7.18	6.99	7.38	0.03611	0.470905	hsa-miR-4763-3p
A_25_P00016707	6.89	6.57	6.48	6.96	6.67	6.47	6.39	6.53	6.66	6.41	6.61	6.16	6.55	6.63	6.82	6.48	6.75	6.5	6.78	6.81	6.19	7.36	7.32	7.25	7.49	7.54	7.2	7.49	7.37	0.020539	0.488476	hsa-miR-4466
A_25_P00015655	6.06	5.9	6.17	6.3	6.19	6.39	6.22	6.18	6.37	6.04	6.3	5.59	5.95	6.36	6.31	5.99	6.3	6.16	6.65	6.23	5.92	6.91	7.34	7.01	6.79	7.19	6.87	6.72	6.85	0.026296	0.49081	hsa-miR-2861
A_25_P00015088	6.53	6.3	6.31	6.32	6.53	6.32	6.31	6.11	6.14	6.1	6.01	5.98	6.1	6.09	6.32	6.01	6.25	6.37	6.23	6.33	5.93	6.86	6.9	6.89	6.94	7.24	6.87	7	7.02	0.005487	0.503667	hsa-miR-1207-5p
A_25_P00015087	6.53	6.37	6.27	6.34	6.55	6.39	6.18	6.22	6.13	6.13	6.05	5.97	6.17	6.18	6.32	6.03	6.23	6.21	6.18	6.3	6.02	6.84	6.84	6.88	6.88	7.21	6.81	6.98	7.01	0.004167	0.504143	hsa-miR-1207-5p
A_25_P00015656	6.85	6.67	6.84	7.33	7.01	7.02	6.76	6.87	6.98	6.74	7.01	6.29	6.74	7.16	7.19	6.89	7.1	7.08	7.49	7.28	6.39	7.77	8.1	7.65	7.54	7.99	7.6	7.55	7.62	0.03611	0.50719	hsa-miR-2861
A_25_P00017822	6.7	6.53	6.45	6.39	6.73	6.46	6.26	6.09	6.29	6.35	6.54	6.28	6.32	6.48	6.6	6.25	6.56	6.28	6.49	6.22	6.13	7.04	7.14	7.18	7.23	7.33	7.03	7.11	7.15	0.004964	0.517667	hsa-miR-6088
A_25_P00016920	6.19	6.32	5.96	6.6	6.27	6.33	6.16	6.1	6.18	5.86	6.13	5.93	5.99	6.31	6.51	6.06	6.32	6.32	6.98	6.48	6.23	6.99	7.27	7.5	6.83	7.35	6.89	6.8	7.18	0.033526	0.52781	hsa-miR-4497
A_25_P00017436	5.9	5.65	5.74	5.95	5.73	5.88	5.77	5.78	5.9	5.67	5.75	5.38	5.79	5.98	5.94	5.67	5.96	5.74	5.91	5.88	5.49	6.78	6.91	6.34	6.58	6.93	6.48	6.66	6.63	0.015278	0.53419	hsa-miR-5001-5p
A_25_P00010403	5.9	5.9	5.74	5.83	5.78	5.9	5.74	5.89	5.88	5.4	5.52	5.36	5.57	5.77	5.82	5.54	5.73	5.87	5.88	5.74	5.49	6.56	6.71	6.43	6.49	6.68	6.39	6.57	6.43	0.005487	0.538476	hsa-miR-638
A_25_P00017823	7.12	6.85	6.89	7.3	7.17	6.95	6.72	6.59	6.82	6.82	7.08	6.71	6.8	6.98	7	6.68	7.06	6.66	7.23	6.96	6.55	7.63	7.75	7.79	7.55	7.98	7.48	7.64	7.57	0.005487	0.541667	hsa-miR-6088
A_25_P00015302	6.26	6	6.2	6.55	6.38	6.55	6.2	6.26	6.51	6.14	6.36	5.82	6.26	6.58	6.61	6.12	6.64	6.23	6.68	6.35	6.03	7.17	7.63	7.09	7.06	7.31	7	7.06	7.21	0.021193	0.544143	hsa-miR-1915-3p
A_25_P00015303	6.27	6.11	6.3	6.61	6.34	6.42	6.27	6.32	6.59	6.21	6.43	5.83	6.34	6.57	6.6	6.13	6.61	6.35	6.72	6.38	5.96	7.25	7.72	7.15	7.16	7.41	7.01	7.09	7.27	0.023773	0.552429	hsa-miR-1915-3p
A_25_P00018296	7.21	6.91	6.69	6.98	7.12	6.8	6.54	6.42	6.53	6.62	6.7	6.42	6.62	6.74	7.04	6.63	7	6.65	7.19	7.04	6.44	7.49	7.66	7.56	7.67	7.97	7.5	7.77	7.4	0.013008	0.567619	hsa-miR-6821-5p
A_25_P00014921	6.82	6.9	6.42	7.09	6.76	6.53	6.34	6.37	6.36	6.43	6.42	6.32	6.25	6.42	6.54	6.27	6.44	6.33	6.61	6.44	6.13	7.1	7.19	7.32	7.24	7.71	7.16	6.9	6.95	0.004167	0.57319	hsa-miR-1225-5p
A_25_P00016132	7.82	7.86	7.65	7.62	7.49	7.34	7.23	7.21	7.36	7.19	7.67	7.01	7.5	7.47	7.6	7.1	7.78	7.66	7.71	7.64	7.24	8.25	8.51	8.28	8.36	8.41	8.08	8.48	8.62	0.013008	0.582	hsa-miR-3665
A_25_P00018295	7.22	6.88	6.87	6.96	7.28	6.82	6.68	6.55	6.63	6.73	6.76	6.59	6.75	6.83	7.01	6.8	7.08	6.83	7.3	7.26	6.54	7.69	7.73	7.77	7.86	8.08	7.64	8.07	7.56	0.016796	0.582762	hsa-miR-6821-5p
A_25_P00016805	8.35	8.44	7.56	8.95	7.93	7.96	7.64	7.54	7.52	7.56	7.83	7.89	7.68	7.88	8.01	7.7	8.2	7.65	8.14	8.41	7.46	8.6	8.76	9.08	8.51	9.16	8.48	8.35	8.43	0.020475	0.596333	hsa-miR-4459
A_25_P00016804	8.21	8.13	7.24	8.46	7.64	7.73	7.37	7.27	7.24	7.26	7.38	7.43	7.43	7.68	7.53	7.39	7.8	7.32	7.86	8.08	7.11	8.21	8.49	8.83	8.24	8.67	8.24	8.08	7.97	0.01355	0.603	hsa-miR-4459
A_25_P00017807	10.26	10.14	9.85	10.47	10.38	10.21	9.98	9.9	9.9	9.48	10.03	9.35	10.01	9.95	10.06	9.76	10.31	9.9	10.76	10.44	9.48	11.02	11.41	11.12	10.61	11.17	10.18	10.61	11.02	0.032537	0.606762	hsa-miR-6089
A_25_P00016704	9.14	8.98	8.72	9.21	9.23	8.69	8.62	8.55	8.76	8.72	8.97	8.56	8.85	8.67	9.08	8.65	9.29	8.93	9.33	9.37	8.69	9.85	10.06	10.01	9.85	10.54	9.53	9.87	9.93	0.043356	0.609333	hsa-miR-3960
A_25_P00018316	6.39	6.24	6.21	6.38	6.47	6.36	6.21	6.14	6.22	6.11	6.33	5.88	6.15	6.3	6.44	6.22	6.59	6.25	6.66	6.53	5.96	7.22	7.48	7.31	7.26	7.45	7.15	7.32	7.33	0.01355	0.619429	hsa-miR-6800-5p
A_25_P00015648	8.07	8.04	7.55	8.11	8.06	7.57	7.38	7.26	7.21	7.29	7.55	7.42	7.45	7.31	7.45	7.73	7.74	7.48	7.81	7.87	7.21	8.31	8.15	8.4	8.65	9.33	8.43	8.3	7.94	0.01355	0.625571	hsa-miR-4281
A_25_P00018317	6.3	6.17	6.14	6.35	6.38	6.32	6.12	5.98	6.12	5.97	6.3	5.87	6.19	6.24	6.3	6.18	6.48	6.14	6.63	6.4	5.99	7.16	7.43	7.16	7.08	7.51	7.11	7.26	7.23	0.012964	0.626286	hsa-miR-6800-5p
A_25_P00014920	6.83	7.01	6.5	7.27	6.83	6.65	6.46	6.37	6.4	6.39	6.45	6.39	6.24	6.51	6.58	6.39	6.6	6.29	6.68	6.55	6.16	7.13	7.28	7.4	7.33	7.86	7.24	6.98	7.11	0.004167	0.626571	hsa-miR-1225-5p
A_25_P00016705	9.35	9.06	8.85	9.31	9.42	8.97	8.89	8.67	8.98	8.95	9.08	8.67	9.06	8.85	9.23	8.74	9.42	9.08	9.46	9.57	8.76	10.09	10.34	10.14	10.06	10.65	9.66	10.09	10.18	0.040372	0.630048	hsa-miR-3960
A_25_P00016992	6.03	6.04	5.91	6.25	5.92	6.02	5.83	6	5.9	5.88	5.86	5.79	5.79	6.02	6.04	6	5.93	5.91	6.15	5.92	5.6	7.1	7.16	6.59	6.78	7.23	6.78	6.87	6.91	0.005831	0.632762	hsa-miR-4787-5p
A_25_P00015647	7.77	7.77	7.3	7.83	7.69	7.26	6.97	6.93	6.93	7.14	7.13	7.21	7.12	7.01	7.31	7.42	7.45	7.17	7.47	7.65	6.88	8.06	7.92	8.18	8.27	8.97	8.18	8.11	7.66	0.012964	0.635476	hsa-miR-4281
A_25_P00016931	8.14	8.89	8.02	8.69	8.58	9.29	7.89	7.84	7.66	8.33	8.36	7.53	7.18	8.72	7.88	8.21	9.08	7.9	7.74	8.04	7.74	9.25	8.95	8.43	8.81	9.08	8.64	7.39	8.31	0.023773	0.678429	hsa-miR-4788
A_25_P00016930	8.11	8.91	8.08	8.76	8.6	9.44	8	7.93	7.76	8.36	8.4	7.5	7.22	8.8	7.9	8.27	9.12	7.94	7.77	8.14	7.77	9.23	9.02	8.49	8.89	9.1	8.65	7.44	8.41	0.022775	0.688762	hsa-miR-4788
A_25_P00010402	6.45	6.6	6.23	6.89	6.52	6.63	6.24	6.44	6.36	6.16	6.26	5.9	6.18	6.39	6.4	6.21	6.34	6.56	6.56	6.34	5.88	7.35	7.56	7.17	7.2	7.53	7.06	7.31	7.22	0.004167	0.690381	hsa-miR-638
A_25_P00016508	6.82	6.72	6.41	6.76	6.51	6.43	6.17	6.28	6.25	6.54	6.23	6.43	6.38	6.39	6.89	6.44	6.75	6.71	6.97	6.88	6.58	7.74	7.52	7.97	7.62	8.17	7.65	7.8	7.88	0.032488	0.700333	hsa-miR-4739
A_25_P00018224	6.91	7.09	6.97	7.57	7.06	7.24	6.81	7.12	7.04	6.99	6.97	6.6	6.87	7.18	7.32	6.96	7.34	7.04	7.42	7.32	6.49	8.4	8.6	7.9	7.69	8.6	7.75	7.9	8.07	0.012964	0.702381	hsa-miR-7704
A_25_P00017945	7.27	7.35	7.1	7.75	7.38	7.28	6.95	7.35	7.33	7.28	7.44	6.89	7.31	7.72	7.72	7.4	7.7	7.51	8.07	7.61	6.86	8.65	8.83	8.58	8.38	9.06	8.14	8.4	8.64	0.030608	0.710667	hsa-miR-6125
A_25_P00017806	9.27	9.1	8.97	9.55	9.31	9.37	8.87	8.9	9	8.65	9.06	8.41	8.91	9.06	9.16	8.8	9.35	8.91	9.55	9.25	8.51	9.98	10.21	10.23	9.82	10.5	9.48	10.06	10.26	0.005831	0.73381	hsa-miR-6089
A_25_P00018778	7.64	7.66	7.26	7.98	7.8	7.7	7.35	7.33	7.18	7.08	6.93	7.05	7.14	7.07	7.18	7.04	7.44	6.98	7.59	7.69	6.37	8.51	8.69	7.8	7.84	8.83	7.85	8.49	8.18	0.005487	0.776381	hsa-miR-6869-5p
A_25_P00017887	9.02	8.76	8.6	8.8	9.21	8.31	8.19	8.15	8.14	8.27	8.43	8.18	8.44	8.11	8.58	8.62	8.97	8.41	9.04	9	8.3	9.62	9.69	9.62	9.93	10.44	9.4	10.01	9.69	0.022785	0.783286	hsa-miR-6090
A_25_P00017886	8.95	8.83	8.64	8.9	9.27	8.35	8.21	8.08	8.13	8.3	8.46	8.24	8.46	8.14	8.55	8.6	9	8.33	8.98	8.98	8.25	9.57	9.59	9.53	9.9	10.31	9.38	9.98	9.64	0.013588	0.786524	hsa-miR-6090
A_25_P00018777	7.26	7.36	6.96	7.48	7.5	7.33	7	6.95	7.03	6.8	6.72	6.67	6.86	6.86	7.13	6.78	7.2	6.93	7.26	7.44	6.21	8.33	8.62	7.76	7.74	8.62	7.8	8.25	7.98	0.005487	0.807095	hsa-miR-6869-5p
A_25_P00016923	8.91	9	8.13	9.57	9.18	8.2	7.91	7.82	7.98	8.31	8.69	8.38	8.27	8.53	8.43	8.58	9.06	8.48	9.4	9.71	8.55	10.01	10.09	10.03	10.28	11.41	9.55	9.53	9.57	0.045117	0.940381	hsa-miR-4516
A_25_P00016924	9.62	9.57	8.74	10.21	9.93	9.1	8.65	8.65	8.72	8.83	9.35	8.85	8.95	9.16	9.12	9.12	9.71	9.12	10.29	10.34	9.12	10.79	10.91	10.69	11.12	12.01	10.06	10.14	10.29	0.041788	0.964952	hsa-miR-4516
A_25_P00016925	9.85	9.98	9.1	10.5	10.23	9.57	9.1	8.97	9.16	9.12	9.64	9.08	9.29	9.59	9.46	9.4	9.79	9.33	10.44	10.5	9.22	11.08	11.29	10.91	11.24	12.05	10.29	10.31	10.69	0.016012	0.997857	hsa-miR-4516
Some microRNAs were assayed more than once
