# Supplementary material for: MicroRNAs in blood act as biomarkers of colorectal cancer and indicate potential therapeutic targets
Source: Mol Oncol. 2021 Aug 5;15(9):2480–90. doi: 10.1002/1878-0261.13065 (PMC8410571; doi:10.1002/1878-0261.13065)
Supplement: Supplementary file 5 — Table S2. Blood‐derived miRNAs that were down or up in abundance in colorectal cancer patients of UICC stage III (n = 16) compared with healthy controls (n = 16). [file MOL2-15-2480-s006.xlsx]

## Sheet: regulated stage III vs. N
Blood-derived miRNAs that were down or up in abundance in colorectal cancer patients of UICC stage III (n = 16) compared with healthy controls (n = 16).
ID	chip.microarray009.tsv	chip.microarray013.tsv	chip.microarray014.tsv	chip.microarray018.tsv	chip.microarray021.tsv	chip.microarray022.tsv	chip.microarray023.tsv	chip.microarray033.tsv	chip.microarray035.tsv	chip.microarray037.tsv	chip.microarray039.tsv	chip.microarray040.tsv	chip.microarray042.tsv	chip.microarray043.tsv	chip.microarray044.tsv	chip.microarray049.tsv	chip.microarray050.tsv	chip.microarray051.tsv	chip.microarray052.tsv	chip.microarray053.tsv	chip.microarray054.tsv	chip.microarray055.tsv	chip.microarray056.tsv	chip.microarray065.tsv	chip.microarray066.tsv	chip.microarray067.tsv	chip.microarray068.tsv	chip.microarray069.tsv	chip.microarray070.tsv	chip.microarray071.tsv	p.adjusted	log2 FC	TargetID
A_25_P00010815	9.51	9.55	9.35	8.41	9.33	9.76	9.53	9.64	9.71	9.29	9.98	9.64	9.18	9.4	9.55	8.33	9.2	8.4	9.48	8.11	8.81	8.78	8.14	9.57	10.69	9.33	9.31	10.79	9.87	10.47	0.022953	-0.815	hsa-miR-30c-5p
A_25_P00010390	9.82	10.34	9.85	9.57	9.93	10.29	9.98	10.44	10.31	9.73	10.5	9.85	9.62	10.09	10.34	8.55	9.1	8.98	9.71	8.44	9.08	9.12	8.74	9.98	10.94	10.23	10.01	10.91	10.65	10.87	0.03179	-0.811696	hsa-miR-30b-5p
A_25_P00012242	6.84	6.51	7.03	6.16	6.53	6.88	6.44	7.35	7.24	6.85	7.54	6.92	7.19	6.65	6.92	6.1	6.67	6.13	6.29	6.13	6.26	6.27	6.13	7.2	8.15	7.15	7.01	8.1	7.55	8.98	0.045158	-0.784911	hsa-miR-186-5p
A_25_P00014045	11.84	12.15	11.89	11.58	11.72	12.09	12.05	12.45	12.14	12.4	12.35	12.4	11.72	11.72	11.8	11.93	11.84	11.5	12.09	11.54	11.8	11.63	11.63	12.15	12.8	12.4	11.89	12.65	12.4	12.75	0.012425	-0.479911	hsa-miR-425-5p
A_25_P00012030	13.65	13.73	13.65	13.65	13.81	14.03	14.09	13.81	14.15	13.95	13.89	14.34	13.65	13.09	13.81	13.31	13.65	13.31	13.81	13.38	13.58	13.73	13.38	13.51	14.34	13.89	13.73	14.03	13.81	14.34	0.009255	-0.419196	hsa-miR-92a-3p
A_25_P00012031	14.99	14.71	14.86	14.99	15.14	15.4	15.4	15.14	15.4	15.14	15.15	15.6	14.71	14.45	15.15	14.86	14.99	15.15	15.6	14.99	15.15	15.15	14.86	15.15	15.6	15.15	15.15	15.6	15.4	15.4	0.022953	-0.349911	hsa-miR-92a-3p
A_25_P00012833	6.57	6.72	6.45	6.7	6.65	6.83	6.92	6.8	6.88	6.79	7.13	7.11	6.7	6.43	6.66	6.29	6.47	6.74	6.49	6.67	6.5	6.53	6.85	6.98	6.81	6.92	6.85	6.95	7.03	7	0.002856	-0.319732	hsa-miR-652-3p
A_25_P00012633	6.58	6.62	6.3	6.48	6.55	6.71	6.5	6.54	6.76	6.32	6.88	6.46	6.38	6.55	6.24	6.13	6.55	6.37	6.34	6.5	6.22	6.33	6.5	6.82	7.03	6.5	6.59	7.02	6.66	7.45	0.045158	-0.317768	hsa-miR-500a-5p
A_25_P00019022	5.09	5.1	5.2	5.42	5.55	5.51	5.56	5.38	5.27	5.45	5.6	5.51	5.22	5.23	5.22	5.1	5.21	5.13	5.39	5.11	4.86	4.95	5.19	5.38	5.45	5.39	5.42	5.4	5.25	5.58	0.003328	-0.276429	hsa-miR-6876-5p
A_25_P00015535	5.09	5.26	5.05	5.16	5.31	5.4	5.29	5.34	5.49	5.29	5.5	5.29	5.13	5.24	5.24	5.02	5.28	5.08	5.32	4.97	5.09	5.16	5.2	5.35	5.53	5.35	5.46	5.46	5.44	5.75	0.002856	-0.257768	hsa-miR-500b-5p
A_25_P00012709	5.47	5.72	5.27	5.47	5.56	5.74	5.71	5.62	5.68	5.57	5.77	5.69	5.55	5.31	5.75	5.01	5.12	5.33	5.43	5.31	5.27	5.35	5.3	5.58	5.73	5.56	5.6	5.64	5.59	5.64	0.017827	-0.254643	hsa-miR-92b-3p
A_25_P00012710	5.41	5.9	5.78	5.74	5.86	6	5.94	5.98	5.85	5.65	5.79	5.81	5.52	5.65	5.6	5.43	5.42	5.35	5.54	5.36	5.85	5.31	5.5	5.81	6.05	5.72	5.72	5.83	5.79	5.75	0.045158	-0.242679	hsa-miR-92b-3p
A_25_P00015536	5.36	5.38	5.1	5.3	5.36	5.42	5.25	5.39	5.33	5.31	5.53	5.32	5.24	5.24	5.13	5.04	5.23	5.14	5.01	5.07	4.97	5.11	5.07	5.43	5.52	5.33	5.43	5.5	5.34	5.67	0.009255	-0.23625	hsa-miR-500b-5p
A_25_P00018290	5.04	5.03	5	5.04	5.32	5.22	5.28	4.94	5.09	5.14	5.16	5.17	5.23	5.38	5	5.02	5.06	5.01	5.04	4.93	4.99	4.9	4.95	5.37	5.18	5.24	5.24	5.63	5.26	5.32	0.009454	-0.223571	hsa-miR-7106-5p
A_25_P00018289	5.13	4.85	4.99	5.36	5.42	5.37	5.27	5.01	5.03	5.18	5.04	5.14	5.16	4.99	5.04	5.04	5.02	4.82	5.12	4.97	4.76	4.88	4.88	5.25	5.13	5.2	5.19	5.49	5.22	5.16	0.023085	-0.219464	hsa-miR-7106-5p
A_25_P00019058	6.04	5.88	6	5.9	5.92	5.69	5.91	5.75	5.44	5.68	5.41	5.72	5.88	5.73	5.85	5.81	5.98	5.95	5.97	5.96	6.17	6.11	6.02	5.74	5.56	5.86	5.83	5.63	5.89	5.72	0.022953	0.223214	hsa-miR-6829-5p
A_25_P00016988	6.17	6.17	6.18	6.09	5.73	5.84	5.77	5.81	5.82	5.78	5.84	5.79	6.01	6.32	5.95	6.26	5.93	6.1	5.92	5.96	6.42	6.08	5.99	5.98	5.92	5.74	5.75	6.08	5.89	5.76	0.009255	0.25	hsa-miR-4665-3p
A_25_P00016987	5.99	6.21	6.43	6.08	5.86	5.91	5.87	5.91	5.81	5.91	5.92	5.9	6.12	6.4	6.36	6.3	6.04	6.11	6.06	6.13	6.51	6.22	5.98	6.08	6.01	5.83	5.84	6.21	5.91	5.78	0.012841	0.260982	hsa-miR-4665-3p
A_25_P00014921	6.63	6.89	6.58	6.85	6.34	6.37	6.36	6.26	6.43	6.42	6.32	6.25	6.43	6.96	6.37	6.87	6.74	6.44	6.69	6.57	6.87	6.91	6.58	6.54	6.27	6.44	6.33	6.61	6.44	6.13	0.017876	0.29	hsa-miR-1225-5p
A_25_P00016625	6.8	6.59	7.01	6.79	6.71	6.47	6.63	6.36	6.27	6.71	6.05	6.44	6.83	6.37	6.48	6.66	6.9	6.91	6.85	6.93	7.16	7.19	6.91	6.41	6.17	6.73	6.59	6.44	6.57	6.51	0.048317	0.317679	hsa-miR-1268b
A_25_P00014920	6.72	7.05	6.68	6.82	6.46	6.37	6.4	6.43	6.39	6.45	6.39	6.24	6.45	6.94	6.41	7.03	6.94	6.54	6.9	6.6	7.01	7.01	6.77	6.58	6.39	6.6	6.29	6.68	6.55	6.16	0.009255	0.34375	hsa-miR-1225-5p
A_25_P00015498	7.62	7.16	7.17	7.01	6.81	6.76	6.6	6.98	6.74	7.16	6.71	7	7.64	6.99	6.84	7.25	7.61	7.38	7.34	7.34	7.62	7.7	7.2	6.76	6.82	7.17	7.12	6.95	7.19	7.07	0.021089	0.384554	hsa-miR-3195
A_25_P00015087	6.48	6.36	6.17	6.71	6.18	6.22	6.13	6.06	6.13	6.05	5.97	6.17	5.97	6.37	6.07	7.22	6.68	6.4	6.81	6.79	6.81	7.04	6.84	6.32	6.03	6.23	6.21	6.18	6.3	6.02	0.044021	0.395893	hsa-miR-1207-5p
A_25_P00012469	6.2	6	6.51	5.94	5.47	5.53	5.62	5.82	5.67	5.72	5.64	5.39	6.43	6.74	5.89	6.05	5.68	5.84	5.35	5.74	6.14	5.9	5.84	5.93	5.28	5.82	5.57	5.44	5.59	5.17	0.022567	0.444375	hsa-miR-486-3p
A_25_P00015088	6.44	6.37	6.4	6.73	6.31	6.11	6.14	6.11	6.1	6.01	5.98	6.1	5.99	6.5	6.06	7.28	6.69	6.56	6.87	6.74	7	7.06	6.89	6.32	6.01	6.25	6.37	6.23	6.33	5.93	0.022567	0.449196	hsa-miR-1207-5p
A_25_P00016805	8.36	8.58	8.17	8.43	7.64	7.54	7.52	7.42	7.56	7.83	7.89	7.68	8.06	8.62	8.11	8.51	8.21	7.96	8.6	7.84	8.71	8.91	8.33	8.01	7.7	8.2	7.65	8.14	8.41	7.46	0.03179	0.499107	hsa-miR-4459
A_25_P00016804	7.99	8.28	7.74	8.11	7.37	7.27	7.24	7.1	7.26	7.38	7.43	7.43	7.76	8.25	7.8	8.17	7.8	7.77	8.25	7.57	8.3	8.49	8.15	7.53	7.39	7.8	7.32	7.86	8.08	7.11	0.017876	0.508482	hsa-miR-4459
Some microRNAs were assayed more than once
