# Supplementary material for: MicroRNAs in blood act as biomarkers of colorectal cancer and indicate potential therapeutic targets
Source: Mol Oncol. 2021 Aug 5;15(9):2480–90. doi: 10.1002/1878-0261.13065 (PMC8410571; doi:10.1002/1878-0261.13065)
Supplement: Supplementary file 6 — Table S3. Blood‐derived miRNAs that were down or up in abundance in colorectal cancer patients of UICC stage IV (n = 16) compared with healthy controls (n = 16). [file MOL2-15-2480-s002.xlsx]

## Sheet: regulated stage IV vs. N
Blood-derived miRNAs that were down or up in abundance in colorectal cancer patients of UICC stage IV (n = 16) compared with healthy controls (n = 16).
ID	chip.microarray001.tsv	chip.microarray004.tsv	chip.microarray007.tsv	chip.microarray016.tsv	chip.microarray021.tsv	chip.microarray022.tsv	chip.microarray023.tsv	chip.microarray024.tsv	chip.microarray028.tsv	chip.microarray029.tsv	chip.microarray034.tsv	chip.microarray035.tsv	chip.microarray037.tsv	chip.microarray039.tsv	chip.microarray040.tsv	chip.microarray041.tsv	chip.microarray057.tsv	chip.microarray058.tsv	chip.microarray059.tsv	chip.microarray060.tsv	chip.microarray061.tsv	chip.microarray062.tsv	chip.microarray063.tsv	chip.microarray064.tsv	chip.microarray065.tsv	chip.microarray066.tsv	chip.microarray067.tsv	chip.microarray068.tsv	chip.microarray069.tsv	chip.microarray070.tsv	chip.microarray071.tsv	p.adjusted	log2 FC	TargetID
A_25_P00013423	10.5	5.98	8.31	8.46	8.72	8.78	9.95	10.01	5.63	5.96	6.98	9.42	8.25	9.18	10.18	7.08	7.47	5.65	5.28	5.43	7.19	5.41	5.47	5.68	8.44	8.22	8.36	10.54	6.64	7.47	7.31	0.002799	-2172	hsa-miR-144-5p
A_25_P00012216	10.01	6.27	8.78	8.74	9.16	8.76	9.85	9.57	6.04	6.66	7.2	9.04	8.18	9.25	9.51	7.57	7.11	5.7	5.95	5.85	7.73	5.73	5.64	5.71	8.99	7.51	8.24	8.9	6.44	6.77	6.73	0.01771	-1598	hsa-miR-126-3p
A_25_P00012142	12.45	9.82	12.05	11.12	11.41	11.08	11.89	12.01	9.33	9.25	9.59	11.58	11.12	11.41	11.76	9.93	9.02	9.25	8.78	8.64	9.68	8.31	9.33	8.03	11.02	9.82	10.72	11.21	9.66	10.23	9.59	0.017118	-1362	hsa-let-7g-5p
A_25_P00012002	10.38	7.29	9.71	9.44	9.73	9.46	10.29	10.21	6.94	7.3	8.72	9.79	8.78	10.06	9.33	8.17	8.98	7.16	7.38	6.93	8.21	7.92	7.06	6.49	9.31	8.43	8.8	9.62	8.36	8.62	9.04	0.008977	-1338	hsa-miR-26b-5p
A_25_P00012141	9.42	6.95	9.16	8.22	8.83	8.35	9.31	9.21	6.74	6.92	7.27	9.1	8.33	8.78	9.08	7.45	6.68	6.65	6.52	6.38	7.47	6.25	6.82	5.97	8.65	7.74	8.25	8.76	7.31	7.74	7.4	0.004819	-1303	hsa-let-7g-5p
A_25_P00012001	9.4	6.59	8.81	8.35	8.67	8.57	9.51	9.16	6.35	6.6	7.92	8.98	7.9	9.04	8.28	7.34	8.1	6.34	6.59	6.29	7.39	7.29	6.47	6.05	8.49	7.79	8.15	8.74	7.62	7.8	8.33	0.005285	-1257	hsa-miR-26b-5p
A_25_P00012145	11.12	9.18	11.33	10.31	10.83	10.84	11.21	10.88	8.95	9.02	9.29	11.05	10.54	10.69	11.41	9.46	8.85	8.74	8.27	8.21	9.93	8.08	8.95	8.02	10.65	9.66	10.03	11.17	8.81	9.51	9.2	0.013957	-1231	hsa-let-7i-5p
A_25_P00010953	11.68	9.46	11.29	11.17	11.08	11.02	11.45	11.21	9.14	9.59	10.69	11.12	11.05	11.68	10.97	10.37	10.69	7.98	8.24	7.82	10.14	9.93	8.36	7.66	11.05	9.79	10.58	10.47	9.93	10.09	10.41	0.031142	-1215	hsa-miR-363-3p
A_25_P00010088	11.63	9.76	11.58	10.8	11.17	10.69	11.54	11.41	9.31	9.37	9.69	11.49	10.94	10.97	11.5	10.09	9.14	9.51	9.06	8.92	9.82	8.69	9.79	8.62	11.12	10.12	11.02	11.24	9.9	10.54	9.9	0.004263	-1195	hsa-let-7f-5p
A_25_P00010954	10.88	8.72	10.65	10.65	10.5	10.34	10.69	10.65	8.49	9.08	9.98	10.57	10.29	10.94	10.47	9.71	9.98	7.51	7.68	7.2	9.4	9.18	7.83	7.27	10.5	9.44	9.87	9.93	9.1	9.4	10	0.027723	-1195	hsa-miR-363-3p
A_25_P00014818	16.54	14.03	15.87	16.54	16.18	16.18	16.84	16.54	14.34	14.86	14.99	16.18	15.87	16.54	16.18	15.6	14.45	13.89	13.89	14.03	14.99	13.51	13.95	13.58	16.18	14.99	15.87	16.18	14.86	14.85	14.45	0.016376	-1168	hsa-miR-16-5p
A_25_P00012215	8.22	5.23	7.27	7.2	7.25	7.08	7.97	7.75	5.35	5.53	5.92	7.44	6.6	7.73	7.63	6.06	5.41	5.02	4.83	5.15	6.27	5.24	5.22	5.13	7.24	6.06	6.56	7.21	5.47	5.7	5.71	0.021107	-1138	hsa-miR-126-3p
A_25_P00011101	15.6	13.58	15.4	15.6	15.6	14.99	15.87	15.6	14.45	14.34	15.15	15.14	14.99	15.6	15.4	14.55	13.89	12.6	13.31	12.45	14.25	13.44	13.31	12.2	15.6	14.71	14.56	14.34	15.15	14.56	14.85	0.018033	-1123	hsa-miR-15b-5p
A_25_P00010089	8.62	6.78	8.51	7.75	8.22	7.89	8.65	8.53	6.61	6.61	7.12	8.69	7.94	8.33	8.65	7.26	6.31	6.56	6.43	6.27	7.2	6.25	6.86	6.15	8.32	7.47	7.99	8.3	7.16	7.62	7.12	0.002799	-1114	hsa-let-7f-5p
A_25_P00011980	9.29	7.74	8.53	8.48	9.04	8.74	9.55	9.25	7.58	7.7	7.96	9.35	9.04	8.98	9.55	8.53	7.41	7.54	7.31	7.3	8.02	7.18	7.55	7.25	9.51	8.4	8.78	8.98	8.06	8.78	8.1	0.000606	-1110	hsa-let-7d-5p
A_25_P00011102	13.81	11.97	13.73	14.15	14.03	13.16	14.56	13.81	12.8	13.04	13.58	13.65	13.81	14.09	13.73	13.51	12.7	11.24	12.15	11.21	13.16	12.01	11.93	10.97	14.56	13.58	13.44	13.23	13.51	13.31	13.31	0.012642	-1096	hsa-miR-15b-5p
A_25_P00010599	14.09	11.76	14.03	14.25	14.25	13.65	14.71	14.15	11.89	12.29	12.4	13.44	13.51	13.81	13.65	13.04	12.14	11.63	11.37	11.84	13.04	11.24	11.76	11.37	14.03	12.45	13.51	13.58	12.2	12.75	11.93	0.040986	-1049	hsa-miR-16-5p
A_25_P00012039	8.76	6.47	7.83	7.98	7.84	8.18	8.74	8.51	6.07	6.24	7.32	8.56	7.43	8.17	8.14	7.4	6.04	6.12	5.33	5.96	7.59	5.5	5.97	5.93	8.07	7.5	7.39	8.78	6.29	6.79	6.98	0.01426	-1	hsa-miR-101-3p
A_25_P00011584	13.04	11.54	12.8	12.2	12.7	12.2	12.86	12.91	11.29	11.05	11.5	13.04	12.6	12.45	13.16	12.01	10.97	11.2	10.84	10.72	11.58	10.41	11.54	10.38	12.7	11.45	12.56	12.65	11.45	12.01	11.24	0.010948	-0.973583	hsa-let-7a-5p
A_25_P00012038	7.92	6.12	7.12	6.93	6.98	7.24	7.65	7.68	5.64	5.76	6.39	7.7	6.74	7.3	7.34	6.59	5.35	5.58	5.19	5.39	6.77	5.41	5.36	5.29	7.09	6.61	6.65	7.88	5.69	6.08	6.18	0.017118	-0.967708	hsa-miR-101-3p
A_25_P00013422	7.25	5.21	5.87	5.91	6.13	6.04	7.01	6.88	5.15	5.21	5.26	6.61	5.89	6.62	7.1	5.34	5.32	4.97	4.99	5.08	5.38	4.96	5.06	5.01	6.04	5.87	5.84	7.33	5.23	5.61	5.55	0.004573	-0.924667	hsa-miR-144-5p
A_25_P00014916	8.01	6.33	8.11	8.24	7.86	7.66	8.35	7.76	6.59	7.13	7.94	8	7.84	8.35	7.72	7.32	7.51	5.43	6	5.62	7.32	7.17	5.38	5.46	8.4	7.59	7.54	7.36	6.91	7.02	7.64	0.038418	-0.918125	hsa-miR-374b-5p
A_25_P00014915	7.96	6.23	7.97	8.11	7.83	7.73	8.27	7.79	6.48	7.09	7.84	7.9	7.76	8.28	7.59	7.22	7.44	5.51	6.16	5.47	7.27	7.13	5.59	5.36	8.35	7.46	7.52	7.29	7	6.98	7.6	0.031142	-0.910083	hsa-miR-374b-5p
A_25_P00010086	11.21	9.53	10.84	10.21	10.94	10.58	10.76	11.02	9.29	9.04	9.44	11.33	10.69	10.65	11.37	9.95	9.42	9.71	9.35	9.42	9.95	8.9	10.09	9.04	10.88	9.59	10.61	10.88	9.64	10.31	9.37	0.009164	-0.887333	hsa-let-7a-5p
A_25_P00011068	10.72	9.51	10.18	10.44	10.44	10.65	10.72	10.58	9.18	9.33	9.42	10.26	10.01	10.34	10.72	9.51	9.27	9.53	8.85	9.04	9.42	8.81	9.1	8.28	10.32	9.73	10.14	10.41	9.25	9.85	9.35	0.008289	-0.790875	hsa-miR-107
A_25_P00012871	6.84	5.38	7.23	6.64	6.58	6.4	7.58	7.11	5.58	5.78	5.83	6.84	6.24	7.12	6.56	5.86	5.38	5.27	5.2	5.28	5.98	5.24	5.22	5.28	6.71	6.32	6.11	6.53	5.92	5.93	6.12	0.018612	-0.75375	hsa-miR-454-3p
A_25_P00010459	9.16	8.25	8.8	9.08	8.93	9.57	9.42	8.95	8.2	8.41	8.8	9.18	8.58	9.4	8.97	8.48	8.06	7.74	7.88	7.62	8.35	8.28	7.51	7.58	9.06	8.87	8.71	8.95	8.44	8.81	8.93	0.002165	-0.749292	hsa-miR-660-5p
A_25_P00014257	7.7	6.47	6.45	6.66	6.89	7.22	7.38	7.47	6.17	6.67	6.46	8.02	7.05	7.28	7.4	7.1	5.47	6.63	5.5	6.26	7.31	5.7	6.49	6.56	7.27	7.31	7.16	7.89	6.01	7.13	6.29	0.015935	-0.739375	hsa-miR-590-5p
A_25_P00010998	10.31	9.12	10.21	10.29	10.23	10.09	10.23	10.06	9.42	9.73	10.09	10.12	10.09	10.14	9.82	10	9.9	8.87	8.98	8.38	10.06	8.87	9.02	8.64	10.44	10.29	9.85	10.38	10.26	10.17	10.57	0.006275	-0.721833	hsa-miR-19a-3p
A_25_P00010769	7.08	5.81	6.93	6.84	6.96	6.82	7.61	7.27	5.69	5.92	6.25	6.88	6.65	7.27	6.77	6.25	5.5	5.41	5.48	5.31	5.98	5.38	5.54	5.42	6.86	5.97	6.31	6.43	6.07	6.13	5.94	0.023351	-0.71375	hsa-miR-195-5p
A_25_P00016031	6.87	6.72	6.53	6.94	7.33	7.38	7.43	6.73	6.6	6.43	6.48	7.8	7.03	7.55	7.36	6.14	6.76	7.13	6.53	7.72	6.07	7.43	6.87	6.95	7.38	6.93	7.53	8.15	7.53	7.94	7.71	0.002165	-0.709458	hsa-miR-3200-5p
A_25_P00011069	12.6	11.5	11.8	12.65	12.2	12.35	12.91	12.4	11.2	11.45	11.54	12.05	12.01	12.24	12.56	11.63	11.24	11.49	10.91	11.24	11.76	10.88	11.17	10.23	12.4	11.63	12.2	12.45	11.29	11.68	11.36	0.01875	-0.685542	hsa-miR-107
A_25_P00010839	6.86	5.06	6.46	6.29	6.37	6.29	7.12	6.99	5.42	5.39	5.86	6.84	5.94	6.53	6.68	5.82	5.38	5.13	5.02	4.97	5.81	5.08	5.14	5.1	6.22	6.1	5.74	6.49	5.33	5.46	5.61	0.033053	-0.681167	hsa-miR-301a-3p
A_25_P00011981	12.2	10.79	11.5	11.58	11.89	11.41	12.01	12.05	10.58	10.5	10.65	12.01	11.63	11.72	12.2	11.33	10.5	10.57	10.38	10.38	10.84	10.23	10.97	10.21	11.8	10.54	11.36	11.33	10.69	11.24	10.37	0.031142	-0.677083	hsa-let-7d-5p
A_25_P00012098	9.44	7.85	9.25	8.76	8.78	8.69	9.21	8.46	8.8	7.69	8.03	9.44	9.16	8.65	8.51	8.95	7.94	6.88	7.89	7.11	7.89	7.97	7.65	7	8.57	7.68	8.14	8.51	8.43	8.4	8.65	0.046214	-0.6765	hsa-miR-183-5p
A_25_P00012078	7.53	6.86	8.24	7.15	7.62	7.77	7.57	7.38	6.52	7.04	6.96	7.75	7.56	8.02	8.3	7.36	6.36	7.2	6.22	6.89	7.76	6.42	7.35	7.18	7.73	7.8	7.28	8.36	7.11	7.22	7.69	0.012238	-0.631708	hsa-miR-7-5p
A_25_P00010460	6.66	5.87	6.29	6.46	6.3	6.72	6.67	6.45	5.93	5.97	6.2	6.81	6.27	7.03	6.47	6.08	5.81	5.75	5.76	5.59	6.22	5.88	5.56	5.76	6.72	6.59	6.47	6.61	6.33	6.51	6.65	7.4e-05	-0.613583	hsa-miR-660-5p
A_25_P00010997	10.97	10.44	11.08	11.29	11.2	11.12	10.94	11.05	10.79	10.97	11.17	11.08	11.33	11.08	10.84	11.36	11.12	9.79	9.95	9.44	11.12	10.01	10.21	9.66	11.5	11.36	11.17	11.37	11.24	11.2	11.58	0.02759	-0.608042	hsa-miR-19a-3p
A_25_P00010047	6.59	5.66	6.23	6	6.4	6.38	6.59	6.72	5.51	5.32	5.48	6.53	5.84	6.18	6.47	5.79	5.13	5.22	5.3	5.3	5.37	5.18	5.32	5.14	6.17	5.68	6.01	6.38	5.59	5.9	5.52	0.007591	-0.606792	hsa-miR-98-5p
A_25_P00012354	7.58	7.44	6.85	6.57	7.49	7.9	7.31	7.51	7.19	6.88	7.69	8.14	7.41	8.11	8.08	6.78	7.14	7.45	6.99	7.46	7.12	6.64	7.58	7.36	7.77	7.72	7.76	8.02	7.65	7.84	7.63	0.000964	-0.595042	hsa-miR-342-5p
A_25_P00010434	11.17	10.84	10.8	11.02	10.97	11.17	11.02	10.97	10.44	10.47	10.76	11.63	11.17	10.88	11.08	11.2	9.06	10.61	9.93	9.9	11.29	10.12	10.69	9.93	11.29	10.84	11.24	11.54	10.65	11.02	10.69	0.023467	-0.588792	hsa-miR-106b-5p
A_25_P00016030	5.64	5.52	5.38	5.75	6.06	6.12	6.17	5.66	5.6	5.44	5.42	6.45	5.87	6.24	6.17	5.4	5.77	6.2	5.33	6.53	5.58	5.98	5.85	5.95	6.23	6.11	6.38	6.91	6.46	6.71	6.41	0.002799	-0.552	hsa-miR-3200-5p
A_25_P00011005	10.8	9.73	10.47	10.94	10.91	10.8	10.97	10.76	9.62	9.98	10.14	10.54	10.5	10.47	11.02	10.14	10.03	10	9.55	9.46	10.58	9.53	9.87	9.18	10.84	10.47	10.47	10.44	10.01	9.98	9.95	0.024713	-0.545917	hsa-miR-103a-3p
A_25_P00014844	9.12	8.58	8.41	8.95	9.27	9.33	9.14	8.76	8.58	8.6	9.08	9.25	8.62	8.83	8.43	9.14	8.18	8.69	8.3	8.02	8.85	8.49	8.18	8.13	9.33	9.16	9.59	9.18	8.83	9.12	8.95	0.004124	-0.517917	hsa-miR-142-5p
A_25_P00012181	8.97	8.43	8.36	8.44	8.81	8.72	8.67	8.17	8.36	8.62	9.25	9.31	8.83	9.1	8.58	9.1	8.22	8.65	8.35	8.08	8.76	8.44	8.21	8.08	9.27	9.1	9.57	9.25	8.76	9.02	8.85	0.003128	-0.517333	hsa-miR-142-5p
A_25_P00012097	7.1	5.92	6.95	6.67	6.52	6.59	6.92	6.5	6.61	6.17	6.13	7.59	6.97	6.87	6.52	7.15	6.29	5.58	6.35	5.78	6.21	6.22	6.11	5.46	6.91	6.22	6.4	6.94	6.56	6.44	6.95	0.02611	-0.510417	hsa-miR-183-5p
A_25_P00013607	6.98	6.88	7.07	6.82	7.41	7.5	7.53	7.36	7.05	6.89	6.87	7.39	6.86	7.39	7.66	6.81	6.92	7.1	6.66	7.01	6.94	6.66	6.66	7.12	7.35	7.66	7.38	7.5	7.28	7.51	7.54	0.000202	-0.46975	hsa-miR-505-5p
A_25_P00012271	6.7	5.97	6.19	5.56	6.43	6.56	6.39	6.59	5.84	5.92	6.27	6.48	6.18	6.79	6.45	5.83	5.98	5.82	5.41	5.69	6.2	5.65	5.94	5.49	6.37	5.85	6.2	6.48	6.24	6.2	6.09	0.003204	-0.463792	hsa-miR-155-5p
A_25_P00012353	5.78	5.56	5.39	5.36	5.79	5.96	5.76	5.76	5.37	5.29	5.68	6.11	5.82	6.08	6.1	5.48	5.39	5.78	5.21	5.68	5.51	5.25	5.82	5.48	6.09	5.88	6.07	6.15	5.94	5.94	5.89	2.3e-05	-0.456708	hsa-miR-342-5p
A_25_P00013606	6.34	6.36	6.26	6.16	6.51	6.63	6.87	6.51	6.32	6.19	6.16	6.59	6.37	6.8	6.83	6.16	6.17	6.35	5.69	6.11	6.33	5.66	6.08	6.25	6.66	6.87	6.57	6.61	6.53	6.58	6.65	0.000183	-0.454833	hsa-miR-505-5p
A_25_P00013608	8.02	8.1	7.94	7.92	8.4	8.58	8.69	8.1	8.24	7.8	7.73	8.25	7.85	8.4	8.57	7.8	7.67	8.16	7.66	8.06	7.88	7.47	7.65	8.07	8.25	8.51	8.18	8.25	7.85	8.36	8.24	0.002799	-0.402708	hsa-miR-505-5p
A_25_P00016054	6.08	5.51	6.2	6.25	6.01	6.03	6.27	6.13	5.53	5.51	6.18	6.21	6	6.38	5.92	5.87	5.38	5.22	5.32	5.04	5.85	5.51	5.09	5.11	6.28	5.89	5.9	5.74	5.57	5.73	5.88	0.04589	-0.386417	hsa-miR-374c-5p
A_25_P00011031	6.64	6.69	6.6	6.28	6.61	6.73	6.6	6.29	6.45	6.49	6.73	6.92	6.48	6.81	6.62	6.31	6.22	6.6	6.29	6.68	6.49	6.53	6.35	6.47	6.99	6.84	6.84	6.9	7.17	6.95	7.58	0.002799	-0.378458	hsa-miR-627-5p
A_25_P00014256	5.91	5.21	5.39	5.42	5.5	5.74	5.73	5.79	5.29	5.41	5.32	6.04	5.62	5.67	5.75	5.6	5.1	5.33	5.01	5.17	5.73	5.02	5.23	5.2	5.77	5.74	5.68	6.08	5.25	5.59	5.42	0.003128	-0.373083	hsa-miR-590-5p
A_25_P00010588	6.39	6.51	6.75	6.29	6.61	6.73	6.58	6.6	6.53	6.75	6.57	7.04	6.44	6.81	6.94	6.37	6.11	6.25	5.88	6.3	6.56	6.17	6.34	6.2	6.96	6.92	6.29	6.75	6.75	6.84	7.29	0.008467	-0.36975	hsa-miR-132-3p
A_25_P00015800	11.84	12.15	11.68	11.76	12.05	12.01	12.2	11.8	11.8	11.89	11.97	12.24	12.5	11.97	11.89	12.05	11.84	12.29	11.93	12.01	12.05	11.76	11.97	11.93	12.56	12.75	12.24	12.2	12.5	12.45	13.09	0.013009	-0.369333	hsa-miR-4306
A_25_P00015566	5.86	5.33	5.74	5.52	5.84	5.66	6.08	5.72	5.28	5.49	5.66	5.95	5.81	5.93	5.85	5.57	5.57	5.23	5.25	5.21	5.51	5.26	5.38	5.25	5.97	5.57	5.7	5.78	5.47	5.68	5.65	0.000793	-0.351042	hsa-miR-4318
A_25_P00011030	6.78	6.89	7.03	6.45	6.88	7.01	6.8	6.35	6.84	6.96	7.08	7.05	6.76	7.22	7.02	6.57	6.49	6.79	6.51	6.85	6.65	6.89	6.5	6.75	7.14	6.97	7.07	7.13	7.29	7.2	7.79	0.009184	-0.349	hsa-miR-627-5p
A_25_P00011032	6.27	6.42	6.37	6.09	6.35	6.54	6.31	6.11	6.22	6.33	6.62	6.56	6.17	6.61	6.3	6.1	6.15	6.28	6.06	6.18	6.06	6.04	6.24	6.2	6.7	6.64	6.6	6.63	6.87	6.62	7.27	0.005243	-0.345792	hsa-miR-627-5p
A_25_P00015801	12.65	12.8	12.7	12.75	12.91	12.8	13.04	12.7	12.4	12.6	12.75	12.96	13.04	12.75	12.75	12.85	12.56	13.04	12.75	12.75	12.86	12.6	12.75	12.4	13.09	13.65	13.04	12.97	13.23	13.09	13.73	0.011545	-0.342917	hsa-miR-4306
A_25_P00015209	5.85	5.35	5.43	4.97	5.91	5.81	5.78	5.74	5.39	5.36	5.47	5.79	5.64	6.13	5.64	5.08	5.21	5.84	5.32	5.57	5.61	5.25	5.82	5.58	5.89	5.8	5.78	5.81	5.8	5.64	5.4	0.004124	-0.341125	hsa-miR-1275
A_25_P00010438	6.51	6.3	6.46	6.13	6.66	6.66	6.47	6.39	6.15	6.41	6.29	7.03	6.66	6.93	6.85	6.38	6.1	6.81	6.38	7.06	6.83	6.74	7.23	6.66	7.35	6.71	6.76	7.07	6.99	7.09	7.14	0.045872	-0.338667	hsa-miR-130b-3p
A_25_P00012819	5.72	5.31	5.47	5.57	5.8	5.92	5.69	5.6	5.48	5.35	5.6	5.77	5.64	5.87	5.85	5.53	5.28	5.36	5.29	5.32	5.54	5.18	5.44	5.26	5.7	5.6	5.69	5.8	5.53	5.89	5.75	2.3e-05	-0.33675	hsa-miR-628-3p
A_25_P00010048	5.6	5.05	5.28	5.13	5.63	5.4	5.45	5.61	5.2	5.07	4.92	5.28	5.18	5.48	5.75	5.38	4.83	5	4.97	4.91	5.09	4.84	5.02	4.86	5.39	5.28	5.34	5.52	5.26	5.35	5.15	0.002799	-0.3315	hsa-miR-98-5p
A_25_P00019009	5.08	5.43	5.42	5.11	5.55	5.72	5.71	4.89	5.17	5.41	5.42	5.55	5.2	5.49	5.44	4.96	5.02	4.81	5.17	5.26	5.49	5.13	5.26	5.19	5.47	6.05	5.45	5.57	5.32	5.47	5.82	0.008087	-0.32975	hsa-miR-5189-3p
A_25_P00010766	5.47	5.72	5.68	5.37	5.69	5.9	6.1	5.71	5.86	5.68	5.97	6.01	5.67	6.34	5.97	5.73	5.52	5.61	5.51	5.51	5.61	6.02	5.37	5.76	5.78	6.63	5.79	5.77	6.27	5.91	6.42	0.030484	-0.316958	hsa-miR-454-5p
A_25_P00013099	6.06	6.52	6.01	5.73	5.93	6.45	6.18	5.95	5.97	6.1	6.08	6.34	5.97	6.73	6.23	5.66	5.78	5.69	5.52	6.1	6.02	5.97	5.58	6.26	5.93	6.55	6.08	5.94	6.42	6.16	6.78	0.041569	-0.31625	hsa-miR-942-5p
A_25_P00010212	5.46	5.41	5.52	5.25	5.64	5.59	5.44	5.52	5.56	5.68	5.59	5.6	5.64	5.78	5.62	5.5	5.6	5.24	5.3	5.18	5.46	5.25	5.38	5.27	5.88	5.94	5.66	5.77	6.13	5.83	6.02	0.002519	-0.313958	hsa-miR-335-5p
A_25_P00011985	5.68	4.95	5.81	5.2	5.6	5.69	5.67	5.64	5.34	5.21	5.4	5.86	5.57	5.75	5.96	5.29	5.1	5.14	5.65	5.3	5.5	5.14	5.14	5.06	5.5	5.32	5.55	5.56	5.62	5.54	5.4	0.006742	-0.313625	hsa-let-7e-5p
A_25_P00012833	6.63	6.44	6.5	6.48	6.65	6.83	6.92	6.59	6.51	6.56	6.52	6.88	6.79	7.13	7.11	6.53	6.21	6.75	6.29	7.09	6.97	6.51	6.67	6.94	6.98	6.81	6.92	6.85	6.95	7.03	7	0.0068	-0.301167	hsa-miR-652-3p
A_25_P00014179	7.93	7.72	7.68	8.03	8.03	8.07	8.22	8.07	7.79	7.97	7.97	8.28	7.79	8.1	8.24	7.77	7.34	8.02	7.77	7.53	8.11	7.62	8.1	7.47	8.41	8.28	7.97	8.14	8.02	7.89	8.19	0.012414	-0.294	hsa-miR-532-5p
A_25_P00012077	5.56	5.3	5.81	5.43	5.65	5.73	5.76	5.49	5.24	5.31	5.37	5.64	5.59	5.53	5.84	5.38	5.09	5.43	5.07	5.16	5.74	5.21	5.47	5.33	5.72	5.69	5.61	6.02	5.36	5.44	5.64	0.005285	-0.287625	hsa-miR-7-5p
A_25_P00012343	5.77	5.31	5.5	5.59	5.6	5.5	5.48	5.62	5.37	5.38	5.68	5.78	5.65	5.57	5.55	5.87	4.92	5.06	5.31	5.16	5.76	5.24	5.23	5.09	5.94	5.64	6.04	5.71	5.46	5.69	5.61	0.024713	-0.285375	hsa-miR-340-5p
A_25_P00013143	5.99	5.35	5.57	5.74	5.72	5.65	6.05	5.91	5.25	5.35	6.04	5.87	5.73	6.03	5.62	5.71	5.28	5.13	5.35	5	5.47	5.4	5.13	5.24	5.74	5.61	5.81	5.51	5.44	5.43	5.55	0.048855	-0.284167	hsa-miR-15a-3p
A_25_P00010589	5.67	5.62	5.8	5.75	5.89	5.9	5.76	5.79	5.71	5.65	5.66	6.03	5.66	5.84	6.02	5.83	5.33	5.64	5.26	5.57	5.76	5.34	5.61	5.36	6	6.03	5.67	5.93	5.87	5.86	6.2	0.00337	-0.283667	hsa-miR-132-3p
A_25_P00015785	5.11	5.15	5.21	5.12	5.48	5.46	5.18	5.11	5.21	4.89	5.16	5.5	5.3	5.48	5.55	5.25	5.19	5.09	4.73	5.15	5.17	5.02	5.06	4.98	5.43	5.31	5.42	5.48	5.13	5.34	5.28	0.000964	-0.270208	hsa-miR-3163
A_25_P00012344	5.82	5.4	5.46	5.42	5.6	5.46	5.54	5.63	5.44	5.55	5.65	5.83	5.68	5.62	5.61	5.89	5.04	5.17	5.27	5.19	5.67	5.29	5.3	5.23	5.96	5.6	5.99	5.74	5.61	5.55	5.59	0.01426	-0.2675	hsa-miR-340-5p
A_25_P00013270	5.93	5.52	5.28	5.56	5.62	5.91	5.88	6.04	5.45	5.35	5.25	5.81	5.62	5.49	5.87	5.47	5.18	5.52	5.06	5.45	5.66	5.17	5.53	5.41	5.71	5.63	5.8	5.95	5.31	5.56	5.39	0.030235	-0.267417	hsa-miR-16-2-3p
A_25_P00012823	6.55	6.6	6.88	6.53	6.48	6.7	7.02	6.96	6.48	6.81	6.88	7.18	7.07	7.09	6.98	6.61	6.67	6.41	6.45	6.77	7.04	6.58	6.48	6.53	7.28	7.19	6.71	7	6.9	6.62	7.25	0.041569	-0.267167	hsa-miR-629-5p
A_25_P00013294	5.45	5.53	5.73	5.53	5.68	5.69	5.7	5.51	5.55	5.61	5.8	5.61	5.59	5.85	5.5	5.49	5.42	5.29	5.15	5.22	5.59	5.44	5.3	5.2	5.77	6.07	5.58	5.56	5.9	5.76	6.04	0.014294	-0.256667	hsa-miR-7-1-3p
A_25_P00013098	5.53	5.9	5.77	5.47	5.77	6.06	5.95	5.92	5.72	5.84	5.91	6.02	5.88	6.5	5.97	5.56	5.73	5.67	5.43	5.88	5.66	5.55	5.55	5.54	5.81	6.1	5.72	5.73	6.05	5.78	6.38	0.032755	-0.25625	hsa-miR-942-5p
A_25_P00016029	5.13	4.95	5.16	5.35	5.24	5.26	5.46	5.27	5.13	4.91	4.93	5.47	5.3	5.32	5.46	5.16	5	5.2	5.31	5.37	5.03	5.28	5.13	5.12	5.5	5.14	5.45	5.77	5.24	5.62	5.56	0.006907	-0.250917	hsa-miR-3200-5p
A_25_P00017202	5.99	5.95	5.68	5.66	5.87	5.79	5.74	5.69	5.73	5.68	5.74	5.72	5.88	5.76	5.85	5.57	5.45	5.35	5.29	5.47	5.66	5.37	5.68	5.46	5.96	5.63	5.91	5.91	5.9	5.82	5.8	0.002799	-0.245958	hsa-miR-4672
A_25_P00013323	5.79	5.38	5.74	5.73	5.76	5.7	5.89	5.57	5.94	5.59	5.5	6.02	6.02	5.81	5.65	5.91	5.64	5.36	5.53	5.64	5.41	5.61	5.54	5.6	5.82	5.75	5.59	5.69	6.09	5.96	6.23	0.011741	-0.245708	hsa-miR-183-3p
A_25_P00013849	6.07	5.5	6	5.65	5.95	5.87	5.87	5.87	5.67	5.9	6.17	5.92	5.93	6.04	5.89	5.85	5.42	5.45	5.33	5.87	5.83	5.92	5.56	5.64	6.01	5.91	5.87	5.96	6.02	5.95	6.28	0.020031	-0.242458	hsa-miR-28-5p
A_25_P00013973	5.38	5.11	5.25	5.07	5.34	5.26	5.6	5.54	4.9	5.19	5.01	5.41	5.22	5.36	5.36	5.05	4.88	4.93	4.94	4.9	5.19	4.92	5.08	5	5.36	5.23	5.17	5.45	5.02	5.1	5.18	0.008977	-0.236	hsa-miR-301a-3p
A_25_P00015099	5.63	5.72	5.85	5.74	5.78	5.75	5.89	5.78	5.69	5.58	5.97	5.82	5.83	6.02	5.71	5.77	5.38	5.29	5.38	5.41	5.89	5.41	5.43	5.5	5.97	6.15	5.65	5.74	5.93	5.73	6.09	0.030049	-0.234125	hsa-miR-1285-3p
A_25_P00017556	5.23	5.21	4.96	5.23	5.38	5.41	5.33	5.26	5.36	5.34	5.26	5.35	5.24	5.58	5.41	5.26	5.13	5.14	5.11	5.16	5.18	5.05	5.21	5.19	5.47	5.54	5.3	5.39	5.62	5.47	5.6	0.000793	-0.230708	hsa-miR-5695
A_25_P00011033	5.31	5.24	5.53	5.63	5.54	5.52	5.55	5.55	5.62	5.43	5.61	5.63	5.38	5.68	5.59	5.48	5.48	5.68	5.24	5.45	5.48	5.32	5.39	5.4	5.87	5.75	5.75	5.85	6.06	5.87	6.07	0.031142	-0.224042	hsa-miR-627-5p
A_25_P00014645	5.92	6.08	5.98	6.04	6.13	6.11	6.23	6.16	6.23	6	6.21	6.28	6.07	6.29	6.35	6.14	5.87	6.29	5.61	6.07	6.14	5.89	5.79	6.1	6.4	6.62	6.13	6.15	6.39	6.28	6.57	0.031142	-0.223833	hsa-miR-500a-3p
A_25_P00012822	5.67	5.5	5.47	5.16	5.59	5.37	5.63	5.65	5.23	5.3	5.51	5.68	5.76	5.55	5.63	5.54	5.18	5.45	5.36	5.48	5.56	5.19	5.35	5.27	5.88	5.68	5.49	5.66	5.36	5.5	5.71	0.006907	-0.223167	hsa-miR-629-5p
A_25_P00016226	5.12	4.96	5.12	4.72	5.29	5.07	5.33	4.98	4.88	5.15	4.95	5.21	5.26	5.09	5.33	5.08	5.18	5.12	5.06	5.06	5.11	5.02	5.2	5.05	5.41	5.08	5.27	5.25	5.21	5.39	5.57	0.00337	-0.218667	hsa-miR-1273e
A_25_P00010288	5.57	5.24	5.19	5.22	5.38	5.46	5.44	5.29	5.14	5.29	5.26	5.65	5.47	5.44	5.45	5.45	4.99	5.3	5.18	5.3	5.25	5.18	5.23	5.2	5.52	5.23	5.42	5.63	5.37	5.35	5.33	0.000793	-0.215458	hsa-miR-181c-5p
A_25_P00016642	5.25	5.21	5.17	5.06	5.29	5.39	5.31	5.25	5.13	5.01	5.07	5.59	5.28	5.29	5.36	5.3	4.88	5.19	4.88	4.93	5.27	4.96	5.05	5.01	5.31	5.18	5.32	5.43	5.12	5.29	5.1	0.003546	-0.215042	hsa-miR-4737
A_25_P00017201	5.89	5.76	5.57	5.82	5.82	5.76	5.82	5.57	5.62	5.64	5.64	5.59	5.74	5.54	5.79	5.41	5.42	5.36	5.42	5.45	5.5	5.3	5.61	5.35	5.93	5.53	5.78	5.79	5.81	5.7	5.63	0.005822	-0.213833	hsa-miR-4672
A_25_P00012251	5.31	4.96	5.3	4.96	5.32	5.3	5.3	5.19	5.23	5.14	5.45	5.32	5.24	5.66	5.27	5.31	5.29	4.91	5.15	5.01	5.13	5.38	5.08	5.09	5.37	5.69	5.35	5.05	5.35	5.34	5.72	0.029323	-0.211417	hsa-miR-188-3p
A_25_P00015246	5.1	4.97	5.15	5.04	5.31	5.32	5.27	5.12	5.07	4.92	5.02	5.39	5.29	5.23	5.33	4.99	5.13	5.32	4.92	5.36	5.31	5	5.38	5.29	5.41	5.34	5.37	5.47	5.31	5.4	5.49	0.005243	-0.210958	hsa-miR-1255b-5p
A_25_P00012270	5.46	5.25	5.13	5.11	5.5	5.4	5.53	5.53	5.27	5.22	5.46	5.56	5.36	5.52	5.47	5.19	5.28	5.16	5.11	5.14	5.35	5.15	5.25	5.09	5.35	5.14	5.47	5.53	5.59	5.36	5.38	0.002799	-0.210708	hsa-miR-155-5p
A_25_P00017715	5.32	5.18	5.25	5.22	5.37	5.4	5.57	5.39	5.14	5.25	5.25	5.44	5.38	5.35	5.43	5.38	5.19	5.17	4.93	5.21	5.28	5.1	5.24	5.13	5.57	5.45	5.3	5.44	5.41	5.42	5.37	0.000556	-0.207792	hsa-miR-550b-2-5p
A_25_P00012870	5.54	5.2	5.34	5.31	5.45	5.31	5.71	5.48	5.1	5.02	5.04	5.34	5.31	5.45	5.31	5.07	4.92	5.03	4.94	5.05	5.12	5.21	4.99	5.03	5.39	5.26	5.21	5.32	4.93	5.16	5.16	0.030235	-0.207708	hsa-miR-454-3p
A_25_P00012196	5.19	5.01	5.45	5.11	5.33	5.31	5.34	5.33	5.22	5.23	5.28	5.58	5.38	5.45	5.43	5.12	5.11	5.12	5.19	5.13	5.25	5.31	5.14	5.22	5.37	5.36	5.53	5.53	5.34	5.36	5.61	0.002165	-0.206083	hsa-miR-152-3p
A_25_P00012818	5.06	4.99	5.2	5.08	5.38	5.56	5.46	5.28	5.11	5.19	5.22	5.25	5.43	5.3	5.47	5.31	4.97	5.11	4.97	5.08	5.21	5.24	5.17	5.27	5.41	5.16	5.26	5.42	5.25	5.48	5.43	0.003756	-0.204667	hsa-miR-628-3p
A_25_P00010134	5.35	5.17	5.37	5.36	5.52	5.41	5.42	5.43	5.24	5.21	5.72	5.5	5.41	5.6	5.42	5.34	5.16	5.01	5.04	4.97	5.3	5.31	5.11	4.9	5.5	5.57	5.31	5.21	5.4	5.35	5.5	0.029323	-0.203833	hsa-miR-148b-3p
A_25_P00015273	5.43	5.41	5.4	5.51	5.25	5.42	5.36	5.39	5.47	5.44	5.51	5.45	5.4	5.52	5.37	5.45	5.84	5.43	5.9	5.63	5.63	5.96	5.65	5.8	5.35	5.41	5.37	5.31	5.35	5.41	5.39	0.013466	0.20275	hsa-miR-1825
A_25_P00016934	6.11	6.14	6.09	6.24	5.97	5.88	6.08	5.98	6.02	6.13	5.96	5.99	5.98	5.94	5.97	6.07	6.18	6.44	6.73	6.42	6.18	6.01	6.43	6.36	6.04	5.9	6.15	5.96	6.16	6.05	5.92	0.030049	0.204583	hsa-miR-4687-3p
A_25_P00017227	5.4	5.5	5.4	5.55	5.28	5.41	5.4	5.38	5.47	5.59	5.5	5.38	5.47	5.48	5.32	5.46	5.84	5.64	5.84	5.73	5.75	5.72	5.61	5.8	5.45	5.43	5.38	5.29	5.51	5.43	5.35	0.002799	0.212583	hsa-miR-4649-3p
A_25_P00016944	5.42	5.46	5.54	5.49	5.38	5.52	5.28	5.42	5.52	5.58	5.46	5.54	5.42	5.46	5.43	5.54	5.88	5.68	6.23	5.55	5.62	6.08	5.64	5.87	5.39	5.49	5.44	5.45	5.55	5.48	5.42	0.031142	0.215333	hsa-miR-4787-3p
A_25_P00010877	5.32	5.45	5.49	5.69	5.37	5.32	5.41	5.28	5.44	5.58	5.43	5.36	5.46	5.35	5.47	5.54	5.71	5.75	6.01	5.6	5.49	5.89	5.8	5.58	5.52	5.36	5.33	5.34	5.42	5.46	5.39	0.007547	0.216125	hsa-miR-191-3p
A_25_P00016890	5.17	5.26	5.36	5.54	5.27	5.26	5.17	5.26	5.39	5.5	5.44	5.33	5.42	5.5	5.4	5.38	5.73	5.54	6	5.5	5.57	5.81	5.48	5.49	5.34	5.35	5.21	5.26	5.32	5.31	5.18	0.014025	0.216292	hsa-miR-4758-3p
A_25_P00018863	5.49	5.67	5.43	5.62	5.48	5.53	5.46	5.48	5.62	5.54	5.61	5.59	5.53	5.79	5.58	5.59	5.99	5.83	6.13	5.85	5.76	6.13	5.81	5.93	5.45	5.5	5.54	5.55	5.54	5.49	5.44	0.020362	0.218708	hsa-miR-6800-3p
A_25_P00016945	5.33	5.7	5.54	5.6	5.47	5.46	5.5	5.41	5.52	5.66	5.61	5.43	5.5	5.5	5.36	5.6	5.85	5.72	5.97	5.6	5.73	6.05	5.65	5.69	5.42	5.64	5.36	5.37	5.49	5.56	5.45	0.002799	0.22525	hsa-miR-4787-3p
A_25_P00015148	6.1	5.98	5.8	5.93	5.61	5.51	5.59	5.73	5.83	5.82	5.65	5.65	5.66	5.63	5.67	5.67	6.04	6.23	6.19	6.22	5.99	6.04	6.15	5.98	5.83	5.78	5.84	5.86	5.72	5.78	5.66	0.017118	0.227125	hsa-miR-1249-3p
A_25_P00013564	5.39	5.34	5.39	5.46	5.41	5.37	5.39	5.43	5.5	5.61	5.57	5.38	5.41	5.54	5.42	5.39	5.89	5.86	6.07	5.67	5.68	5.95	5.69	5.74	5.42	5.46	5.41	5.33	5.44	5.45	5.33	0.012201	0.23	hsa-miR-425-3p
A_25_P00017750	5.4	5.58	5.65	6.05	5.64	5.39	5.56	5.54	5.47	5.72	5.6	5.55	5.56	5.45	5.52	5.74	5.79	6.02	6.11	6.18	5.7	5.46	6.15	5.95	5.66	5.52	5.69	5.58	5.55	5.64	5.59	0.023944	0.241042	hsa-miR-5787
A_25_P00016999	5.43	5.55	5.42	5.65	5.36	5.49	5.33	5.44	5.4	5.65	5.44	5.46	5.45	5.51	5.49	5.45	5.94	5.74	6.3	5.72	5.78	6.18	5.5	6.01	5.45	5.47	5.44	5.41	5.65	5.46	5.4	0.038418	0.244792	hsa-miR-4725-5p
A_25_P00018862	5.55	5.53	5.39	5.67	5.47	5.49	5.36	5.43	5.58	5.66	5.6	5.6	5.5	5.67	5.59	5.64	6.28	5.85	6.24	5.76	5.82	6.21	5.88	5.82	5.52	5.53	5.49	5.41	5.6	5.56	5.54	0.032065	0.247167	hsa-miR-6800-3p
A_25_P00015070	5.58	5.61	5.44	5.68	5.5	5.52	5.39	5.66	5.61	5.76	5.51	5.49	5.48	5.52	5.46	5.49	6.26	5.78	6.15	5.74	5.75	6.13	5.76	6.01	5.59	5.66	5.49	5.48	5.55	5.67	5.43	0.01603	0.250583	hsa-miR-1238-3p
A_25_P00015772	5.6	5.6	5.49	5.54	5.42	5.55	5.56	5.49	5.59	5.71	5.65	5.53	5.48	5.59	5.54	5.56	6.12	5.97	6.41	5.68	5.82	6.12	5.87	5.94	5.56	5.59	5.5	5.46	5.69	5.47	5.46	0.025413	0.251667	hsa-miR-4313
A_25_P00014963	5.42	5.63	5.25	5.82	5.56	5.55	5.38	5.32	5.65	5.83	5.42	5.47	5.48	5.54	5.51	5.66	5.96	5.75	6.1	5.8	5.73	6.15	5.78	5.88	5.6	5.72	5.35	5.3	5.41	5.49	5.31	0.017827	0.260458	hsa-miR-1238-3p
A_25_P00015272	5.35	5.51	5.44	5.54	5.28	5.36	5.33	5.39	5.43	5.47	5.42	5.46	5.33	5.46	5.33	5.4	5.99	5.71	6.02	5.74	5.6	5.84	5.54	5.77	5.26	5.35	5.37	5.38	5.39	5.35	5.26	0.003093	0.262458	hsa-miR-1825
A_25_P00017917	5.39	5.48	5.39	5.64	5.43	5.47	5.31	5.56	5.64	5.67	5.45	5.54	5.51	5.55	5.42	5.66	5.93	5.76	5.96	5.67	5.59	6.16	5.67	5.84	5.41	5.43	5.31	5.29	5.57	5.45	5.34	0.003224	0.263875	hsa-miR-6508-5p
A_25_P00014964	5.38	5.3	5.39	5.64	5.37	5.59	5.45	5.53	5.56	5.79	5.59	5.47	5.5	5.62	5.48	5.55	6.17	5.73	6.13	5.83	5.77	6.03	5.65	6.15	5.53	5.48	5.4	5.38	5.45	5.53	5.42	0.016609	0.268125	hsa-miR-1238-3p
A_25_P00015771	5.67	5.61	5.54	5.51	5.42	5.63	5.46	5.53	5.65	5.77	5.53	5.52	5.56	5.44	5.58	5.55	6.07	5.88	6.17	5.92	5.77	6.27	6.02	6.02	5.54	5.57	5.52	5.49	5.52	5.58	5.48	0.011545	0.268625	hsa-miR-4313
A_25_P00017128	5.5	5.7	5.46	6.18	5.59	5.63	5.69	5.64	5.76	5.8	5.78	5.54	5.79	5.36	5.53	5.81	5.98	6.78	5.92	5.94	5.9	5.52	5.66	6.14	5.66	5.5	5.71	5.6	5.66	5.65	5.57	0.040542	0.274458	hsa-miR-4465
A_25_P00016994	5.93	5.79	5.78	5.84	5.81	5.76	5.67	5.85	5.91	5.81	5.79	5.61	5.67	5.59	5.64	5.77	6.15	6.03	6.34	6	5.93	6.27	6.01	6.11	5.52	5.77	5.65	5.59	5.79	5.69	5.59	0.00202	0.275917	hsa-miR-4515
A_25_P00017230	5.75	5.83	5.6	5.84	5.5	5.61	5.64	5.61	5.73	5.73	5.7	5.65	5.61	5.62	5.65	5.68	6.08	5.78	6.38	5.88	5.71	6.26	5.77	6.06	5.5	5.58	5.47	5.39	5.57	5.6	5.48	0.005027	0.277833	hsa-miR-3162-3p
A_25_P00015088	6.53	6.63	6.2	6.36	6.31	6.11	6.14	6.38	6.05	6.07	6.47	6.1	6.01	5.98	6.1	6.23	6.22	6.98	7	6.79	6.63	6.24	6.59	6.55	6.32	6.01	6.25	6.37	6.23	6.33	5.93	0.04275	0.280542	hsa-miR-1207-5p
A_25_P00017127	5.68	5.81	5.55	6.18	5.57	5.62	5.65	5.54	5.76	5.71	5.63	5.53	5.77	5.28	5.56	5.91	6.04	6.69	6.09	6.06	5.85	5.69	5.56	5.98	5.73	5.5	5.63	5.56	5.56	5.69	5.6	0.030049	0.282792	hsa-miR-4465
A_25_P00013090	6.33	6.41	5.95	6.19	5.77	5.96	5.94	5.96	6.13	6.34	6.33	6.09	5.99	6.1	6.04	6.24	6.66	6.37	7.02	6.4	6.28	6.56	6.28	6.4	6.05	6.27	6.06	5.95	6.26	6.15	5.79	0.015935	0.295	hsa-miR-940
A_25_P00018220	6.52	6.49	6.08	6.39	6.18	6.13	5.98	6.33	5.95	5.86	5.76	5.72	6.04	5.72	5.86	6.42	6.34	6.19	6.19	6.74	6.31	6.72	6.4	6.55	5.95	5.74	6.15	6.03	5.89	5.93	6.1	0.033053	0.299	hsa-miR-6840-3p
A_25_P00014952	5.61	5.69	5.56	6.03	5.49	5.59	5.52	5.64	5.7	5.79	5.77	5.57	5.51	5.75	5.67	5.56	5.95	6.01	6.07	5.85	5.87	6.45	5.79	6.07	5.55	5.45	5.48	5.48	5.65	5.71	5.42	0.003251	0.299167	hsa-miR-1234-3p
A_25_P00014937	5.85	5.93	5.64	5.85	5.67	5.71	5.63	5.72	5.82	5.9	5.83	5.69	5.61	5.76	5.7	5.75	6.32	6.06	6.64	6.12	5.93	6.46	6.05	6.21	5.68	5.8	5.68	5.67	5.78	5.7	5.63	0.006874	0.310375	hsa-miR-1228-3p
A_25_P00014953	5.7	5.92	5.63	5.78	5.65	5.73	5.61	5.78	5.82	5.89	5.69	5.66	5.65	5.69	5.69	5.7	6.18	5.93	6.44	6.01	5.88	6.47	6.06	6.12	5.62	5.63	5.65	5.49	5.67	5.66	5.5	0.002799	0.31625	hsa-miR-1234-3p
A_25_P00017912	5.65	5.78	5.67	5.72	5.49	5.59	5.52	5.59	5.8	5.88	5.65	5.63	5.56	5.66	5.62	5.71	6.3	6.02	6.45	6.09	5.87	6.3	5.97	5.92	5.68	5.58	5.6	5.56	5.67	5.67	5.51	0.002799	0.320667	hsa-miR-6069
A_25_P00018784	5.93	6.16	6.04	6.59	5.84	5.77	5.79	5.86	6.41	6.42	6.08	5.86	5.89	5.74	5.56	6.44	5.39	6.1	6.87	6.38	5.95	5.55	5.86	6.18	5.7	5.87	6.21	5.9	5.78	5.75	5.64	0.049481	0.327167	hsa-miR-7847-3p
A_25_P00013060	5.38	5.73	5.42	5.75	5.44	5.51	5.5	5.52	5.52	5.64	5.64	5.51	5.38	5.47	5.51	5.41	6.15	5.73	6.37	5.84	5.96	6.09	5.87	5.92	5.45	5.49	5.4	5.39	5.44	5.53	5.43	0.003204	0.329667	hsa-miR-933
A_25_P00017640	6.36	6.45	6.7	6.54	6.09	5.9	6.09	6.04	6.18	6.58	6.55	6.05	6.16	6.17	6.03	6.41	6.57	6.4	7.32	6.63	6.47	6.81	6.62	6.8	6.29	6.29	6.48	6.04	6.82	6.65	6.13	0.030091	0.330208	hsa-miR-642a-3p
A_25_P00015087	6.53	6.62	6.18	6.6	6.18	6.22	6.13	6.43	6.19	6.3	6.41	6.13	6.05	5.97	6.17	6.29	6.24	6.91	7.04	6.79	6.56	6.37	6.65	6.57	6.32	6.03	6.23	6.21	6.18	6.3	6.02	0.004573	0.331375	hsa-miR-1207-5p
A_25_P00013089	5.97	5.99	5.76	5.92	5.63	5.83	5.8	5.82	5.96	6.03	5.99	5.79	5.75	5.96	5.76	5.95	6.6	6.24	6.81	6.19	6	6.6	6.13	6.43	5.85	5.86	5.76	5.76	5.99	5.88	5.69	0.010072	0.332583	hsa-miR-940
A_25_P00018783	5.89	6.05	5.92	6.36	5.67	5.71	5.7	5.77	6.24	6.37	5.92	5.92	5.91	5.47	5.47	6.46	5.37	6.22	6.77	6.34	5.99	5.43	5.85	6.08	5.69	5.73	6.14	5.7	5.65	5.73	5.69	0.04275	0.33325	hsa-miR-7847-3p
A_25_P00017913	5.61	5.89	5.48	5.53	5.43	5.52	5.56	5.51	5.74	5.78	5.66	5.45	5.54	5.61	5.55	5.69	6.14	5.9	6.46	5.97	5.91	6.41	5.94	6.14	5.58	5.51	5.53	5.47	5.66	5.52	5.52	0.004263	0.347042	hsa-miR-6069
A_25_P00016988	5.94	6.06	5.86	5.77	5.73	5.84	5.77	5.91	5.98	6.05	5.96	5.82	5.78	5.84	5.79	6.02	6.53	6.43	6.78	6.35	6.19	6.66	6.21	6.35	5.98	5.92	5.74	5.75	6.08	5.89	5.76	0.005112	0.352375	hsa-miR-4665-3p
A_25_P00018082	13.31	13.65	13.44	13.58	13.22	13.23	13.16	12.86	13.73	13.89	13.31	13.22	13.22	13.44	12.97	13.22	14.03	13.65	14.45	13.44	13.31	13.73	13.73	13.65	13.38	12.96	13.31	13.16	13.81	13.51	12.85	0.041791	0.354375	hsa-miR-8069
A_25_P00016987	6.14	6.2	5.84	6.11	5.86	5.91	5.87	6.1	6	6.22	6.05	5.81	5.91	5.92	5.9	6.05	6.62	6.51	6.9	6.37	6.3	6.68	6.2	6.48	6.08	6.01	5.83	5.84	6.21	5.91	5.78	0.004263	0.357375	hsa-miR-4665-3p
A_25_P00017641	6.2	6.57	6.68	6.55	6.08	5.88	5.96	5.89	6.21	6.45	6.43	5.97	6.1	6.22	5.99	6.39	6.58	6.46	7.2	6.68	6.53	6.84	6.66	6.59	6.28	6.21	6.41	5.98	6.75	6.67	6.08	0.016609	0.359042	hsa-miR-642a-3p
A_25_P00018219	6.28	6.37	5.88	6.4	6.05	5.99	6.1	6.31	5.99	5.94	5.77	5.69	6.13	5.63	5.93	6.23	6.65	6.31	6.32	6.73	6.27	6.28	6.29	6.48	5.84	5.65	5.85	6	5.53	5.95	5.95	0.006742	0.359083	hsa-miR-6840-3p
A_25_P00017822	6.7	6.68	6.32	6.52	6.26	6.09	6.29	6.28	6.4	6.3	6.82	6.35	6.54	6.28	6.32	6.56	6.4	7.26	7.05	7.18	6.83	6.96	7.1	6.84	6.6	6.25	6.56	6.28	6.49	6.22	6.13	0.016609	0.361417	hsa-miR-6088
A_25_P00015499	6.41	6.48	6.44	6.55	6.1	6.14	6.03	6.34	6.85	6.51	6.14	6.05	6.55	6.12	6.23	6.66	6.38	6.53	7.04	7.04	6.39	6.49	6.53	6.96	6.05	6.17	6.33	6.34	6.11	6.26	6.34	0.002799	0.367792	hsa-miR-3195
A_25_P00014936	5.83	6.04	5.7	5.87	5.6	5.68	5.65	5.75	5.96	5.97	5.82	5.73	5.71	5.78	5.74	5.89	6.44	6.18	6.65	6.16	5.96	6.5	6.24	6.31	5.71	5.73	5.79	5.68	5.79	5.78	5.6	0.00218	0.37	hsa-miR-1228-3p
A_25_P00016508	6.82	6.66	6.27	6.81	6.17	6.28	6.25	6.86	6.62	6.57	6.82	6.54	6.23	6.43	6.38	6.66	6.71	7.65	7.42	6.98	7.48	7.04	7.11	7.18	6.89	6.44	6.75	6.71	6.97	6.88	6.58	0.04275	0.372833	hsa-miR-4739
A_25_P00015730	6.32	6.52	6.21	6.23	6.18	6.21	6.11	6.32	6.27	6.29	6.12	6.07	6.49	6.16	6.5	6.51	6.9	7.07	6.96	7.04	6.92	7.27	6.97	6.78	6.19	6.21	6.37	6.41	6.19	6.27	6.28	0.016383	0.38475	hsa-miR-3196
A_25_P00017892	7.32	7.59	7.25	7.63	6.91	6.89	7.18	6.98	7.07	7.33	7.21	6.81	6.98	6.78	6.95	7.16	7.55	7.78	8.58	7.8	7.44	7.54	8.04	7.69	7.37	6.92	7.41	7.01	7.68	7.52	7.08	0.031713	0.419333	hsa-miR-6087
A_25_P00017823	7.12	7.28	6.98	6.92	6.72	6.59	6.82	6.67	6.98	6.87	7.18	6.82	7.08	6.71	6.8	7.01	7.05	7.82	7.61	7.75	7.34	7.36	8.07	7.5	7	6.68	7.06	6.66	7.23	6.96	6.55	0.016968	0.421042	hsa-miR-6088
A_25_P00017973	7.24	7.47	6.94	7.18	7.22	7.13	6.84	7.2	7.4	7.11	6.67	6.68	7.61	6.88	7.02	7.12	7.35	8.06	8.03	7.89	7.17	7.4	7.46	7.63	6.85	6.37	6.91	7.06	6.53	7.1	6.82	0.028024	0.429333	hsa-miR-1233-5p
A_25_P00018083	12.35	12.75	12.35	12.6	11.97	12.15	11.84	11.73	12.7	12.91	12.29	11.97	12.2	12.29	11.73	12.14	13.16	12.56	13.09	12.4	12.09	12.7	12.7	12.56	12.35	11.84	12.35	11.84	12.56	12.35	11.8	0.015753	0.439625	hsa-miR-8069
A_25_P00015731	6.39	6.56	6.21	6.15	6.29	6.08	6.04	6.3	6.36	6.5	6.14	6.09	6.49	6.06	6.48	6.55	7.08	7.12	7.01	7.12	6.99	7.22	7.02	6.9	6.23	6.15	6.4	6.4	6.22	6.27	6.21	0.007431	0.448542	hsa-miR-3196
A_25_P00016625	6.88	6.94	6.97	7.1	6.71	6.47	6.63	6.77	6.57	6.74	6.22	6.27	6.71	6.05	6.44	6.73	7.16	7.06	7.17	7.52	7.03	7.01	7.11	7.28	6.41	6.17	6.73	6.59	6.44	6.57	6.51	0.002799	0.455917	hsa-miR-1268b
A_25_P00016804	8.21	8.07	7.8	8.28	7.37	7.27	7.24	7.34	7.73	8.17	7.85	7.26	7.38	7.43	7.43	7.87	7.97	7.85	8.71	8.53	7.66	7.76	8.11	7.85	7.53	7.39	7.8	7.32	7.86	8.08	7.11	0.013009	0.459875	hsa-miR-4459
A_25_P00013612	5.31	5.54	5.27	5.39	5.24	5.14	5.23	4.99	5.29	5.09	5.24	5.03	5.16	5.31	5.02	5.3	5.48	5.28	5.64	6.27	6.19	5.4	6.42	7.1	5.19	5.12	5.13	5.11	5.15	4.97	5.11	0.049481	0.470125	hsa-miR-545-5p
A_25_P00016805	8.35	8.44	8.1	8.51	7.64	7.54	7.52	7.61	8.11	8.56	8.25	7.56	7.83	7.89	7.68	8.22	8.31	8.24	9.1	8.9	7.98	8.28	8.33	8.2	8.01	7.7	8.2	7.65	8.14	8.41	7.46	0.008476	0.482583	hsa-miR-4459
A_25_P00016624	6.76	6.65	6.58	6.82	6.51	6.46	6.47	6.66	6.64	6.46	6.21	6.31	6.71	6.01	6.48	7.04	7.26	7.18	7.21	7.48	6.98	7.23	7.27	7.43	6.38	6.09	6.69	6.57	6.46	6.49	6.48	0.004573	0.48575	hsa-miR-1268b
A_25_P00014921	6.82	6.96	6.8	6.9	6.34	6.37	6.36	6.38	6.7	6.85	7.27	6.43	6.42	6.32	6.25	6.63	6.37	6.86	7.28	7.12	6.93	7.32	6.89	7.17	6.54	6.27	6.44	6.33	6.61	6.44	6.13	0.000601	0.497208	hsa-miR-1225-5p
A_25_P00019077	14.34	14.34	14.09	14.34	14.34	13.81	13.58	14.34	13.81	14.03	13.44	13.09	14.25	13.23	14.03	14.15	14.85	14.71	14.56	14.86	14.71	14.99	14.71	14.86	14.09	13.51	14.34	14.45	13.44	14.25	13.95	0.039508	0.511042	hsa-miR-7977
A_25_P00015143	6.02	6.21	6.06	5.98	5.74	5.88	5.79	6.05	5.83	6.4	6.03	5.83	6.03	6.01	5.94	6.15	6.95	6.67	6.32	7.42	6.62	7.31	7.12	6.67	5.85	5.92	5.92	5.99	6.09	6.13	6.06	0.008134	0.540208	hsa-miR-1246
A_25_P00016704	9.14	9.4	8.48	8.9	8.62	8.55	8.76	8.93	9.02	8.95	9.27	8.72	8.97	8.56	8.85	9	9.31	10.28	10.18	9.82	9.9	9.69	10.12	9.85	9.08	8.65	9.29	8.93	9.33	9.37	8.69	0.02792	0.543083	hsa-miR-3960
A_25_P00014920	6.83	7.17	6.81	7.07	6.46	6.37	6.4	6.56	6.81	6.8	7.32	6.39	6.45	6.39	6.24	6.71	6.52	7.14	7.27	7.27	6.98	7.34	6.98	7.31	6.58	6.39	6.6	6.29	6.68	6.55	6.16	0.000124	0.55175	hsa-miR-1225-5p
A_25_P00016705	9.35	9.59	8.57	8.98	8.89	8.67	8.98	9.09	9.1	9.18	9.33	8.95	9.08	8.67	9.06	9.12	9.53	10.54	10.31	10.21	10.09	9.9	10.44	9.95	9.23	8.74	9.42	9.08	9.46	9.57	8.76	0.035895	0.559958	hsa-miR-3960
A_25_P00018160	8.58	9.04	8.25	7.69	7.95	7.6	7.7	8.13	8.51	8.44	8.15	7.78	8.2	8.04	8.02	8.19	8.71	8.49	8.02	9.18	8.51	9.35	8.93	8.46	7.64	7.62	8.03	7.99	7.72	8	8.12	0.005747	0.570458	hsa-miR-6826-5p
A_25_P00015498	7.23	7.32	7.31	7.52	6.81	6.76	6.6	7.17	7.6	7.37	7	6.74	7.16	6.71	7	7.58	7.53	7.6	8.04	8.13	7.37	7.46	7.34	7.9	6.76	6.82	7.17	7.12	6.95	7.19	7.07	0.000285	0.575667	hsa-miR-3195
A_25_P00018159	8.57	8.93	8.33	7.79	7.97	7.7	7.68	8.21	8.41	8.58	8.22	7.77	8.22	8.01	8.06	8.25	8.67	8.51	7.97	9.23	8.55	9.37	8.87	8.69	7.58	7.64	8.13	8.07	7.73	7.99	8.14	0.003485	0.585583	hsa-miR-6826-5p
A_25_P00018296	7.21	7.02	6.79	6.95	6.54	6.42	6.53	6.84	6.67	6.91	7.11	6.62	6.7	6.42	6.62	6.99	7.19	8.07	8.22	7.88	7.69	7.63	7.62	7.59	7.04	6.63	7	6.65	7.19	7.04	6.44	0.008467	0.586458	hsa-miR-6821-5p
A_25_P00018295	7.22	7.11	6.99	6.98	6.68	6.55	6.63	7.04	6.77	7.02	7.06	6.73	6.76	6.59	6.75	7.09	7.43	8.19	8.36	7.99	7.78	7.72	7.86	7.65	7.01	6.8	7.08	6.83	7.3	7.26	6.54	0.007771	0.591333	hsa-miR-6821-5p
A_25_P00017807	10.26	10.5	9.85	10.41	9.98	9.9	9.9	10.03	10.31	10.29	9.4	9.48	10.03	9.35	10.01	10.12	10.91	11.36	11.63	11.33	10.72	10.34	11.24	10.69	10.06	9.76	10.31	9.9	10.76	10.44	9.48	0.037303	0.595958	hsa-miR-6089
A_25_P00016323	5.64	5.99	5.91	6.8	5.99	5.64	5.53	5.93	6.26	6.09	5.83	5.68	6.12	5.28	5.71	6.34	6.92	6.93	6.7	6.72	6.66	5.8	6.68	7.29	5.71	5.83	5.95	6.37	5.7	6.06	5.77	0.00337	0.629458	hsa-miR-4685-5p
A_25_P00015647	7.77	8.03	7.59	7.66	6.97	6.93	6.93	7.31	7.47	7.46	8.28	7.14	7.13	7.21	7.12	7.71	7.33	8.21	8.2	8.36	8.13	8.25	8.03	8.01	7.31	7.42	7.45	7.17	7.47	7.65	6.88	0.000793	0.640208	hsa-miR-4281
A_25_P00013087	7.43	7.58	7.18	7.12	6.94	6.96	6.97	7.31	7.31	7.21	6.97	6.75	7.31	6.57	7.04	7.56	7.81	7.81	7.72	8.32	7.62	7.85	7.79	7.96	6.68	6.49	6.93	7.03	6.79	7.01	6.95	0.000606	0.646667	hsa-miR-939-5p
A_25_P00013086	7.79	7.71	7.46	7.82	7.2	7.19	7.14	7.54	7.29	7.39	7.1	6.9	7.54	6.7	7.26	7.99	8.2	7.95	7.96	8.48	7.85	8.18	7.99	7.99	6.9	6.69	7.22	7.31	6.9	7.34	7.29	0.000964	0.64825	hsa-miR-939-5p
A_25_P00017419	14.56	14.71	14.56	14.99	14.55	14.09	14.03	14.71	14.99	14.56	13.89	14.08	14.85	13.51	14.45	15.14	14.99	14.99	16.18	15.41	15.15	14.86	14.86	15.4	14.45	13.95	14.71	14.56	13.89	14.45	14.55	0.006874	0.649875	hsa-miR-5100
A_25_P00016322	5.41	5.96	5.83	6.77	6.05	5.77	5.5	5.95	6.29	6.31	5.89	5.67	6.11	5.33	5.69	6.45	6.82	7.03	6.88	6.83	6.54	5.76	6.75	7.32	5.8	5.82	5.98	6.3	5.63	6.11	5.74	0.002799	0.66725	hsa-miR-4685-5p
A_25_P00017841	8.64	8.62	8.04	8.25	8.12	7.97	7.64	8.24	8.22	8.14	7.63	7.58	8.67	7.68	8.25	8.33	8.65	9.59	9.4	9.69	8.8	8.78	9.57	9.29	7.8	7.23	8.49	8.46	7.38	8.55	7.93	0.032065	0.6765	hsa-miR-6165
A_25_P00017594	6.99	6.9	6.71	6.88	6.73	6.48	6.42	6.79	6.76	7.04	6.49	6.39	7.02	6.24	6.63	7.24	7.78	7.61	7.62	8.18	7.55	7.86	7.48	7.82	6.5	6.3	6.86	6.82	6.42	6.78	6.66	0.002799	0.678375	hsa-miR-211-3p
A_25_P00015076	8.2	8.06	7.55	8.06	7.6	7.49	7.25	8.02	7.72	7.57	7.38	7.16	8.1	7.06	7.62	7.73	8.15	9.02	8.91	9.02	8.22	8.24	8.83	8.74	7.21	6.76	7.98	7.92	7.04	7.97	7.32	0.013957	0.68925	hsa-miR-1202
A_25_P00015648	8.07	8.4	7.9	7.93	7.38	7.26	7.21	7.55	7.8	7.92	8.69	7.29	7.55	7.42	7.45	7.94	7.65	8.63	8.69	8.83	8.44	8.57	8.27	8.41	7.45	7.73	7.74	7.48	7.81	7.87	7.21	0.000793	0.69825	hsa-miR-4281
A_25_P00018809	8.43	8.69	8.06	8.67	8.51	8.33	7.86	8.71	8.03	8.22	7.93	7.63	8.89	7.7	8.33	8.38	9.08	9.9	9.66	9.85	9.04	9.06	9.95	9.44	8.04	7.56	8.62	8.62	7.58	8.76	8.15	0.030802	0.716208	hsa-miR-6749-5p
A_25_P00017595	6.98	7.14	6.55	7.16	6.65	6.39	6.34	6.73	6.7	6.92	6.43	6.26	6.84	6.31	6.64	7.3	7.7	7.63	7.7	8.24	7.56	7.77	7.53	7.84	6.46	6.4	6.8	6.8	6.35	6.73	6.74	0.00218	0.726917	hsa-miR-211-3p
A_25_P00015589	8.06	8.49	8.14	8.33	8.28	8.31	7.8	8.27	8.91	8.85	7.98	7.69	8.38	7.71	7.9	8.63	9.29	9.22	9.42	9.4	8.91	9.08	9.06	9.31	7.97	8.35	8.28	8.17	8.01	8.24	8.27	0.000913	0.735958	hsa-miR-1260b
A_25_P00018047	8.67	8.91	8.28	8.65	8.44	8.27	8.07	8.72	8.85	8.8	8.07	7.74	8.6	7.66	8.41	9.18	9.57	9.3	9.25	9.76	8.9	9.29	9.35	9.48	8.18	8.01	8.43	8.4	7.97	8.53	8.46	0.000913	0.7665	hsa-miR-7114-5p
A_25_P00018808	8.41	8.64	7.96	8.58	8.18	8.13	7.83	8.4	8.31	8.38	7.83	7.62	8.71	7.48	8.31	8.49	8.93	9.87	9.64	9.74	8.98	8.93	9.76	9.4	7.89	7.44	8.56	8.49	7.54	8.71	8.04	0.013309	0.775667	hsa-miR-6749-5p
A_25_P00017887	9.02	9.1	8.43	8.8	8.19	8.15	8.14	8.87	8.44	8.67	8.76	8.27	8.43	8.18	8.44	8.81	9.33	10.34	10.34	10.14	9.53	9.62	9.85	9.64	8.58	8.62	8.97	8.41	9.04	9	8.3	0.007547	0.775875	hsa-miR-6090
A_25_P00016930	8.11	8.6	8.55	9.98	8	7.93	7.76	7.94	9.35	9.46	8.65	8.36	8.4	7.5	7.22	9.44	7.18	8.81	10.09	8.95	8.72	8.07	7.98	9.1	7.9	8.27	9.12	7.94	7.77	8.14	7.77	0.026848	0.791708	hsa-miR-4788
A_25_P00017886	8.95	9.02	8.46	8.85	8.21	8.08	8.13	8.9	8.53	8.65	8.85	8.3	8.46	8.24	8.46	8.8	9.35	10.26	10.29	10.12	9.45	9.59	9.93	9.74	8.55	8.6	9	8.33	8.98	8.98	8.25	0.004627	0.798042	hsa-miR-6090
A_25_P00017890	9.48	9.57	8.9	9.93	9.46	9.21	8.87	9.46	9.37	8.9	8.4	8.38	9.42	8.22	9.31	9.31	9.73	10.83	10.72	10.94	9.68	9.85	10.72	10.31	8.78	8.24	9.48	9.46	8.21	9.55	8.78	0.030049	0.79875	hsa-miR-5739
A_25_P00016931	8.14	8.53	8.67	9.82	7.89	7.84	7.66	7.85	9.4	9.35	8.64	8.33	8.36	7.53	7.18	9.48	7.09	8.72	10.03	9.06	8.64	8.02	8.02	9.06	7.88	8.21	9.08	7.9	7.74	8.04	7.74	0.023438	0.80575	hsa-miR-4788
A_25_P00018048	8.71	8.9	8.4	8.81	8.41	8.43	8.02	8.8	8.69	8.48	8.17	7.87	8.76	7.78	8.35	8.91	9.62	9.44	9.37	10.03	9.18	9.57	9.48	9.71	8.08	7.94	8.4	8.43	7.89	8.49	8.43	0.001091	0.8315	hsa-miR-7114-5p
A_25_P00018825	8.6	9.44	8.35	9.42	9.25	8.6	8.28	8.48	9.82	9.57	8.91	8.63	9.27	8.15	8.83	9.25	10.76	11.17	10.88	10.69	9.85	9.46	10.61	10.41	9.14	8.76	9.31	9.79	8.93	9.64	9.31	0.031142	0.850875	hsa-miR-7641
A_25_P00012725	6.42	7.41	9.87	6.78	6.76	6.43	6.23	6.68	6.98	7.81	6.89	6.79	6.87	6.45	6.65	6.81	6.76	7.26	7.64	8.35	6.79	7.16	7.82	8.17	6.72	6.28	6.79	6.92	6.48	6.98	5.97	0.014294	0.866083	hsa-miR-574-5p
A_25_P00017418	11.93	11.93	11.45	12.29	11.49	11.5	10.8	11.68	12.09	11.97	11.21	11.2	12.56	10.58	11.8	12.75	12.65	12.91	13.16	13.09	12.65	12.56	12.86	12.91	11.33	10.97	12.05	11.8	11.2	11.89	11.63	0.005319	0.869667	hsa-miR-5100
A_25_P00017978	9.37	9.33	8.62	9.4	8.85	8.81	8.44	9.14	9.23	9	8.55	8.44	9.82	8.36	9.48	9.35	10.06	10.94	10.76	10.88	9.98	10.09	10.76	10.5	8.62	8.13	9.37	9.35	8.25	9.59	8.67	0.023742	0.883542	hsa-miR-6085
A_25_P00015173	11.8	12.24	12.24	12.45	11.63	11.76	10.88	11.93	12.5	12.65	11.73	11.41	12.96	11.36	12.05	13.16	12.96	13.22	13.51	13.58	13.23	12.91	12.97	13.38	11.68	12.24	12.65	12.15	11.84	12.09	12.09	0.00337	0.88525	hsa-miR-1260a
A_25_P00015172	8.81	9.37	9.06	9.06	9.02	9.02	8.48	9.04	9.73	10.12	9.02	8.62	9.87	8.72	9.25	9.9	10.29	10.5	10.61	10.97	10.31	10.21	10.38	10.54	8.87	9.33	9.25	9.21	8.87	9.06	9.16	0.002675	0.908375	hsa-miR-1260a
A_25_P00017977	9.46	9.25	8.83	9.57	9	8.95	8.51	9.27	8.98	9.1	8.57	8.53	9.9	8.43	9.53	9.22	10.14	11.05	10.94	11.09	10.23	10.14	11.02	10.94	8.67	8.18	9.4	9.4	8.31	9.73	8.72	0.030876	0.914917	hsa-miR-6085
A_25_P00015590	10.06	10.76	10.31	10.14	10.09	9.98	9.59	10.26	11.05	11.08	9.9	9.66	10.88	9.76	10.26	11.12	11.28	11.54	11.76	11.89	11.24	11.21	11.37	11.54	9.85	10.17	10.34	10.34	10.09	10.26	10.23	0.000964	0.924125	hsa-miR-1260b
A_25_P00016276	6.67	6.66	7.06	7.86	6.64	6.81	6.3	7.15	7.12	7.17	6.59	6.28	7.69	6.08	7.03	7.6	7.72	9.12	8.6	9.33	8.31	7.33	8.01	8.8	6.25	7.01	7.09	7.55	6.36	6.75	7.23	0.010405	0.994208	hsa-miR-4443
A_25_P00016277	8.87	9.06	9.21	10.34	9.06	9.29	8.18	9.48	9.76	9.53	8.74	8.4	10.44	8.07	9.57	10.34	10.61	11.76	11.21	12.09	11.05	9.64	10.88	11.45	8.33	9.48	9.64	9.98	8.64	9.14	9.87	0.015935	1191	hsa-miR-4443
A_25_P00016925	9.85	10.31	9.9	10.18	9.1	8.97	9.16	9.42	10.94	10.31	9.79	9.12	9.64	9.08	9.29	10.72	10.23	10.64	11.58	11.58	10.97	12.05	11.33	11.29	9.46	9.4	9.79	9.33	10.44	10.5	9.22	0.000913	1212	hsa-miR-4516
A_25_P00016923	8.91	9.14	8.91	9.16	7.91	7.82	7.98	8.38	10.09	9.42	9.14	8.31	8.69	8.38	8.27	9.79	9.18	9.69	10.69	10.84	10.18	11.54	10.5	10.58	8.43	8.58	9.06	8.48	9.4	9.71	8.55	0.00218	1261	hsa-miR-4516
A_25_P00016924	9.62	9.93	9.57	9.95	8.65	8.65	8.72	9.12	10.84	10.23	9.55	8.83	9.35	8.85	8.95	10.54	9.93	10.44	11.41	11.5	10.76	12.15	11.21	11.24	9.12	9.12	9.71	9.12	10.29	10.34	9.12	0.001889	1293	hsa-miR-4516
Some microRNAs were assayed more than once
