# Supplementary material for: MicroRNAs in blood act as biomarkers of colorectal cancer and indicate potential therapeutic targets
Source: Mol Oncol. 2021 Aug 5;15(9):2480–90. doi: 10.1002/1878-0261.13065 (PMC8410571; doi:10.1002/1878-0261.13065)
Supplement: Supplementary file 7 — Table S4. Protein molecules that are probably affected by the miRNAs exhibiting varying blood levels. [file MOL2-15-2480-s004.xls]

## Sheet: Sheet0
Protein molecules that are probably affected by the miRNAs exhibiting varying blood levels
ID	Symbol	Expr p-value	Source	Confidence	Symbol	Pathway
hsa-let-7g-5p	let-7a-5p (and other miRNAs w/seed GAGGUAG)	1,71E-02	TarBase	Experimentally Observed	AARSD1	Heparan Sulfate Biosynthesis,Heparan Sulfate Biosynthesis (Late Stages),Triacylglycerol Degradation
hsa-let-7g-5p	let-7a-5p (and other miRNAs w/seed GAGGUAG)	1,71E-02	TargetScan Human	High (predicted)	ABCB9	LPS/IL-1 Mediated Inhibition of RXR Function,PXR/RXR Activation
hsa-let-7g-5p	let-7a-5p (and other miRNAs w/seed GAGGUAG)	1,71E-02	TargetScan Human	High (predicted)	ABT1
hsa-let-7g-5p	let-7a-5p (and other miRNAs w/seed GAGGUAG)	1,71E-02	miRecords	Experimentally Observed	ACP1	3-phosphoinositide Biosynthesis,3-phosphoinositide Degradation,D-myo-inositol (1,4,5,6)-Tetrakisphosphate Biosynthesis,D-myo-inositol (3,4,5,6)-tetrakisphosphate Biosynthesis,D-myo-inositol-5-phosphate Metabolism,Ephrin B Signaling,Ephrin Receptor Signaling,NAD Phosphorylation and Dephosphorylation,NAD Salvage Pathway II,PDGF Signaling,Protein Kinase A Signaling,Superpathway of Inositol Phosphate…
hsa-let-7g-5p	let-7a-5p (and other miRNAs w/seed GAGGUAG)	1,71E-02	TargetScan Human	High (predicted)	ACVR1C	Cardiac Hypertrophy Signaling (Enhanced),Epithelial Adherens Junction Signaling,Factors Promoting Cardiogenesis in Vertebrates,FAT10 Cancer Signaling Pathway,Hepatic Fibrosis Signaling Pathway,Neuroinflammation Signaling Pathway,PPARα/RXRα Activation,Senescence Pathway,T Cell Exhaustion Signaling Pathway,TGF-β Signaling,Th1 and Th2 Activation Pathway,Th2 Pathway,Wnt/β-catenin Signaling
hsa-let-7g-5p	let-7a-5p (and other miRNAs w/seed GAGGUAG)	1,71E-02	Ingenuity Expert Findings,TargetScan Human	Experimentally Observed,Moderate (predicted)	ADAMTS14	Axonal Guidance Signaling
hsa-let-7g-5p	let-7a-5p (and other miRNAs w/seed GAGGUAG)	1,71E-02	Ingenuity Expert Findings,TargetScan Human	Experimentally Observed,High (predicted)	ADAMTS15	Axonal Guidance Signaling
hsa-let-7g-5p	let-7a-5p (and other miRNAs w/seed GAGGUAG)	1,71E-02	Ingenuity Expert Findings	Experimentally Observed	ADAMTS2	Axonal Guidance Signaling
hsa-let-7g-5p	let-7a-5p (and other miRNAs w/seed GAGGUAG)	1,71E-02	TargetScan Human	High (predicted)	ADAMTS8	Axonal Guidance Signaling
hsa-let-7g-5p	let-7a-5p (and other miRNAs w/seed GAGGUAG)	1,71E-02	TarBase	Experimentally Observed	ADGRG1	Breast Cancer Regulation by Stathmin1,CREB Signaling in Neurons
hsa-let-7g-5p	let-7a-5p (and other miRNAs w/seed GAGGUAG)	1,71E-02	TargetScan Human	High (predicted)	ADRB2	AMPK Signaling,Breast Cancer Regulation by Stathmin1,cAMP-mediated signaling,Cardiac Hypertrophy Signaling,Cardiac Hypertrophy Signaling (Enhanced),CREB Signaling in Neurons,G-Protein Coupled Receptor Signaling,Glucocorticoid Receptor Signaling,GPCR-Mediated Integration of Enteroendocrine Signaling Exemplified by an L Cell,Gαs Signaling,Myc Mediated Apoptosis Signaling
hsa-let-7g-5p	let-7a-5p (and other miRNAs w/seed GAGGUAG)	1,71E-02	TargetScan Human	High (predicted)	ADRB3	AMPK Signaling,Breast Cancer Regulation by Stathmin1,cAMP-mediated signaling,Cardiac Hypertrophy Signaling,CREB Signaling in Neurons,G-Protein Coupled Receptor Signaling,GPCR-Mediated Integration of Enteroendocrine Signaling Exemplified by an L Cell,Gαs Signaling,Myc Mediated Apoptosis Signaling,Nitric Oxide Signaling in the Cardiovascular System,White Adipose Tissue Browning Pathway
hsa-let-7g-5p	let-7a-5p (and other miRNAs w/seed GAGGUAG)	1,71E-02	TargetScan Human	High (predicted)	AEN
hsa-let-7g-5p	let-7a-5p (and other miRNAs w/seed GAGGUAG)	1,71E-02	TargetScan Human	High (predicted)	AGBL2
hsa-let-7g-5p	let-7a-5p (and other miRNAs w/seed GAGGUAG)	1,71E-02	TargetScan Human,miRecords	Experimentally Observed,High (predicted)	AGO4	EIF2 Signaling,HOTAIR Regulatory Pathway,Inhibition of ARE-Mediated mRNA Degradation Pathway,Insulin Secretion Signaling Pathway,Regulation of eIF4 and p70S6K Signaling
hsa-let-7g-5p	let-7a-5p (and other miRNAs w/seed GAGGUAG)	1,71E-02	TargetScan Human	High (predicted)	AIFM1	Apoptosis Signaling,Mitochondrial Dysfunction,NAD Signaling Pathway,Tumoricidal Function of Hepatic Natural Killer Cells
hsa-let-7g-5p	let-7a-5p (and other miRNAs w/seed GAGGUAG)	1,71E-02	TarBase	Experimentally Observed	AKAP8	cAMP-mediated signaling,Cardiac β-adrenergic Signaling,Protein Kinase A Signaling
hsa-let-7g-5p	let-7a-5p (and other miRNAs w/seed GAGGUAG)	1,71E-02	TargetScan Human	High (predicted)	AMT	Glycine Cleavage Complex
hsa-let-7g-5p	let-7a-5p (and other miRNAs w/seed GAGGUAG)	1,71E-02	TarBase	Experimentally Observed	ANAPC1	Kinetochore Metaphase Signaling Pathway,Mitotic Roles of Polo-Like Kinase,Protein Kinase A Signaling,Protein Ubiquitination Pathway,Senescence Pathway
hsa-let-7g-5p	let-7a-5p (and other miRNAs w/seed GAGGUAG)	1,71E-02	TargetScan Human	High (predicted)	ANKRD49
hsa-let-7g-5p	let-7a-5p (and other miRNAs w/seed GAGGUAG)	1,71E-02	TargetScan Human	High (predicted)	AP1S1	Clathrin-mediated Endocytosis Signaling,CTLA4 Signaling in Cytotoxic T Lymphocytes,Virus Entry via Endocytic Pathways
hsa-let-7g-5p	let-7a-5p (and other miRNAs w/seed GAGGUAG)	1,71E-02	TargetScan Human	High (predicted)	APBB3
hsa-let-7g-5p	let-7a-5p (and other miRNAs w/seed GAGGUAG)	1,71E-02	TargetScan Human	High (predicted)	ARG2	Arginine Degradation I (Arginase Pathway),Arginine Degradation VI (Arginase 2 Pathway),Citrulline Biosynthesis,Estrogen Receptor Signaling,Glucocorticoid Receptor Signaling,IL-10 Signaling,LXR/RXR Activation,Nitric Oxide Signaling in the Cardiovascular System,Production of Nitric Oxide and Reactive Oxygen Species in Macrophages,Sirtuin Signaling Pathway,Superpathway of Citrulline Metabolism,Urea …
hsa-let-7g-5p	let-7a-5p (and other miRNAs w/seed GAGGUAG)	1,71E-02	TargetScan Human	High (predicted),Moderate (predicted)	ARHGAP8/PRR5-ARHGAP8	Leukocyte Extravasation Signaling,mTOR Signaling,RhoA Signaling,RhoGDI Signaling
hsa-let-7g-5p	let-7a-5p (and other miRNAs w/seed GAGGUAG)	1,71E-02	TargetScan Human	High (predicted)	ARHGEF38
hsa-let-7g-5p	let-7a-5p (and other miRNAs w/seed GAGGUAG)	1,71E-02	TargetScan Human	High (predicted)	ARID3A
hsa-let-7g-5p	let-7a-5p (and other miRNAs w/seed GAGGUAG)	1,71E-02	TargetScan Human	High (predicted)	ARID3B
hsa-let-7g-5p	let-7a-5p (and other miRNAs w/seed GAGGUAG)	1,71E-02	TargetScan Human	High (predicted)	ARL4D
hsa-let-7g-5p	let-7a-5p (and other miRNAs w/seed GAGGUAG)	1,71E-02	TarBase	Experimentally Observed	ATAD3B
hsa-let-7g-5p	let-7a-5p (and other miRNAs w/seed GAGGUAG)	1,71E-02	TargetScan Human	High (predicted)	ATP5MPL
hsa-let-7g-5p	let-7a-5p (and other miRNAs w/seed GAGGUAG)	1,71E-02	TarBase	Experimentally Observed	ATP6V0A1	Iron homeostasis signaling pathway,Phagosome Maturation,Role of MAPK Signaling in Promoting the Pathogenesis of Influenza
hsa-let-7g-5p	let-7a-5p (and other miRNAs w/seed GAGGUAG)	1,71E-02	TarBase,TargetScan Human	Experimentally Observed,High (predicted)	ATP6V1F	Iron homeostasis signaling pathway,Phagosome Maturation,Role of MAPK Signaling in Promoting the Pathogenesis of Influenza
hsa-let-7g-5p	let-7a-5p (and other miRNAs w/seed GAGGUAG)	1,71E-02	TargetScan Human	High (predicted)	ATPAF1	Mitochondrial Dysfunction,Oxidative Phosphorylation
hsa-let-7g-5p	let-7a-5p (and other miRNAs w/seed GAGGUAG)	1,71E-02	TargetScan Human	High (predicted)	ATXN7L2
hsa-let-7g-5p	let-7a-5p (and other miRNAs w/seed GAGGUAG)	1,71E-02	TarBase,TargetScan Human	Experimentally Observed,Moderate (predicted)	AURKB	Breast Cancer Regulation by Stathmin1,Kinetochore Metaphase Signaling Pathway
hsa-let-7g-5p	let-7a-5p (and other miRNAs w/seed GAGGUAG)	1,71E-02	TargetScan Human	High (predicted)	AVEN
hsa-let-7g-5p	let-7a-5p (and other miRNAs w/seed GAGGUAG)	1,71E-02	TargetScan Human	High (predicted)	B4GAT1	Melatonin Degradation I,Nicotine Degradation II,Nicotine Degradation III,Serotonin Degradation,Superpathway of Melatonin Degradation,Thyroid Hormone Metabolism II (via Conjugation and/or Degradation)
hsa-let-7g-5p	let-7a-5p (and other miRNAs w/seed GAGGUAG)	1,71E-02	TargetScan Human	High (predicted)	BACH1	NRF2-mediated Oxidative Stress Response
hsa-let-7g-5p	let-7a-5p (and other miRNAs w/seed GAGGUAG)	1,71E-02	Ingenuity Expert Findings,TargetScan Human	Experimentally Observed,Moderate (predicted)	BCL2L1	Amyotrophic Lateral Sclerosis Signaling,Apoptosis Signaling,B Cell Receptor Signaling,CD27 Signaling in Lymphocytes,Chronic Myeloid Leukemia Signaling,Colorectal Cancer Metastasis Signaling,Docosahexaenoic Acid (DHA) Signaling,Erythropoietin Signaling Pathway,Glucocorticoid Receptor Signaling,GM-CSF Signaling,Huntington's Disease Signaling,IL-15 Signaling,IL-8 Signaling,Induction of Apoptosis by …
hsa-let-7g-5p	let-7a-5p (and other miRNAs w/seed GAGGUAG)	1,71E-02	TargetScan Human,miRecords	Experimentally Observed,Moderate (predicted)	BCL7A
hsa-let-7g-5p	let-7a-5p (and other miRNAs w/seed GAGGUAG)	1,71E-02	TargetScan Human	High (predicted)	BEGAIN
hsa-let-7g-5p	let-7a-5p (and other miRNAs w/seed GAGGUAG)	1,71E-02	TargetScan Human	High (predicted)	BEND4
hsa-let-7g-5p	let-7a-5p (and other miRNAs w/seed GAGGUAG)	1,71E-02	TargetScan Human	High (predicted)	BIN3
hsa-let-7g-5p	let-7a-5p (and other miRNAs w/seed GAGGUAG)	1,71E-02	TargetScan Human	High (predicted)	BLOC1S1
hsa-let-7g-5p	let-7a-5p (and other miRNAs w/seed GAGGUAG)	1,71E-02	miRecords	Experimentally Observed	BMP2K
hsa-let-7g-5p	let-7a-5p (and other miRNAs w/seed GAGGUAG)	1,71E-02	TargetScan Human	High (predicted)	BRF2	Assembly of RNA Polymerase III Complex
hsa-let-7g-5p	let-7a-5p (and other miRNAs w/seed GAGGUAG)	1,71E-02	TargetScan Human	High (predicted)	BSDC1
hsa-let-7g-5p	let-7a-5p (and other miRNAs w/seed GAGGUAG)	1,71E-02	Ingenuity Expert Findings	Experimentally Observed	BSG
hsa-let-7g-5p	let-7a-5p (and other miRNAs w/seed GAGGUAG)	1,71E-02	TargetScan Human	High (predicted)	BZW1
hsa-let-7g-5p	let-7a-5p (and other miRNAs w/seed GAGGUAG)	1,71E-02	TargetScan Human	High (predicted)	BZW2
hsa-let-7g-5p	let-7a-5p (and other miRNAs w/seed GAGGUAG)	1,71E-02	TargetScan Human	High (predicted)	C14orf178
hsa-let-7g-5p	let-7a-5p (and other miRNAs w/seed GAGGUAG)	1,71E-02	TargetScan Human	High (predicted)	C15orf41
hsa-let-7g-5p	let-7a-5p (and other miRNAs w/seed GAGGUAG)	1,71E-02	TargetScan Human	High (predicted)	C18orf21
hsa-let-7g-5p	let-7a-5p (and other miRNAs w/seed GAGGUAG)	1,71E-02	TargetScan Human	High (predicted)	C19orf54
hsa-let-7g-5p	let-7a-5p (and other miRNAs w/seed GAGGUAG)	1,71E-02	TargetScan Human	High (predicted)	C19orf84
hsa-let-7g-5p	let-7a-5p (and other miRNAs w/seed GAGGUAG)	1,71E-02	TargetScan Human	High (predicted)	C20orf194
hsa-let-7g-5p	let-7a-5p (and other miRNAs w/seed GAGGUAG)	1,71E-02	TargetScan Human	High (predicted)	C2orf88
hsa-let-7g-5p	let-7a-5p (and other miRNAs w/seed GAGGUAG)	1,71E-02	TargetScan Human	High (predicted)	C5orf51
hsa-let-7g-5p	let-7a-5p (and other miRNAs w/seed GAGGUAG)	1,71E-02	TargetScan Human	High (predicted)	C6orf141
hsa-let-7g-5p	let-7a-5p (and other miRNAs w/seed GAGGUAG)	1,71E-02	TargetScan Human	High (predicted)	C8orf58
hsa-let-7g-5p	let-7a-5p (and other miRNAs w/seed GAGGUAG)	1,71E-02	TarBase	Experimentally Observed	CALCOCO2
hsa-let-7g-5p	let-7a-5p (and other miRNAs w/seed GAGGUAG)	1,71E-02	TarBase	Experimentally Observed	CAPG
hsa-let-7g-5p	let-7a-5p (and other miRNAs w/seed GAGGUAG)	1,71E-02	TarBase	Experimentally Observed	CARHSP1
hsa-let-7g-5p	let-7a-5p (and other miRNAs w/seed GAGGUAG)	1,71E-02	TargetScan Human,miRecords	Experimentally Observed,High (predicted)	CASP3	Adrenomedullin signaling pathway,Amyotrophic Lateral Sclerosis Signaling,Apoptosis Signaling,BAG2 Signaling Pathway,CD27 Signaling in Lymphocytes,Colorectal Cancer Metastasis Signaling,Coronavirus Pathogenesis Pathway,Cytotoxic T Lymphocyte-mediated Apoptosis of Target Cells,Death Receptor Signaling,Docosahexaenoic Acid (DHA) Signaling,Endocannabinoid Cancer Inhibition Pathway,Endoplasmic Reticul…
hsa-let-7g-5p	let-7a-5p (and other miRNAs w/seed GAGGUAG)	1,71E-02	TargetScan Human	High (predicted)	CCDC71L
hsa-let-7g-5p	let-7a-5p (and other miRNAs w/seed GAGGUAG)	1,71E-02	TargetScan Human	High (predicted)	CCL3	Agranulocyte Adhesion and Diapedesis,CCR5 Signaling in Macrophages,Communication between Innate and Adaptive Immune Cells,Differential Regulation of Cytokine Production in Intestinal Epithelial Cells by IL-17A and IL-17F,Differential Regulation of Cytokine Production in Macrophages and T Helper Cells by IL-17A and IL-17F,Glucocorticoid Receptor Signaling,Granulocyte Adhesion and Diapedesis,Hepati…
hsa-let-7g-5p	let-7a-5p (and other miRNAs w/seed GAGGUAG)	1,71E-02	TargetScan Human	High (predicted)	CCL3L1	Agranulocyte Adhesion and Diapedesis,Granulocyte Adhesion and Diapedesis
hsa-let-7g-5p	let-7a-5p (and other miRNAs w/seed GAGGUAG)	1,71E-02	TargetScan Human	High (predicted)	CCL7	Agranulocyte Adhesion and Diapedesis,Chemokine Signaling,Granulocyte Adhesion and Diapedesis,IL-17A Signaling in Fibroblasts,LXR/RXR Activation,Role of IL-17A in Arthritis,Role of IL-17F in Allergic Inflammatory Airway Diseases,TREM1 Signaling
hsa-let-7g-5p	let-7a-5p (and other miRNAs w/seed GAGGUAG)	1,71E-02	Ingenuity Expert Findings,TarBase,TargetScan Human,miRecords	Experimentally Observed,Moderate (predicted)	CCND1	Acute Myeloid Leukemia Signaling,AMPK Signaling,Androgen Signaling,Aryl Hydrocarbon Receptor Signaling,BEX2 Signaling Pathway,Bladder Cancer Signaling,Breast Cancer Regulation by Stathmin1,Cell Cycle Regulation by BTG Family Proteins,Cell Cycle: G1/S Checkpoint Regulation,Chronic Myeloid Leukemia Signaling,Colorectal Cancer Metastasis Signaling,Coronavirus Pathogenesis Pathway,Cyclins and Cell Cy…
hsa-let-7g-5p	let-7a-5p (and other miRNAs w/seed GAGGUAG)	1,71E-02	TargetScan Human	High (predicted)	CCND2	Aryl Hydrocarbon Receptor Signaling,Breast Cancer Regulation by Stathmin1,Cell Cycle: G1/S Checkpoint Regulation,Chronic Myeloid Leukemia Signaling,Cyclins and Cell Cycle Regulation,Endocannabinoid Cancer Inhibition Pathway,Erythropoietin Signaling Pathway,GADD45 Signaling,Glioblastoma Multiforme Signaling,Glioma Signaling,Hereditary Breast Cancer Signaling,IL-8 Signaling,Molecular Mechanisms of …
hsa-let-7g-5p	let-7a-5p (and other miRNAs w/seed GAGGUAG)	1,71E-02	TargetScan Human	High (predicted)	CCNF	Role of Oct4 in Mammalian Embryonic Stem Cell Pluripotency
hsa-let-7g-5p	let-7a-5p (and other miRNAs w/seed GAGGUAG)	1,71E-02	TargetScan Human	High (predicted)	CCNJ
hsa-let-7g-5p	let-7a-5p (and other miRNAs w/seed GAGGUAG)	1,71E-02	TargetScan Human	High (predicted)	CCR7	Agranulocyte Adhesion and Diapedesis,Breast Cancer Regulation by Stathmin1,Communication between Innate and Adaptive Immune Cells,CREB Signaling in Neurons,Crosstalk between Dendritic Cells and Natural Killer Cells,Dendritic Cell Maturation,Granulocyte Adhesion and Diapedesis,Hepatic Fibrosis / Hepatic Stellate Cell Activation
hsa-let-7g-5p	let-7a-5p (and other miRNAs w/seed GAGGUAG)	1,71E-02	TargetScan Human	High (predicted)	CD200R1	Neuroinflammation Signaling Pathway
hsa-let-7g-5p	let-7a-5p (and other miRNAs w/seed GAGGUAG)	1,71E-02	TargetScan Human,miRecords	Experimentally Observed,High (predicted)	CDC25A	3-phosphoinositide Biosynthesis,3-phosphoinositide Degradation,ATM Signaling,Cell Cycle: G1/S Checkpoint Regulation,Cyclins and Cell Cycle Regulation,D-myo-inositol (1,4,5,6)-Tetrakisphosphate Biosynthesis,D-myo-inositol (3,4,5,6)-tetrakisphosphate Biosynthesis,D-myo-inositol-5-phosphate Metabolism,Estrogen-mediated S-phase Entry,IL-7 Signaling Pathway,Mitotic Roles of Polo-Like Kinase,Molecular …
hsa-let-7g-5p	let-7a-5p (and other miRNAs w/seed GAGGUAG)	1,71E-02	TargetScan Human	High (predicted)	CDC34	Antiproliferative Role of TOB in T Cell Signaling,Cell Cycle: G1/S Checkpoint Regulation,Cell Cycle: G2/M DNA Damage Checkpoint Regulation,Cyclins and Cell Cycle Regulation,Hypoxia Signaling in the Cardiovascular System,Iron homeostasis signaling pathway,NRF2-mediated Oxidative Stress Response,Protein Ubiquitination Pathway
hsa-let-7g-5p	let-7a-5p (and other miRNAs w/seed GAGGUAG)	1,71E-02	TargetScan Human	High (predicted)	CDC42SE1	Cdc42 Signaling
hsa-let-7g-5p	let-7a-5p (and other miRNAs w/seed GAGGUAG)	1,71E-02	TarBase	Experimentally Observed	CDIPT	3-phosphoinositide Biosynthesis,D-myo-inositol (1,4,5)-Trisphosphate Biosynthesis,Superpathway of Inositol Phosphate Compounds
hsa-let-7g-5p	let-7a-5p (and other miRNAs w/seed GAGGUAG)	1,71E-02	miRecords	Experimentally Observed	CDK6	Aryl Hydrocarbon Receptor Signaling,Breast Cancer Regulation by Stathmin1,Cell Cycle Control of Chromosomal Replication,Cell Cycle: G1/S Checkpoint Regulation,Chronic Myeloid Leukemia Signaling,Cyclins and Cell Cycle Regulation,Glioblastoma Multiforme Signaling,Glioma Signaling,Hereditary Breast Cancer Signaling,Molecular Mechanisms of Cancer,Non-Small Cell Lung Cancer Signaling,Pyridoxal 5'-phos…
hsa-let-7g-5p	let-7a-5p (and other miRNAs w/seed GAGGUAG)	1,71E-02	TargetScan Human	High (predicted)	CDK8	Cell Cycle Control of Chromosomal Replication,Estrogen Receptor Signaling,Molecular Mechanisms of Cancer,Pyridoxal 5'-phosphate Salvage Pathway,Salvage Pathways of Pyrimidine Ribonucleotides
hsa-let-7g-5p	let-7a-5p (and other miRNAs w/seed GAGGUAG)	1,71E-02	TarBase,TargetScan Human	Experimentally Observed,Moderate (predicted)	CDKAL1
hsa-let-7g-5p	let-7a-5p (and other miRNAs w/seed GAGGUAG)	1,71E-02	TargetScan Human	High (predicted)	CDKN1A	AMPK Signaling,Antiproliferative Role of Somatostatin Receptor 2,Aryl Hydrocarbon Receptor Signaling,ATM Signaling,BAG2 Signaling Pathway,BEX2 Signaling Pathway,Bladder Cancer Signaling,Cell Cycle: G1/S Checkpoint Regulation,Cell Cycle: G2/M DNA Damage Checkpoint Regulation,Chronic Myeloid Leukemia Signaling,Cyclins and Cell Cycle Regulation,Endocannabinoid Cancer Inhibition Pathway,Estrogen Rece…
hsa-let-7g-5p	let-7a-5p (and other miRNAs w/seed GAGGUAG)	1,71E-02	TarBase,TargetScan Human	Experimentally Observed,Moderate (predicted)	CEMIP2	Chondroitin Sulfate Degradation (Metazoa),Dermatan Sulfate Degradation (Metazoa)
hsa-let-7g-5p	let-7a-5p (and other miRNAs w/seed GAGGUAG)	1,71E-02	TargetScan Human	High (predicted)	CEP135
hsa-let-7g-5p	let-7a-5p (and other miRNAs w/seed GAGGUAG)	1,71E-02	TarBase	Experimentally Observed	CHMP2A	Mechanisms of Viral Exit from Host Cells
hsa-let-7g-5p	let-7a-5p (and other miRNAs w/seed GAGGUAG)	1,71E-02	TargetScan Human	High (predicted)	CHRNA7	AMPK Signaling,BAG2 Signaling Pathway,Calcium Signaling,eNOS Signaling
hsa-let-7g-5p	let-7a-5p (and other miRNAs w/seed GAGGUAG)	1,71E-02	TarBase	Experimentally Observed	CIAO2A	Iron homeostasis signaling pathway
hsa-let-7g-5p	let-7a-5p (and other miRNAs w/seed GAGGUAG)	1,71E-02	TargetScan Human	High (predicted)	CLDN12	Agranulocyte Adhesion and Diapedesis,Granulocyte Adhesion and Diapedesis,Leukocyte Extravasation Signaling,Sertoli Cell-Sertoli Cell Junction Signaling,Tight Junction Signaling
hsa-let-7g-5p	let-7a-5p (and other miRNAs w/seed GAGGUAG)	1,71E-02	TargetScan Human	High (predicted)	CLEC1B
hsa-let-7g-5p	let-7a-5p (and other miRNAs w/seed GAGGUAG)	1,71E-02	TargetScan Human	High (predicted)	CNTRL
hsa-let-7g-5p	let-7a-5p (and other miRNAs w/seed GAGGUAG)	1,71E-02	TarBase,TargetScan Human	Experimentally Observed,High (predicted)	COIL
hsa-let-7g-5p	let-7a-5p (and other miRNAs w/seed GAGGUAG)	1,71E-02	Ingenuity Expert Findings,TargetScan Human	Experimentally Observed,Moderate (predicted)	COL1A1	Apelin Liver Signaling Pathway,Atherosclerosis Signaling,Dendritic Cell Maturation,GP6 Signaling Pathway,Hepatic Fibrosis / Hepatic Stellate Cell Activation,Hepatic Fibrosis Signaling Pathway,HOTAIR Regulatory Pathway,IL-6 Signaling,Intrinsic Prothrombin Activation Pathway,Natural Killer Cell Signaling,Role of Osteoblasts, Osteoclasts and Chondrocytes in Rheumatoid Arthritis,Tumor Microenvironmen…
hsa-let-7g-5p	let-7a-5p (and other miRNAs w/seed GAGGUAG)	1,71E-02	Ingenuity Expert Findings,TargetScan Human	Experimentally Observed,High (predicted)	COL1A2	Apelin Liver Signaling Pathway,Atherosclerosis Signaling,Dendritic Cell Maturation,GP6 Signaling Pathway,Hepatic Fibrosis / Hepatic Stellate Cell Activation,Hepatic Fibrosis Signaling Pathway,HOTAIR Regulatory Pathway,Intrinsic Prothrombin Activation Pathway,Natural Killer Cell Signaling,Tumor Microenvironment Pathway
hsa-let-7g-5p	let-7a-5p (and other miRNAs w/seed GAGGUAG)	1,71E-02	TargetScan Human	High (predicted)	COL27A1	GP6 Signaling Pathway,Hepatic Fibrosis / Hepatic Stellate Cell Activation
hsa-let-7g-5p	let-7a-5p (and other miRNAs w/seed GAGGUAG)	1,71E-02	Ingenuity Expert Findings,TargetScan Human	Experimentally Observed,Moderate (predicted)	COL4A1	GP6 Signaling Pathway,Hepatic Fibrosis / Hepatic Stellate Cell Activation
hsa-let-7g-5p	let-7a-5p (and other miRNAs w/seed GAGGUAG)	1,71E-02	Ingenuity Expert Findings,TargetScan Human	Experimentally Observed,Moderate (predicted)	COL4A2	GP6 Signaling Pathway,Hepatic Fibrosis / Hepatic Stellate Cell Activation
hsa-let-7g-5p	let-7a-5p (and other miRNAs w/seed GAGGUAG)	1,71E-02	Ingenuity Expert Findings,TargetScan Human	Experimentally Observed,Moderate (predicted)	COL4A5	GP6 Signaling Pathway,Hepatic Fibrosis / Hepatic Stellate Cell Activation
hsa-let-7g-5p	let-7a-5p (and other miRNAs w/seed GAGGUAG)	1,71E-02	Ingenuity Expert Findings	Experimentally Observed	COL5A1	GP6 Signaling Pathway,Hepatic Fibrosis / Hepatic Stellate Cell Activation
hsa-let-7g-5p	let-7a-5p (and other miRNAs w/seed GAGGUAG)	1,71E-02	Ingenuity Expert Findings	Experimentally Observed	COL5A2	GP6 Signaling Pathway,Hepatic Fibrosis / Hepatic Stellate Cell Activation
hsa-let-7g-5p	let-7a-5p (and other miRNAs w/seed GAGGUAG)	1,71E-02	Ingenuity Expert Findings	Experimentally Observed	COL8A1	GP6 Signaling Pathway,Hepatic Fibrosis / Hepatic Stellate Cell Activation
hsa-let-7g-5p	let-7a-5p (and other miRNAs w/seed GAGGUAG)	1,71E-02	TarBase	Experimentally Observed	COMMD9
hsa-let-7g-5p	let-7a-5p (and other miRNAs w/seed GAGGUAG)	1,71E-02	TargetScan Human	High (predicted)	CPA4	SPINK1 Pancreatic Cancer Pathway
hsa-let-7g-5p	let-7a-5p (and other miRNAs w/seed GAGGUAG)	1,71E-02	TargetScan Human	High (predicted)	CPEB1
hsa-let-7g-5p	let-7a-5p (and other miRNAs w/seed GAGGUAG)	1,71E-02	TargetScan Human	High (predicted)	CPEB2
hsa-let-7g-5p	let-7a-5p (and other miRNAs w/seed GAGGUAG)	1,71E-02	TargetScan Human	High (predicted)	CPEB3
hsa-let-7g-5p	let-7a-5p (and other miRNAs w/seed GAGGUAG)	1,71E-02	TargetScan Human	High (predicted)	CPEB4
hsa-let-7g-5p	let-7a-5p (and other miRNAs w/seed GAGGUAG)	1,71E-02	TargetScan Human	High (predicted)	CRCT1
hsa-let-7g-5p	let-7a-5p (and other miRNAs w/seed GAGGUAG)	1,71E-02	Ingenuity Expert Findings,TargetScan Human	Experimentally Observed,Moderate (predicted)	CRTAP
hsa-let-7g-5p	let-7a-5p (and other miRNAs w/seed GAGGUAG)	1,71E-02	TarBase	Experimentally Observed	CSDE1
hsa-let-7g-5p	let-7a-5p (and other miRNAs w/seed GAGGUAG)	1,71E-02	TarBase	Experimentally Observed	CSNK1D	Amyloid Processing,Circadian Rhythm Signaling,Dopamine-DARPP32 Feedback in cAMP Signaling,Gap Junction Signaling,Hepatic Fibrosis Signaling Pathway,HIPPO signaling,Hypoxia Signaling in the Cardiovascular System,p53 Signaling,Pyridoxal 5'-phosphate Salvage Pathway,Role of Macrophages, Fibroblasts and Endothelial Cells in Rheumatoid Arthritis,Role of NFAT in Regulation of the Immune Response,Role o…
hsa-let-7g-5p	let-7a-5p (and other miRNAs w/seed GAGGUAG)	1,71E-02	TargetScan Human	High (predicted)	CTC-338M12.4
hsa-let-7g-5p	let-7a-5p (and other miRNAs w/seed GAGGUAG)	1,71E-02	TargetScan Human	High (predicted)	CTD_2026K116
hsa-let-7g-5p	let-7a-5p (and other miRNAs w/seed GAGGUAG)	1,71E-02	TargetScan Human	High (predicted)	CTHRC1	PCP pathway
hsa-let-7g-5p	let-7a-5p (and other miRNAs w/seed GAGGUAG)	1,71E-02	TargetScan Human	High (predicted)	CYB561D1
hsa-let-7g-5p	let-7a-5p (and other miRNAs w/seed GAGGUAG)	1,71E-02	TargetScan Human	High (predicted)	CYP19A1	Acetone Degradation I (to Methylglyoxal),Bupropion Degradation,Estrogen Biosynthesis,Estrogen-Dependent Breast Cancer Signaling,FXR/RXR Activation,IL-6 Signaling,Melatonin Degradation I,Nicotine Degradation II,Nicotine Degradation III,Superpathway of Melatonin Degradation
hsa-let-7g-5p	let-7a-5p (and other miRNAs w/seed GAGGUAG)	1,71E-02	TargetScan Human	High (predicted)	CYP4F2	α-tocopherol Degradation
hsa-let-7g-5p	let-7a-5p (and other miRNAs w/seed GAGGUAG)	1,71E-02	miRecords	Experimentally Observed	DAD1
hsa-let-7g-5p	let-7a-5p (and other miRNAs w/seed GAGGUAG)	1,71E-02	TargetScan Human	High (predicted)	DCLRE1C	DNA Double-Strand Break Repair by Non-Homologous End Joining,Primary Immunodeficiency Signaling
hsa-let-7g-5p	let-7a-5p (and other miRNAs w/seed GAGGUAG)	1,71E-02	TargetScan Human	High (predicted)	DDI2
hsa-let-7g-5p	let-7a-5p (and other miRNAs w/seed GAGGUAG)	1,71E-02	TargetScan Human	High (predicted)	DDTL
hsa-let-7g-5p	let-7a-5p (and other miRNAs w/seed GAGGUAG)	1,71E-02	TargetScan Human	High (predicted)	DDX19A
hsa-let-7g-5p	let-7a-5p (and other miRNAs w/seed GAGGUAG)	1,71E-02	TargetScan Human	High (predicted)	DDX19B
hsa-let-7g-5p	let-7a-5p (and other miRNAs w/seed GAGGUAG)	1,71E-02	TarBase,TargetScan Human	Experimentally Observed,Moderate (predicted)	DHX57
hsa-let-7g-5p	let-7a-5p (and other miRNAs w/seed GAGGUAG)	1,71E-02	TargetScan Human	High (predicted)	DIAPH2	Actin Cytoskeleton Signaling,Cardiac Hypertrophy Signaling (Enhanced)
hsa-let-7g-5p	let-7a-5p (and other miRNAs w/seed GAGGUAG)	1,71E-02	miRecords	Experimentally Observed	DICER1
hsa-let-7g-5p	let-7a-5p (and other miRNAs w/seed GAGGUAG)	1,71E-02	TargetScan Human	High (predicted)	DNAJC1	Aldosterone Signaling in Epithelial Cells,NRF2-mediated Oxidative Stress Response,Protein Ubiquitination Pathway,Unfolded protein response
hsa-let-7g-5p	let-7a-5p (and other miRNAs w/seed GAGGUAG)	1,71E-02	TarBase	Experimentally Observed	DOCK5
hsa-let-7g-5p	let-7a-5p (and other miRNAs w/seed GAGGUAG)	1,71E-02	TargetScan Human	High (predicted)	DPF2
hsa-let-7g-5p	let-7a-5p (and other miRNAs w/seed GAGGUAG)	1,71E-02	TargetScan Human	High (predicted)	DPH3
hsa-let-7g-5p	let-7a-5p (and other miRNAs w/seed GAGGUAG)	1,71E-02	TargetScan Human	High (predicted)	DPP3
hsa-let-7g-5p	let-7a-5p (and other miRNAs w/seed GAGGUAG)	1,71E-02	miRecords	Experimentally Observed	DRD3	Breast Cancer Regulation by Stathmin1,cAMP-mediated signaling,CREB Signaling in Neurons,Dopamine Receptor Signaling,Dopamine-DARPP32 Feedback in cAMP Signaling,G-Protein Coupled Receptor Signaling,Gαi Signaling
hsa-let-7g-5p	let-7a-5p (and other miRNAs w/seed GAGGUAG)	1,71E-02	TargetScan Human	High (predicted)	DSCR8
hsa-let-7g-5p	let-7a-5p (and other miRNAs w/seed GAGGUAG)	1,71E-02	TarBase	Experimentally Observed	DSP	ILK Signaling
hsa-let-7g-5p	let-7a-5p (and other miRNAs w/seed GAGGUAG)	1,71E-02	Ingenuity Expert Findings	Experimentally Observed	Dst
hsa-let-7g-5p	let-7a-5p (and other miRNAs w/seed GAGGUAG)	1,71E-02	TargetScan Human	High (predicted)	DTX2	Notch Signaling
hsa-let-7g-5p	let-7a-5p (and other miRNAs w/seed GAGGUAG)	1,71E-02	TarBase	Experimentally Observed	DUSP12	3-phosphoinositide Biosynthesis,3-phosphoinositide Degradation,D-myo-inositol (1,4,5,6)-Tetrakisphosphate Biosynthesis,D-myo-inositol (3,4,5,6)-tetrakisphosphate Biosynthesis,D-myo-inositol-5-phosphate Metabolism,Protein Kinase A Signaling,Superpathway of Inositol Phosphate Compounds
hsa-let-7g-5p	let-7a-5p (and other miRNAs w/seed GAGGUAG)	1,71E-02	TargetScan Human	High (predicted)	DUSP16	3-phosphoinositide Biosynthesis,3-phosphoinositide Degradation,D-myo-inositol (1,4,5,6)-Tetrakisphosphate Biosynthesis,D-myo-inositol (3,4,5,6)-tetrakisphosphate Biosynthesis,D-myo-inositol-5-phosphate Metabolism,Protein Kinase A Signaling,Superpathway of Inositol Phosphate Compounds
hsa-let-7g-5p	let-7a-5p (and other miRNAs w/seed GAGGUAG)	1,71E-02	TargetScan Human	High (predicted)	DUSP18	Protein Kinase A Signaling
hsa-let-7g-5p	let-7a-5p (and other miRNAs w/seed GAGGUAG)	1,71E-02	TargetScan Human	High (predicted)	DUSP22	Protein Kinase A Signaling
hsa-let-7g-5p	let-7a-5p (and other miRNAs w/seed GAGGUAG)	1,71E-02	TarBase	Experimentally Observed	DUSP23	3-phosphoinositide Biosynthesis,3-phosphoinositide Degradation,D-myo-inositol (1,4,5,6)-Tetrakisphosphate Biosynthesis,D-myo-inositol (3,4,5,6)-tetrakisphosphate Biosynthesis,D-myo-inositol-5-phosphate Metabolism,Superpathway of Inositol Phosphate Compounds
hsa-let-7g-5p	let-7a-5p (and other miRNAs w/seed GAGGUAG)	1,71E-02	TargetScan Human	High (predicted)	DYNC2LI1
hsa-let-7g-5p	let-7a-5p (and other miRNAs w/seed GAGGUAG)	1,71E-02	TargetScan Human	High (predicted)	E2F5	Bladder Cancer Signaling,Breast Cancer Regulation by Stathmin1,Cell Cycle Regulation by BTG Family Proteins,Cell Cycle: G1/S Checkpoint Regulation,Chronic Myeloid Leukemia Signaling,Coronavirus Pathogenesis Pathway,Cyclins and Cell Cycle Regulation,Estrogen-mediated S-phase Entry,Glioblastoma Multiforme Signaling,Glioma Signaling,Molecular Mechanisms of Cancer,Non-Small Cell Lung Cancer Signaling…
hsa-let-7g-5p	let-7a-5p (and other miRNAs w/seed GAGGUAG)	1,71E-02	TargetScan Human	High (predicted)	E2F6	Bladder Cancer Signaling,Breast Cancer Regulation by Stathmin1,Cell Cycle Regulation by BTG Family Proteins,Cell Cycle: G1/S Checkpoint Regulation,Chronic Myeloid Leukemia Signaling,Coronavirus Pathogenesis Pathway,Cyclins and Cell Cycle Regulation,Estrogen-mediated S-phase Entry,Glioblastoma Multiforme Signaling,Glioma Signaling,Molecular Mechanisms of Cancer,Non-Small Cell Lung Cancer Signaling…
hsa-let-7g-5p	let-7a-5p (and other miRNAs w/seed GAGGUAG)	1,71E-02	TargetScan Human	High (predicted)	EDN1	Apelin Liver Signaling Pathway,Cardiac Hypertrophy Signaling (Enhanced),Endothelin-1 Signaling,Hepatic Fibrosis / Hepatic Stellate Cell Activation,Hepatic Fibrosis Signaling Pathway,HIF1α Signaling,Hypoxia Signaling in the Cardiovascular System,Ovarian Cancer Signaling
hsa-let-7g-5p	let-7a-5p (and other miRNAs w/seed GAGGUAG)	1,71E-02	miRecords	Experimentally Observed	EIF3J	EIF2 Signaling,mTOR Signaling,Regulation of eIF4 and p70S6K Signaling
hsa-let-7g-5p	let-7a-5p (and other miRNAs w/seed GAGGUAG)	1,71E-02	TargetScan Human,miRecords	Experimentally Observed,Moderate (predicted)	EIF4G2	EIF2 Signaling,Insulin Secretion Signaling Pathway,mTOR Signaling,Regulation of eIF4 and p70S6K Signaling
hsa-let-7g-5p	let-7a-5p (and other miRNAs w/seed GAGGUAG)	1,71E-02	TargetScan Human	High (predicted)	EOGT
hsa-let-7g-5p	let-7a-5p (and other miRNAs w/seed GAGGUAG)	1,71E-02	TargetScan Human	High (predicted)	ERO1A
hsa-let-7g-5p	let-7a-5p (and other miRNAs w/seed GAGGUAG)	1,71E-02	TarBase	Experimentally Observed	F2	Actin Cytoskeleton Signaling,Acute Phase Response Signaling,Clathrin-mediated Endocytosis Signaling,Coagulation System,Extrinsic Prothrombin Activation Pathway,Gα12/13 Signaling,Intrinsic Prothrombin Activation Pathway,p70S6K Signaling,Role of Tissue Factor in Cancer,Thrombin Signaling
hsa-let-7g-5p	let-7a-5p (and other miRNAs w/seed GAGGUAG)	1,71E-02	TarBase	Experimentally Observed	FADS2	Oleate Biosynthesis II (Animals),γ-linolenate Biosynthesis II (Animals)
hsa-let-7g-5p	let-7a-5p (and other miRNAs w/seed GAGGUAG)	1,71E-02	TargetScan Human	High (predicted)	FAM118A
hsa-let-7g-5p	let-7a-5p (and other miRNAs w/seed GAGGUAG)	1,71E-02	TargetScan Human	High (predicted)	FAM214B
hsa-let-7g-5p	let-7a-5p (and other miRNAs w/seed GAGGUAG)	1,71E-02	TargetScan Human	High (predicted)	FAM222B
hsa-let-7g-5p	let-7a-5p (and other miRNAs w/seed GAGGUAG)	1,71E-02	miRecords	Experimentally Observed	FANCD2	ATM Signaling,Ferroptosis Signaling Pathway,Hereditary Breast Cancer Signaling,Molecular Mechanisms of Cancer,Role of BRCA1 in DNA Damage Response
hsa-let-7g-5p	let-7a-5p (and other miRNAs w/seed GAGGUAG)	1,71E-02	TargetScan Human	High (predicted)	FAS	Allograft Rejection Signaling,Altered T Cell and B Cell Signaling in Rheumatoid Arthritis,Apelin Liver Signaling Pathway,Apoptosis Signaling,Aryl Hydrocarbon Receptor Signaling,Autoimmune Thyroid Disease Signaling,CCR5 Signaling in Macrophages,Crosstalk between Dendritic Cells and Natural Killer Cells,Cytotoxic T Lymphocyte-mediated Apoptosis of Target Cells,Death Receptor Signaling,Graft-versus-…
hsa-let-7g-5p	let-7a-5p (and other miRNAs w/seed GAGGUAG)	1,71E-02	TargetScan Human	High (predicted)	FASLG	Airway Pathology in Chronic Obstructive Pulmonary Disease,Allograft Rejection Signaling,Altered T Cell and B Cell Signaling in Rheumatoid Arthritis,Apoptosis Signaling,Aryl Hydrocarbon Receptor Signaling,Autoimmune Thyroid Disease Signaling,Cardiac Hypertrophy Signaling (Enhanced),CCR5 Signaling in Macrophages,Coronavirus Pathogenesis Pathway,Corticotropin Releasing Hormone Signaling,Crosstalk be…
hsa-let-7g-5p	let-7a-5p (and other miRNAs w/seed GAGGUAG)	1,71E-02	TargetScan Human	High (predicted)	FBXL12
hsa-let-7g-5p	let-7a-5p (and other miRNAs w/seed GAGGUAG)	1,71E-02	TargetScan Human	High (predicted)	FIGN
hsa-let-7g-5p	let-7a-5p (and other miRNAs w/seed GAGGUAG)	1,71E-02	TargetScan Human	High (predicted)	FMO2	LPS/IL-1 Mediated Inhibition of RXR Function,Nicotine Degradation II,Xenobiotic Metabolism CAR Signaling Pathway,Xenobiotic Metabolism Signaling
hsa-let-7g-5p	let-7a-5p (and other miRNAs w/seed GAGGUAG)	1,71E-02	TargetScan Human	High (predicted)	FMO4	LPS/IL-1 Mediated Inhibition of RXR Function,Nicotine Degradation II,Xenobiotic Metabolism CAR Signaling Pathway,Xenobiotic Metabolism Signaling
hsa-let-7g-5p	let-7a-5p (and other miRNAs w/seed GAGGUAG)	1,71E-02	TarBase,TargetScan Human	Experimentally Observed,Moderate (predicted)	FNDC3A
hsa-let-7g-5p	let-7a-5p (and other miRNAs w/seed GAGGUAG)	1,71E-02	TargetScan Human	High (predicted)	FOXP2
hsa-let-7g-5p	let-7a-5p (and other miRNAs w/seed GAGGUAG)	1,71E-02	TargetScan Human	High (predicted)	FRMD4B
hsa-let-7g-5p	let-7a-5p (and other miRNAs w/seed GAGGUAG)	1,71E-02	TargetScan Human	High (predicted)	FZD3	Adipogenesis pathway,Axonal Guidance Signaling,Basal Cell Carcinoma Signaling,Breast Cancer Regulation by Stathmin1,Cardiac Hypertrophy Signaling (Enhanced),Colorectal Cancer Metastasis Signaling,CREB Signaling in Neurons,Factors Promoting Cardiogenesis in Vertebrates,Glioblastoma Multiforme Signaling,Hepatic Fibrosis Signaling Pathway,Human Embryonic Stem Cell Pluripotency,Molecular Mechanisms o…
hsa-let-7g-5p	let-7a-5p (and other miRNAs w/seed GAGGUAG)	1,71E-02	TarBase	Experimentally Observed	GAK	Clathrin-mediated Endocytosis Signaling
hsa-let-7g-5p	let-7a-5p (and other miRNAs w/seed GAGGUAG)	1,71E-02	TargetScan Human	High (predicted)	GALC
hsa-let-7g-5p	let-7a-5p (and other miRNAs w/seed GAGGUAG)	1,71E-02	TargetScan Human	High (predicted)	GALE	Colanic Acid Building Blocks Biosynthesis,Galactose Degradation I (Leloir Pathway),UDP-N-acetyl-D-galactosamine Biosynthesis I,UDP-N-acetyl-D-galactosamine Biosynthesis II
hsa-let-7g-5p	let-7a-5p (and other miRNAs w/seed GAGGUAG)	1,71E-02	TargetScan Human	High (predicted)	GALNT1
hsa-let-7g-5p	let-7a-5p (and other miRNAs w/seed GAGGUAG)	1,71E-02	TargetScan Human	High (predicted)	GAN
hsa-let-7g-5p	let-7a-5p (and other miRNAs w/seed GAGGUAG)	1,71E-02	TargetScan Human	High (predicted)	GATM	Glycine Degradation (Creatine Biosynthesis)
hsa-let-7g-5p	let-7a-5p (and other miRNAs w/seed GAGGUAG)	1,71E-02	TargetScan Human	High (predicted)	GBX1
hsa-let-7g-5p	let-7a-5p (and other miRNAs w/seed GAGGUAG)	1,71E-02	TarBase,TargetScan Human	Experimentally Observed,High (predicted)	GEMIN7
hsa-let-7g-5p	let-7a-5p (and other miRNAs w/seed GAGGUAG)	1,71E-02	TargetScan Human	High (predicted)	GIPC1
hsa-let-7g-5p	let-7a-5p (and other miRNAs w/seed GAGGUAG)	1,71E-02	TargetScan Human	High (predicted)	GLRX	Antioxidant Action of Vitamin C,Ascorbate Recycling (Cytosolic),Glutathione Redox Reactions II,Vitamin-C Transport
hsa-let-7g-5p	let-7a-5p (and other miRNAs w/seed GAGGUAG)	1,71E-02	TargetScan Human	High (predicted)	GNG5	AMPK Signaling,Androgen Signaling,Antiproliferative Role of Somatostatin Receptor 2,Apelin Endothelial Signaling Pathway,Apelin Muscle Signaling Pathway,Axonal Guidance Signaling,Breast Cancer Regulation by Stathmin1,Cardiac Hypertrophy Signaling,Cardiac Hypertrophy Signaling (Enhanced),Cardiac β-adrenergic Signaling,CCR3 Signaling in Eosinophils,CCR5 Signaling in Macrophages,Colorectal Cancer Me…
hsa-let-7g-5p	let-7a-5p (and other miRNAs w/seed GAGGUAG)	1,71E-02	TargetScan Human	High (predicted)	GNPTAB
hsa-let-7g-5p	let-7a-5p (and other miRNAs w/seed GAGGUAG)	1,71E-02	TargetScan Human	High (predicted),Moderate (predicted)	GOLGA6L9 (includes others)
hsa-let-7g-5p	let-7a-5p (and other miRNAs w/seed GAGGUAG)	1,71E-02	TargetScan Human	High (predicted)	GPR26	Breast Cancer Regulation by Stathmin1,CREB Signaling in Neurons
hsa-let-7g-5p	let-7a-5p (and other miRNAs w/seed GAGGUAG)	1,71E-02	TargetScan Human	High (predicted)	GPR63	Breast Cancer Regulation by Stathmin1,CREB Signaling in Neurons
hsa-let-7g-5p	let-7a-5p (and other miRNAs w/seed GAGGUAG)	1,71E-02	TargetScan Human	High (predicted)	GRIN2B	Amyotrophic Lateral Sclerosis Signaling,Calcium Signaling,Circadian Rhythm Signaling,CREB Signaling in Neurons,Dopamine-DARPP32 Feedback in cAMP Signaling,Endocannabinoid Neuronal Synapse Pathway,Ephrin Receptor Signaling,Glutamate Receptor Signaling,Huntington's Disease Signaling,Neuroinflammation Signaling Pathway,Neuropathic Pain Signaling In Dorsal Horn Neurons,nNOS Signaling in Neurons,Opioi…
hsa-let-7g-5p	let-7a-5p (and other miRNAs w/seed GAGGUAG)	1,71E-02	TarBase,TargetScan Human	Experimentally Observed,Moderate (predicted)	GRPEL2
hsa-let-7g-5p	let-7a-5p (and other miRNAs w/seed GAGGUAG)	1,71E-02	TarBase	Experimentally Observed	GTPBP3
hsa-let-7g-5p	let-7a-5p (and other miRNAs w/seed GAGGUAG)	1,71E-02	TargetScan Human	High (predicted)	GXYLT1
hsa-let-7g-5p	let-7a-5p (and other miRNAs w/seed GAGGUAG)	1,71E-02	TarBase	Experimentally Observed	GYS1	AMPK Signaling,Glycogen Biosynthesis II (from UDP-D-Glucose),Gαq Signaling,Insulin Receptor Signaling,PI3K/AKT Signaling,Protein Kinase A Signaling,α-Adrenergic Signaling
hsa-let-7g-5p	let-7a-5p (and other miRNAs w/seed GAGGUAG)	1,71E-02	TargetScan Human	High (predicted)	HAND1	Cardiac Hypertrophy Signaling,Cardiac Hypertrophy Signaling (Enhanced),Role of NFAT in Cardiac Hypertrophy,Transcriptional Regulatory Network in Embryonic Stem Cells
hsa-let-7g-5p	let-7a-5p (and other miRNAs w/seed GAGGUAG)	1,71E-02	TargetScan Human	High (predicted)	HIC2
hsa-let-7g-5p	let-7a-5p (and other miRNAs w/seed GAGGUAG)	1,71E-02	TarBase,TargetScan Human	Experimentally Observed,High (predicted)	HMGA1	IL-4 Signaling,iNOS Signaling
hsa-let-7g-5p	let-7a-5p (and other miRNAs w/seed GAGGUAG)	1,71E-02	Ingenuity Expert Findings,TarBase,TargetScan Human,miRecords	Experimentally Observed,High (predicted)	HMGA2	Regulation Of The Epithelial Mesenchymal Transition By Growth Factors Pathway,Regulation of the Epithelial-Mesenchymal Transition Pathway
hsa-let-7g-5p	let-7a-5p (and other miRNAs w/seed GAGGUAG)	1,71E-02	Ingenuity Expert Findings	Experimentally Observed	Hmga2
hsa-let-7g-5p	let-7a-5p (and other miRNAs w/seed GAGGUAG)	1,71E-02	miRecords	Experimentally Observed	HMOX1	Acute Phase Response Signaling,Antioxidant Action of Vitamin C,Choline Biosynthesis III,Endothelin-1 Signaling,Fcγ Receptor-mediated Phagocytosis in Macrophages and Monocytes,Ferroptosis Signaling Pathway,Gαq Signaling,Heme Degradation,HIF1α Signaling,IL-10 Signaling,IL-8 Signaling,Iron homeostasis signaling pathway,mTOR Signaling,Neuroinflammation Signaling Pathway,NRF2-mediated Oxidative Stress…
hsa-let-7g-5p	let-7a-5p (and other miRNAs w/seed GAGGUAG)	1,71E-02	TargetScan Human	High (predicted)	HOXA1
hsa-let-7g-5p	let-7a-5p (and other miRNAs w/seed GAGGUAG)	1,71E-02	TargetScan Human	High (predicted)	HOXA9
hsa-let-7g-5p	let-7a-5p (and other miRNAs w/seed GAGGUAG)	1,71E-02	TargetScan Human	High (predicted)	HOXB1	Role of Oct4 in Mammalian Embryonic Stem Cell Pluripotency,Transcriptional Regulatory Network in Embryonic Stem Cells
hsa-let-7g-5p	let-7a-5p (and other miRNAs w/seed GAGGUAG)	1,71E-02	TargetScan Human	High (predicted)	HTR1E	Breast Cancer Regulation by Stathmin1,cAMP-mediated signaling,CREB Signaling in Neurons,G-Protein Coupled Receptor Signaling,Gαi Signaling,Serotonin Receptor Signaling
hsa-let-7g-5p	let-7a-5p (and other miRNAs w/seed GAGGUAG)	1,71E-02	miRecords	Experimentally Observed	HYOU1
hsa-let-7g-5p	let-7a-5p (and other miRNAs w/seed GAGGUAG)	1,71E-02	TargetScan Human	High (predicted)	ICMT	Aldosterone Signaling in Epithelial Cells
hsa-let-7g-5p	let-7a-5p (and other miRNAs w/seed GAGGUAG)	1,71E-02	TargetScan Human	High (predicted)	ICOS	iCOS-iCOSL Signaling in T Helper Cells,Primary Immunodeficiency Signaling,Systemic Lupus Erythematosus In T Cell Signaling Pathway,T Cell Receptor Signaling,T Helper Cell Differentiation,Th1 and Th2 Activation Pathway,Th1 Pathway,Th2 Pathway
hsa-let-7g-5p	let-7a-5p (and other miRNAs w/seed GAGGUAG)	1,71E-02	TarBase	Experimentally Observed	IFIT5
hsa-let-7g-5p	let-7a-5p (and other miRNAs w/seed GAGGUAG)	1,71E-02	TarBase	Experimentally Observed	IFRD1
hsa-let-7g-5p	let-7a-5p (and other miRNAs w/seed GAGGUAG)	1,71E-02	TargetScan Human	High (predicted)	IGDCC3
hsa-let-7g-5p	let-7a-5p (and other miRNAs w/seed GAGGUAG)	1,71E-02	TargetScan Human	High (predicted)	IGF1R	Cardiac Hypertrophy Signaling,Cardiac Hypertrophy Signaling (Enhanced),CREB Signaling in Neurons,EIF2 Signaling,Estrogen Receptor Signaling,Estrogen-Dependent Breast Cancer Signaling,Glioblastoma Multiforme Signaling,Glioma Signaling,Growth Hormone Signaling,Hepatic Fibrosis / Hepatic Stellate Cell Activation,Huntington's Disease Signaling,IGF-1 Signaling,IL-15 Production,NF-κB Signaling,PTEN Sig…
hsa-let-7g-5p	let-7a-5p (and other miRNAs w/seed GAGGUAG)	1,71E-02	Ingenuity Expert Findings,TarBase,TargetScan Human,miRecords	Experimentally Observed,High (predicted)	IGF2BP1	Role of Oct4 in Mammalian Embryonic Stem Cell Pluripotency
hsa-let-7g-5p	let-7a-5p (and other miRNAs w/seed GAGGUAG)	1,71E-02	Ingenuity Expert Findings,TargetScan Human	Experimentally Observed,High (predicted)	IGF2BP2
hsa-let-7g-5p	let-7a-5p (and other miRNAs w/seed GAGGUAG)	1,71E-02	Ingenuity Expert Findings,TargetScan Human	Experimentally Observed,High (predicted)	IGF2BP3
hsa-let-7g-5p	let-7a-5p (and other miRNAs w/seed GAGGUAG)	1,71E-02	TargetScan Human	High (predicted)	IGSF1
hsa-let-7g-5p	let-7a-5p (and other miRNAs w/seed GAGGUAG)	1,71E-02	TargetScan Human	High (predicted)	IL10	Activation of IRF by Cytosolic Pattern Recognition Receptors,Airway Inflammation in Asthma,Allograft Rejection Signaling,Altered T Cell and B Cell Signaling in Rheumatoid Arthritis,Autoimmune Thyroid Disease Signaling,Communication between Innate and Adaptive Immune Cells,Dendritic Cell Maturation,Differential Regulation of Cytokine Production in Intestinal Epithelial Cells by IL-17A and IL-17F,D…
hsa-let-7g-5p	let-7a-5p (and other miRNAs w/seed GAGGUAG)	1,71E-02	TargetScan Human	High (predicted)	IL13	Airway Inflammation in Asthma,Airway Pathology in Chronic Obstructive Pulmonary Disease,Cardiac Hypertrophy Signaling (Enhanced),Differential Regulation of Cytokine Production in Intestinal Epithelial Cells by IL-17A and IL-17F,Differential Regulation of Cytokine Production in Macrophages and T Helper Cells by IL-17A and IL-17F,Erythropoietin Signaling Pathway,Fc Epsilon RI Signaling,Glucocortico…
hsa-let-7g-5p	let-7a-5p (and other miRNAs w/seed GAGGUAG)	1,71E-02	TargetScan Human	High (predicted)	INTS6L
hsa-let-7g-5p	let-7a-5p (and other miRNAs w/seed GAGGUAG)	1,71E-02	TarBase	Experimentally Observed	IPO4
hsa-let-7g-5p	let-7a-5p (and other miRNAs w/seed GAGGUAG)	1,71E-02	TargetScan Human	High (predicted)	IQCB1
hsa-let-7g-5p	let-7a-5p (and other miRNAs w/seed GAGGUAG)	1,71E-02	TargetScan Human	High (predicted)	ISLR
hsa-let-7g-5p	let-7a-5p (and other miRNAs w/seed GAGGUAG)	1,71E-02	TargetScan Human,miRecords	Experimentally Observed,High (predicted)	ITGB3	Actin Cytoskeleton Signaling,Actin Nucleation by ARP-WASP Complex,Axonal Guidance Signaling,Cardiac Hypertrophy Signaling (Enhanced),Caveolar-mediated Endocytosis Signaling,Cdc42 Signaling,Clathrin-mediated Endocytosis Signaling,Ephrin Receptor Signaling,ERK/MAPK Signaling,FAK Signaling,Glioma Invasiveness Signaling,GP6 Signaling Pathway,Hepatic Fibrosis Signaling Pathway,HER-2 Signaling in Breas…
hsa-let-7g-5p	let-7a-5p (and other miRNAs w/seed GAGGUAG)	1,71E-02	TargetScan Human	High (predicted)	KCNJ11	Dopamine-DARPP32 Feedback in cAMP Signaling,Insulin Secretion Signaling Pathway,Maturity Onset Diabetes of Young (MODY) Signaling,Type II Diabetes Mellitus Signaling
hsa-let-7g-5p	let-7a-5p (and other miRNAs w/seed GAGGUAG)	1,71E-02	miRecords	Experimentally Observed	KCNJ16	Dopamine-DARPP32 Feedback in cAMP Signaling
hsa-let-7g-5p	let-7a-5p (and other miRNAs w/seed GAGGUAG)	1,71E-02	TargetScan Human	High (predicted)	KCTD17
hsa-let-7g-5p	let-7a-5p (and other miRNAs w/seed GAGGUAG)	1,71E-02	TargetScan Human	High (predicted)	KCTD21
hsa-let-7g-5p	let-7a-5p (and other miRNAs w/seed GAGGUAG)	1,71E-02	TargetScan Human	High (predicted)	KIAA1328
hsa-let-7g-5p	let-7a-5p (and other miRNAs w/seed GAGGUAG)	1,71E-02	TargetScan Human	High (predicted)	KLHDC8B
hsa-let-7g-5p	let-7a-5p (and other miRNAs w/seed GAGGUAG)	1,71E-02	TargetScan Human	High (predicted)	KLHL23/PHOSPHO2-KLHL23
hsa-let-7g-5p	let-7a-5p (and other miRNAs w/seed GAGGUAG)	1,71E-02	TargetScan Human,miRecords	Experimentally Observed,Moderate (predicted)	KLK10	Intrinsic Prothrombin Activation Pathway,MSP-RON Signaling In Cancer Cells Pathway,MSP-RON Signaling In Macrophages Pathway,MSP-RON Signaling Pathway,Neuroprotective Role of THOP1 in Alzheimer's Disease,SPINK1 Pancreatic Cancer Pathway
hsa-let-7g-5p	let-7a-5p (and other miRNAs w/seed GAGGUAG)	1,71E-02	TargetScan Human	High (predicted)	KPNA5	RAN Signaling,Role of NFAT in Regulation of the Immune Response
hsa-let-7g-5p	let-7a-5p (and other miRNAs w/seed GAGGUAG)	1,71E-02	TarBase,miRecords	Experimentally Observed	KRAS	14-3-3-mediated Signaling,Actin Cytoskeleton Signaling,Actin Nucleation by ARP-WASP Complex,Acute Myeloid Leukemia Signaling,Acute Phase Response Signaling,Adrenomedullin signaling pathway,Agrin Interactions at Neuromuscular Junction,Aldosterone Signaling in Epithelial Cells,Angiopoietin Signaling,Antiproliferative Role of Somatostatin Receptor 2,Apelin Endothelial Signaling Pathway,Apoptosis Sig…
hsa-let-7g-5p	let-7a-5p (and other miRNAs w/seed GAGGUAG)	1,71E-02	miRecords	Experimentally Observed	KRT19	Glucocorticoid Receptor Signaling
hsa-let-7g-5p	let-7a-5p (and other miRNAs w/seed GAGGUAG)	1,71E-02	Ingenuity Expert Findings	Experimentally Observed	LAMC1	Agrin Interactions at Neuromuscular Junction,CDK5 Signaling,GP6 Signaling Pathway
hsa-let-7g-5p	let-7a-5p (and other miRNAs w/seed GAGGUAG)	1,71E-02	TargetScan Human	High (predicted)	LCOR
hsa-let-7g-5p	let-7a-5p (and other miRNAs w/seed GAGGUAG)	1,71E-02	TargetScan Human	High (predicted)	LIMD2
hsa-let-7g-5p	let-7a-5p (and other miRNAs w/seed GAGGUAG)	1,71E-02	TarBase,TargetScan Human,miRecords	Experimentally Observed,High (predicted)	LIN28A
hsa-let-7g-5p	let-7a-5p (and other miRNAs w/seed GAGGUAG)	1,71E-02	TargetScan Human	High (predicted)	LIN28B
hsa-let-7g-5p	let-7a-5p (and other miRNAs w/seed GAGGUAG)	1,71E-02	TargetScan Human	High (predicted)	LIPT2	Stearate Biosynthesis I (Animals),Triacylglycerol Biosynthesis
hsa-let-7g-5p	let-7a-5p (and other miRNAs w/seed GAGGUAG)	1,71E-02	TargetScan Human	High (predicted)	LORICRIN
hsa-let-7g-5p	let-7a-5p (and other miRNAs w/seed GAGGUAG)	1,71E-02	Ingenuity Expert Findings	Experimentally Observed	LOXL2
hsa-let-7g-5p	let-7a-5p (and other miRNAs w/seed GAGGUAG)	1,71E-02	Ingenuity Expert Findings,TargetScan Human	Experimentally Observed,Moderate (predicted)	LOXL4
hsa-let-7g-5p	let-7a-5p (and other miRNAs w/seed GAGGUAG)	1,71E-02	TargetScan Human	High (predicted)	LPGAT1	Stearate Biosynthesis I (Animals),Triacylglycerol Biosynthesis
hsa-let-7g-5p	let-7a-5p (and other miRNAs w/seed GAGGUAG)	1,71E-02	TargetScan Human	High (predicted)	LRIG2
hsa-let-7g-5p	let-7a-5p (and other miRNAs w/seed GAGGUAG)	1,71E-02	TargetScan Human	High (predicted)	LRIG3
hsa-let-7g-5p	let-7a-5p (and other miRNAs w/seed GAGGUAG)	1,71E-02	TargetScan Human	High (predicted)	MAP3K13	B Cell Receptor Signaling,Cardiac Hypertrophy Signaling,Cardiac Hypertrophy Signaling (Enhanced),CD27 Signaling in Lymphocytes,Germ Cell-Sertoli Cell Junction Signaling,GNRH Signaling,HGF Signaling,Natural Killer Cell Signaling,NGF Signaling,PKCθ Signaling in T Lymphocytes,Production of Nitric Oxide and Reactive Oxygen Species in Macrophages,RANK Signaling in Osteoclasts,SAPK/JNK Signaling,Sertol…
hsa-let-7g-5p	let-7a-5p (and other miRNAs w/seed GAGGUAG)	1,71E-02	TargetScan Human	High (predicted)	MAP4K3	SAPK/JNK Signaling
hsa-let-7g-5p	let-7a-5p (and other miRNAs w/seed GAGGUAG)	1,71E-02	TargetScan Human	High (predicted)	MAPK6	Adrenomedullin signaling pathway,Apelin Adipocyte Signaling Pathway,Apelin Cardiomyocyte Signaling Pathway,CDK5 Signaling,Endocannabinoid Developing Neuron Pathway,Endocannabinoid Neuronal Synapse Pathway,Endothelin-1 Signaling,Inhibition of ARE-Mediated mRNA Degradation Pathway,Neuroinflammation Signaling Pathway,Opioid Signaling Pathway,Pyridoxal 5'-phosphate Salvage Pathway,Salvage Pathways of…
hsa-let-7g-5p	let-7a-5p (and other miRNAs w/seed GAGGUAG)	1,71E-02	TarBase,TargetScan Human	Experimentally Observed,High (predicted)	MARS2	tRNA Charging
hsa-let-7g-5p	let-7a-5p (and other miRNAs w/seed GAGGUAG)	1,71E-02	TargetScan Human	High (predicted)	MDM4	ATM Signaling,Cell Cycle: G2/M DNA Damage Checkpoint Regulation,p53 Signaling
hsa-let-7g-5p	let-7a-5p (and other miRNAs w/seed GAGGUAG)	1,71E-02	TargetScan Human,miRecords	Experimentally Observed,Moderate (predicted)	MED28
hsa-let-7g-5p	let-7a-5p (and other miRNAs w/seed GAGGUAG)	1,71E-02	TargetScan Human	High (predicted)	MED8
hsa-let-7g-5p	let-7a-5p (and other miRNAs w/seed GAGGUAG)	1,71E-02	TargetScan Human	High (predicted)	MIB1
hsa-let-7g-5p	let-7a-5p (and other miRNAs w/seed GAGGUAG)	1,71E-02	TarBase	Experimentally Observed	MLLT1
hsa-let-7g-5p	let-7a-5p (and other miRNAs w/seed GAGGUAG)	1,71E-02	TarBase,TargetScan Human	Experimentally Observed,Moderate (predicted)	MRM1
hsa-let-7g-5p	let-7a-5p (and other miRNAs w/seed GAGGUAG)	1,71E-02	TarBase	Experimentally Observed	MRPS24
hsa-let-7g-5p	let-7a-5p (and other miRNAs w/seed GAGGUAG)	1,71E-02	TarBase	Experimentally Observed	MRPS33
hsa-let-7g-5p	let-7a-5p (and other miRNAs w/seed GAGGUAG)	1,71E-02	TargetScan Human	High (predicted)	MT-ND4L	Estrogen Receptor Signaling,Glucocorticoid Receptor Signaling,Mitochondrial Dysfunction,Oxidative Phosphorylation,Sirtuin Signaling Pathway
hsa-let-7g-5p	let-7a-5p (and other miRNAs w/seed GAGGUAG)	1,71E-02	TarBase,TargetScan Human,miRecords	Experimentally Observed,Moderate (predicted)	MTPN
hsa-let-7g-5p	let-7a-5p (and other miRNAs w/seed GAGGUAG)	1,71E-02	TarBase	Experimentally Observed	MTRR
hsa-let-7g-5p	let-7a-5p (and other miRNAs w/seed GAGGUAG)	1,71E-02	TargetScan Human	High (predicted)	MXD1	Polyamine Regulation in Colon Cancer,VDR/RXR Activation
hsa-let-7g-5p	let-7a-5p (and other miRNAs w/seed GAGGUAG)	1,71E-02	Ingenuity Expert Findings,TarBase,miRecords	Experimentally Observed	MYC	Acute Myeloid Leukemia Signaling,Aryl Hydrocarbon Receptor Signaling,Autophagy,BAG2 Signaling Pathway,Bladder Cancer Signaling,Cardiac Hypertrophy Signaling (Enhanced),Cell Cycle: G1/S Checkpoint Regulation,Chronic Myeloid Leukemia Signaling,Colorectal Cancer Metastasis Signaling,EIF2 Signaling,Endocannabinoid Cancer Inhibition Pathway,Endometrial Cancer Signaling,Endothelin-1 Signaling,ErbB2-Erb…
hsa-let-7g-5p	let-7a-5p (and other miRNAs w/seed GAGGUAG)	1,71E-02	TargetScan Human	High (predicted)	MYCN	EIF2 Signaling,ERK/MAPK Signaling,Sirtuin Signaling Pathway
hsa-let-7g-5p	let-7a-5p (and other miRNAs w/seed GAGGUAG)	1,71E-02	TargetScan Human	High (predicted)	MYO1F
hsa-let-7g-5p	let-7a-5p (and other miRNAs w/seed GAGGUAG)	1,71E-02	TargetScan Human	High (predicted)	NAT14
hsa-let-7g-5p	let-7a-5p (and other miRNAs w/seed GAGGUAG)	1,71E-02	TargetScan Human	High (predicted)	NDST2	Chondroitin Sulfate Biosynthesis,Chondroitin Sulfate Biosynthesis (Late Stages),Dermatan Sulfate Biosynthesis,Dermatan Sulfate Biosynthesis (Late Stages),Heparan Sulfate Biosynthesis,Heparan Sulfate Biosynthesis (Late Stages),LPS/IL-1 Mediated Inhibition of RXR Function,Triacylglycerol Degradation,Xenobiotic Metabolism CAR Signaling Pathway,Xenobiotic Metabolism PXR Signaling Pathway,Xenobiotic M…
hsa-let-7g-5p	let-7a-5p (and other miRNAs w/seed GAGGUAG)	1,71E-02	TarBase	Experimentally Observed	NEDD4	Aldosterone Signaling in Epithelial Cells,IGF-1 Signaling,Mechanisms of Viral Exit from Host Cells,Protein Ubiquitination Pathway,RhoA Signaling,Signaling by Rho Family GTPases,Sirtuin Signaling Pathway
hsa-let-7g-5p	let-7a-5p (and other miRNAs w/seed GAGGUAG)	1,71E-02	TargetScan Human	High (predicted)	NEK3
hsa-let-7g-5p	let-7a-5p (and other miRNAs w/seed GAGGUAG)	1,71E-02	TarBase,miRecords	Experimentally Observed	NF2	Glioblastoma Multiforme Signaling,HIPPO signaling
hsa-let-7g-5p	let-7a-5p (and other miRNAs w/seed GAGGUAG)	1,71E-02	TargetScan Human	High (predicted)	NGF	Axonal Guidance Signaling,BEX2 Signaling Pathway,CDK5 Signaling,ERK5 Signaling,Human Embryonic Stem Cell Pluripotency,Huntington's Disease Signaling,Macropinocytosis Signaling,Neuroinflammation Signaling Pathway,Neurotrophin/TRK Signaling,NF-κB Signaling,NGF Signaling,PEDF Signaling,Thyroid Cancer Signaling
hsa-let-7g-5p	let-7a-5p (and other miRNAs w/seed GAGGUAG)	1,71E-02	TargetScan Human	High (predicted)	NHLRC3
hsa-let-7g-5p	let-7a-5p (and other miRNAs w/seed GAGGUAG)	1,71E-02	Ingenuity Expert Findings	Experimentally Observed	NID1
hsa-let-7g-5p	let-7a-5p (and other miRNAs w/seed GAGGUAG)	1,71E-02	Ingenuity Expert Findings,TargetScan Human	Experimentally Observed,Moderate (predicted)	NID2
hsa-let-7g-5p	let-7a-5p (and other miRNAs w/seed GAGGUAG)	1,71E-02	TargetScan Human	High (predicted)	NME4	Pyrimidine Deoxyribonucleotides De Novo Biosynthesis I,Pyrimidine Ribonucleotides De Novo Biosynthesis,Pyrimidine Ribonucleotides Interconversion,Salvage Pathways of Pyrimidine Ribonucleotides
hsa-let-7g-5p	let-7a-5p (and other miRNAs w/seed GAGGUAG)	1,71E-02	TargetScan Human	High (predicted)	NME6	Pyrimidine Deoxyribonucleotides De Novo Biosynthesis I,Pyrimidine Ribonucleotides De Novo Biosynthesis,Pyrimidine Ribonucleotides Interconversion,Salvage Pathways of Pyrimidine Ribonucleotides
hsa-let-7g-5p	let-7a-5p (and other miRNAs w/seed GAGGUAG)	1,71E-02	TargetScan Human	High (predicted)	NPIPA9
hsa-let-7g-5p	let-7a-5p (and other miRNAs w/seed GAGGUAG)	1,71E-02	TargetScan Human	High (predicted)	NR6A1	Role of Oct4 in Mammalian Embryonic Stem Cell Pluripotency
hsa-let-7g-5p	let-7a-5p (and other miRNAs w/seed GAGGUAG)	1,71E-02	TargetScan Human,miRecords	Experimentally Observed,High (predicted)	NRAS	14-3-3-mediated Signaling,Actin Cytoskeleton Signaling,Actin Nucleation by ARP-WASP Complex,Acute Myeloid Leukemia Signaling,Acute Phase Response Signaling,Adrenomedullin signaling pathway,Agrin Interactions at Neuromuscular Junction,Angiopoietin Signaling,Antiproliferative Role of Somatostatin Receptor 2,Apelin Endothelial Signaling Pathway,Apoptosis Signaling,Axonal Guidance Signaling,B Cell Re…
hsa-let-7g-5p	let-7a-5p (and other miRNAs w/seed GAGGUAG)	1,71E-02	TargetScan Human	High (predicted)	NSMCE2
hsa-let-7g-5p	let-7a-5p (and other miRNAs w/seed GAGGUAG)	1,71E-02	TargetScan Human	High (predicted)	NUDT15	3-phosphoinositide Biosynthesis,3-phosphoinositide Degradation,D-myo-inositol (1,4,5,6)-Tetrakisphosphate Biosynthesis,D-myo-inositol (3,4,5,6)-tetrakisphosphate Biosynthesis,D-myo-inositol-5-phosphate Metabolism,Pyrimidine Ribonucleotides De Novo Biosynthesis,Pyrimidine Ribonucleotides Interconversion,Superpathway of Inositol Phosphate Compounds
hsa-let-7g-5p	let-7a-5p (and other miRNAs w/seed GAGGUAG)	1,71E-02	TarBase	Experimentally Observed	NXN	Antioxidant Action of Vitamin C,Thioredoxin Pathway,Vitamin-C Transport
hsa-let-7g-5p	let-7a-5p (and other miRNAs w/seed GAGGUAG)	1,71E-02	TargetScan Human	High (predicted)	NYNRIN
hsa-let-7g-5p	let-7a-5p (and other miRNAs w/seed GAGGUAG)	1,71E-02	TargetScan Human	High (predicted)	ONECUT2
hsa-let-7g-5p	let-7a-5p (and other miRNAs w/seed GAGGUAG)	1,71E-02	TarBase	Experimentally Observed	OTULINL
hsa-let-7g-5p	let-7a-5p (and other miRNAs w/seed GAGGUAG)	1,71E-02	Ingenuity Expert Findings	Experimentally Observed	P3H1
hsa-let-7g-5p	let-7a-5p (and other miRNAs w/seed GAGGUAG)	1,71E-02	TargetScan Human	High (predicted)	P4HA2
hsa-let-7g-5p	let-7a-5p (and other miRNAs w/seed GAGGUAG)	1,71E-02	TargetScan Human	High (predicted)	PALD1	3-phosphoinositide Biosynthesis,3-phosphoinositide Degradation,D-myo-inositol (1,4,5,6)-Tetrakisphosphate Biosynthesis,D-myo-inositol (3,4,5,6)-tetrakisphosphate Biosynthesis,D-myo-inositol-5-phosphate Metabolism,Superpathway of Inositol Phosphate Compounds
hsa-let-7g-5p	let-7a-5p (and other miRNAs w/seed GAGGUAG)	1,71E-02	TargetScan Human	High (predicted)	PAPPA	Axonal Guidance Signaling
hsa-let-7g-5p	let-7a-5p (and other miRNAs w/seed GAGGUAG)	1,71E-02	TargetScan Human	High (predicted)	PARD6B	HER-2 Signaling in Breast Cancer,Regulation Of The Epithelial Mesenchymal Transition By Growth Factors Pathway,Regulation of the Epithelial-Mesenchymal Transition Pathway
hsa-let-7g-5p	let-7a-5p (and other miRNAs w/seed GAGGUAG)	1,71E-02	TargetScan Human	High (predicted)	PARP16	Death Receptor Signaling,NAD Signaling Pathway,Retinoic acid Mediated Apoptosis Signaling,UVA-Induced MAPK Signaling
hsa-let-7g-5p	let-7a-5p (and other miRNAs w/seed GAGGUAG)	1,71E-02	TargetScan Human	High (predicted)	PARS2	tRNA Charging
hsa-let-7g-5p	let-7a-5p (and other miRNAs w/seed GAGGUAG)	1,71E-02	TargetScan Human	High (predicted)	PBX1
hsa-let-7g-5p	let-7a-5p (and other miRNAs w/seed GAGGUAG)	1,71E-02	TargetScan Human	High (predicted)	PBX2
hsa-let-7g-5p	let-7a-5p (and other miRNAs w/seed GAGGUAG)	1,71E-02	TargetScan Human	High (predicted)	PBX3
hsa-let-7g-5p	let-7a-5p (and other miRNAs w/seed GAGGUAG)	1,71E-02	TargetScan Human	High (predicted)	PCTP
hsa-let-7g-5p	let-7a-5p (and other miRNAs w/seed GAGGUAG)	1,71E-02	TargetScan Human	High (predicted)	PDE12	cAMP-mediated signaling,Cardiac Hypertrophy Signaling (Enhanced),Cardiac β-adrenergic Signaling,G-Protein Coupled Receptor Signaling,Gustation Pathway,Protein Kinase A Signaling,Relaxin Signaling,tRNA Splicing
hsa-let-7g-5p	let-7a-5p (and other miRNAs w/seed GAGGUAG)	1,71E-02	Ingenuity Expert Findings	Experimentally Observed	PDGFA	Actin Cytoskeleton Signaling,Atherosclerosis Signaling,Axonal Guidance Signaling,Clathrin-mediated Endocytosis Signaling,Ephrin Receptor Signaling,Glioblastoma Multiforme Signaling,Glioma Signaling,Hepatic Fibrosis / Hepatic Stellate Cell Activation,Hepatic Fibrosis Signaling Pathway,Human Embryonic Stem Cell Pluripotency,Iron homeostasis signaling pathway,Macropinocytosis Signaling,PAK Signaling…
hsa-let-7g-5p	let-7a-5p (and other miRNAs w/seed GAGGUAG)	1,71E-02	Ingenuity Expert Findings,TargetScan Human	Experimentally Observed,Moderate (predicted)	PDGFB	Actin Cytoskeleton Signaling,Atherosclerosis Signaling,Autophagy,Axonal Guidance Signaling,Breast Cancer Regulation by Stathmin1,Clathrin-mediated Endocytosis Signaling,CREB Signaling in Neurons,Ephrin Receptor Signaling,Glioblastoma Multiforme Signaling,Glioma Signaling,Hepatic Fibrosis / Hepatic Stellate Cell Activation,Hepatic Fibrosis Signaling Pathway,HIF1α Signaling,Human Embryonic Stem Cel…
hsa-let-7g-5p	let-7a-5p (and other miRNAs w/seed GAGGUAG)	1,71E-02	TargetScan Human	High (predicted)	PEX11B
hsa-let-7g-5p	let-7a-5p (and other miRNAs w/seed GAGGUAG)	1,71E-02	TarBase,TargetScan Human	Experimentally Observed,High (predicted)	PGRMC1
hsa-let-7g-5p	let-7a-5p (and other miRNAs w/seed GAGGUAG)	1,71E-02	TargetScan Human	High (predicted)	PIGA
hsa-let-7g-5p	let-7a-5p (and other miRNAs w/seed GAGGUAG)	1,71E-02	TargetScan Human	High (predicted)	PIGU
hsa-let-7g-5p	let-7a-5p (and other miRNAs w/seed GAGGUAG)	1,71E-02	TargetScan Human	High (predicted)	PIK3CD-AS1
hsa-let-7g-5p	let-7a-5p (and other miRNAs w/seed GAGGUAG)	1,71E-02	TargetScan Human	High (predicted)	PKD1L2
hsa-let-7g-5p	let-7a-5p (and other miRNAs w/seed GAGGUAG)	1,71E-02	TargetScan Human	High (predicted)	PLA2G2F	Antioxidant Action of Vitamin C,Atherosclerosis Signaling,CCR3 Signaling in Eosinophils,Eicosanoid Signaling,Endothelin-1 Signaling,ERK/MAPK Signaling,Fc Epsilon RI Signaling,Glucocorticoid Receptor Signaling,MIF Regulation of Innate Immunity,MIF-mediated Glucocorticoid Regulation,Necroptosis Signaling Pathway,Neuroinflammation Signaling Pathway,p38 MAPK Signaling,Phospholipase C Signaling,Phosph…
hsa-let-7g-5p	let-7a-5p (and other miRNAs w/seed GAGGUAG)	1,71E-02	TargetScan Human	High (predicted)	PLA2G3	Antioxidant Action of Vitamin C,Atherosclerosis Signaling,CCR3 Signaling in Eosinophils,Eicosanoid Signaling,Endothelin-1 Signaling,ERK/MAPK Signaling,Fc Epsilon RI Signaling,Glucocorticoid Receptor Signaling,MIF Regulation of Innate Immunity,MIF-mediated Glucocorticoid Regulation,Necroptosis Signaling Pathway,Neuroinflammation Signaling Pathway,p38 MAPK Signaling,Phospholipase C Signaling,Phosph…
hsa-let-7g-5p	let-7a-5p (and other miRNAs w/seed GAGGUAG)	1,71E-02	Ingenuity Expert Findings	Experimentally Observed	PLEC
hsa-let-7g-5p	let-7a-5p (and other miRNAs w/seed GAGGUAG)	1,71E-02	TargetScan Human	High (predicted)	PLEKHG7
hsa-let-7g-5p	let-7a-5p (and other miRNAs w/seed GAGGUAG)	1,71E-02	Ingenuity Expert Findings	Experimentally Observed	PLOD2
hsa-let-7g-5p	let-7a-5p (and other miRNAs w/seed GAGGUAG)	1,71E-02	TarBase	Experimentally Observed	POLD2	NER (Nucleotide Excision Repair, Enhanced Pathway)
hsa-let-7g-5p	let-7a-5p (and other miRNAs w/seed GAGGUAG)	1,71E-02	TargetScan Human	High (predicted)	POLL
hsa-let-7g-5p	let-7a-5p (and other miRNAs w/seed GAGGUAG)	1,71E-02	TarBase	Experimentally Observed	POLR2C	Androgen Signaling,Assembly of RNA Polymerase II Complex,CREB Signaling in Neurons,Glucocorticoid Receptor Signaling,Hereditary Breast Cancer Signaling,Huntington's Disease Signaling,NAD Signaling Pathway,NER (Nucleotide Excision Repair, Enhanced Pathway),Nucleotide Excision Repair Pathway
hsa-let-7g-5p	let-7a-5p (and other miRNAs w/seed GAGGUAG)	1,71E-02	TargetScan Human	High (predicted)	POLR2D	Androgen Signaling,Assembly of RNA Polymerase II Complex,CREB Signaling in Neurons,Glucocorticoid Receptor Signaling,Hereditary Breast Cancer Signaling,Huntington's Disease Signaling,NAD Signaling Pathway,NER (Nucleotide Excision Repair, Enhanced Pathway),Nucleotide Excision Repair Pathway
hsa-let-7g-5p	let-7a-5p (and other miRNAs w/seed GAGGUAG)	1,71E-02	TargetScan Human	High (predicted)	POLR3D	Assembly of RNA Polymerase III Complex,Role of p14/p19ARF in Tumor Suppression,Sirtuin Signaling Pathway
hsa-let-7g-5p	let-7a-5p (and other miRNAs w/seed GAGGUAG)	1,71E-02	TarBase	Experimentally Observed	POM121/POM121C
hsa-let-7g-5p	let-7a-5p (and other miRNAs w/seed GAGGUAG)	1,71E-02	TargetScan Human	High (predicted)	POM121L12
hsa-let-7g-5p	let-7a-5p (and other miRNAs w/seed GAGGUAG)	1,71E-02	TargetScan Human	High (predicted)	POTEM (includes others)
hsa-let-7g-5p	let-7a-5p (and other miRNAs w/seed GAGGUAG)	1,71E-02	TargetScan Human	High (predicted)	POU2F1	PKCθ Signaling in T Lymphocytes,Role of BRCA1 in DNA Damage Response
hsa-let-7g-5p	let-7a-5p (and other miRNAs w/seed GAGGUAG)	1,71E-02	TargetScan Human	High (predicted)	POU2F2	B Cell Receptor Signaling
hsa-let-7g-5p	let-7a-5p (and other miRNAs w/seed GAGGUAG)	1,71E-02	TargetScan Human	High (predicted)	PPARGC1B	LPS/IL-1 Mediated Inhibition of RXR Function
hsa-let-7g-5p	let-7a-5p (and other miRNAs w/seed GAGGUAG)	1,71E-02	TargetScan Human	High (predicted)	PPP1R15B
hsa-let-7g-5p	let-7a-5p (and other miRNAs w/seed GAGGUAG)	1,71E-02	TarBase	Experimentally Observed	PPP1R7	3-phosphoinositide Biosynthesis,3-phosphoinositide Degradation,Breast Cancer Regulation by Stathmin1,Cardiac β-adrenergic Signaling,CDK5 Signaling,D-myo-inositol (1,4,5,6)-Tetrakisphosphate Biosynthesis,D-myo-inositol (3,4,5,6)-tetrakisphosphate Biosynthesis,D-myo-inositol-5-phosphate Metabolism,Dopamine Receptor Signaling,Dopamine-DARPP32 Feedback in cAMP Signaling,ERK/MAPK Signaling,HIPPO signa…
hsa-let-7g-5p	let-7a-5p (and other miRNAs w/seed GAGGUAG)	1,71E-02	Ingenuity Expert Findings,TargetScan Human,miRecords	Experimentally Observed,Moderate (predicted)	PRDM1	T Cell Exhaustion Signaling Pathway
hsa-let-7g-5p	let-7a-5p (and other miRNAs w/seed GAGGUAG)	1,71E-02	TarBase	Experimentally Observed	PRIM1	Cell Cycle Control of Chromosomal Replication,NER (Nucleotide Excision Repair, Enhanced Pathway)
hsa-let-7g-5p	let-7a-5p (and other miRNAs w/seed GAGGUAG)	1,71E-02	TargetScan Human	High (predicted)	PRKAR2A	Adrenomedullin signaling pathway,AMPK Signaling,Amyloid Processing,Androgen Signaling,Apelin Adipocyte Signaling Pathway,Apelin Pancreas Signaling Pathway,Autophagy,Axonal Guidance Signaling,BMP signaling pathway,Breast Cancer Regulation by Stathmin1,Calcium Signaling,cAMP-mediated signaling,Cardiac Hypertrophy Signaling,Cardiac Hypertrophy Signaling (Enhanced),Cardiac β-adrenergic Signaling,CDK5…
hsa-let-7g-5p	let-7a-5p (and other miRNAs w/seed GAGGUAG)	1,71E-02	TargetScan Human	High (predicted)	PRPF38B	Systemic Lupus Erythematosus Signaling
hsa-let-7g-5p	let-7a-5p (and other miRNAs w/seed GAGGUAG)	1,71E-02	TargetScan Human	High (predicted)	PRR23A
hsa-let-7g-5p	let-7a-5p (and other miRNAs w/seed GAGGUAG)	1,71E-02	TarBase	Experimentally Observed	PRRC2A
hsa-let-7g-5p	let-7a-5p (and other miRNAs w/seed GAGGUAG)	1,71E-02	TargetScan Human	High (predicted)	PRSS22	Neuroprotective Role of THOP1 in Alzheimer's Disease
hsa-let-7g-5p	let-7a-5p (and other miRNAs w/seed GAGGUAG)	1,71E-02	TargetScan Human	High (predicted)	PSORS1C2
hsa-let-7g-5p	let-7a-5p (and other miRNAs w/seed GAGGUAG)	1,71E-02	TargetScan Human	High (predicted)	PTAFR	Breast Cancer Regulation by Stathmin1,CREB Signaling in Neurons
hsa-let-7g-5p	let-7a-5p (and other miRNAs w/seed GAGGUAG)	1,71E-02	TargetScan Human	High (predicted)	PTAR1
hsa-let-7g-5p	let-7a-5p (and other miRNAs w/seed GAGGUAG)	1,71E-02	TarBase	Experimentally Observed	PTGS2	Cancer Drug Resistance By Drug Efflux,Cardiac Hypertrophy Signaling (Enhanced),CD40 Signaling,Cholecystokinin/Gastrin-mediated Signaling,Colorectal Cancer Metastasis Signaling,Coronavirus Pathogenesis Pathway,Corticotropin Releasing Hormone Signaling,Eicosanoid Signaling,Endocannabinoid Neuronal Synapse Pathway,Endothelin-1 Signaling,Fatty Acid α-oxidation,Glucocorticoid Receptor Signaling,HER-2 …
hsa-let-7g-5p	let-7a-5p (and other miRNAs w/seed GAGGUAG)	1,71E-02	TarBase,TargetScan Human	Experimentally Observed,Moderate (predicted)	PXDN
hsa-let-7g-5p	let-7a-5p (and other miRNAs w/seed GAGGUAG)	1,71E-02	TargetScan Human	High (predicted)	PXT1
hsa-let-7g-5p	let-7a-5p (and other miRNAs w/seed GAGGUAG)	1,71E-02	TargetScan Human	High (predicted)	QARS1	tRNA Charging
hsa-let-7g-5p	let-7a-5p (and other miRNAs w/seed GAGGUAG)	1,71E-02	TargetScan Human	High (predicted)	RAB11FIP4
hsa-let-7g-5p	let-7a-5p (and other miRNAs w/seed GAGGUAG)	1,71E-02	TargetScan Human	High (predicted)	RAB15
hsa-let-7g-5p	let-7a-5p (and other miRNAs w/seed GAGGUAG)	1,71E-02	miRecords	Experimentally Observed	RABGAP1L
hsa-let-7g-5p	let-7a-5p (and other miRNAs w/seed GAGGUAG)	1,71E-02	TargetScan Human	High (predicted)	RAMAC
hsa-let-7g-5p	let-7a-5p (and other miRNAs w/seed GAGGUAG)	1,71E-02	Ingenuity Expert Findings	Experimentally Observed	RAS	14-3-3-mediated Signaling,Actin Cytoskeleton Signaling,Actin Nucleation by ARP-WASP Complex,Acute Myeloid Leukemia Signaling,Acute Phase Response Signaling,Adrenomedullin signaling pathway,Agrin Interactions at Neuromuscular Junction,Angiopoietin Signaling,Antiproliferative Role of Somatostatin Receptor 2,Apelin Endothelial Signaling Pathway,Apoptosis Signaling,Axonal Guidance Signaling,B Cell Re…
hsa-let-7g-5p	let-7a-5p (and other miRNAs w/seed GAGGUAG)	1,71E-02	TarBase	Experimentally Observed	RBM19
hsa-let-7g-5p	let-7a-5p (and other miRNAs w/seed GAGGUAG)	1,71E-02	TargetScan Human	High (predicted)	RBMS1
hsa-let-7g-5p	let-7a-5p (and other miRNAs w/seed GAGGUAG)	1,71E-02	TarBase,TargetScan Human	Experimentally Observed,High (predicted)	RDH10	RAR Activation,Retinoate Biosynthesis I,Retinol Biosynthesis,The Visual Cycle
hsa-let-7g-5p	let-7a-5p (and other miRNAs w/seed GAGGUAG)	1,71E-02	TargetScan Human	High (predicted)	RDX	Actin Cytoskeleton Signaling,Agranulocyte Adhesion and Diapedesis,Granulocyte Adhesion and Diapedesis,Leukocyte Extravasation Signaling,RhoA Signaling,RhoGDI Signaling,Signaling by Rho Family GTPases,Systemic Lupus Erythematosus In T Cell Signaling Pathway
hsa-let-7g-5p	let-7a-5p (and other miRNAs w/seed GAGGUAG)	1,71E-02	TargetScan Human	High (predicted)	RFX6
hsa-let-7g-5p	let-7a-5p (and other miRNAs w/seed GAGGUAG)	1,71E-02	TargetScan Human	High (predicted)	RGS16	G-Protein Coupled Receptor Signaling,Gαq Signaling,IL-17 Signaling,Opioid Signaling Pathway
hsa-let-7g-5p	let-7a-5p (and other miRNAs w/seed GAGGUAG)	1,71E-02	TarBase	Experimentally Observed	RHOB	Actin Nucleation by ARP-WASP Complex,Cardiac Hypertrophy Signaling,Cholecystokinin/Gastrin-mediated Signaling,Colorectal Cancer Metastasis Signaling,CXCR4 Signaling,Germ Cell-Sertoli Cell Junction Signaling,Glioblastoma Multiforme Signaling,Glioma Invasiveness Signaling,Gαq Signaling,Hepatic Fibrosis Signaling Pathway,HMGB1 Signaling,IL-8 Signaling,ILK Signaling,Integrin Signaling,Molecular Mecha…
hsa-let-7g-5p	let-7a-5p (and other miRNAs w/seed GAGGUAG)	1,71E-02	TarBase	Experimentally Observed	RHOG	Actin Nucleation by ARP-WASP Complex,Cardiac Hypertrophy Signaling,Cholecystokinin/Gastrin-mediated Signaling,Colorectal Cancer Metastasis Signaling,CXCR4 Signaling,Germ Cell-Sertoli Cell Junction Signaling,Glioblastoma Multiforme Signaling,Glioma Invasiveness Signaling,GP6 Signaling Pathway,Gαq Signaling,Hepatic Fibrosis Signaling Pathway,HMGB1 Signaling,IL-8 Signaling,ILK Signaling,Integrin Sig…
hsa-let-7g-5p	let-7a-5p (and other miRNAs w/seed GAGGUAG)	1,71E-02	TargetScan Human	High (predicted)	RIOK3
hsa-let-7g-5p	let-7a-5p (and other miRNAs w/seed GAGGUAG)	1,71E-02	TargetScan Human	High (predicted)	RNF165
hsa-let-7g-5p	let-7a-5p (and other miRNAs w/seed GAGGUAG)	1,71E-02	TargetScan Human	High (predicted)	RNF20
hsa-let-7g-5p	let-7a-5p (and other miRNAs w/seed GAGGUAG)	1,71E-02	TargetScan Human	High (predicted)	RNFT1
hsa-let-7g-5p	let-7a-5p (and other miRNAs w/seed GAGGUAG)	1,71E-02	TargetScan Human	High (predicted)	RP11_295D221
hsa-let-7g-5p	let-7a-5p (and other miRNAs w/seed GAGGUAG)	1,71E-02	TargetScan Human	High (predicted)	RPL34	EIF2 Signaling
hsa-let-7g-5p	let-7a-5p (and other miRNAs w/seed GAGGUAG)	1,71E-02	TarBase	Experimentally Observed	RPP38
hsa-let-7g-5p	let-7a-5p (and other miRNAs w/seed GAGGUAG)	1,71E-02	TargetScan Human	High (predicted)	RPUSD3
hsa-let-7g-5p	let-7a-5p (and other miRNAs w/seed GAGGUAG)	1,71E-02	TargetScan Human	High (predicted),Moderate (predicted)	RRM2	Pyrimidine Deoxyribonucleotides De Novo Biosynthesis I
hsa-let-7g-5p	let-7a-5p (and other miRNAs w/seed GAGGUAG)	1,71E-02	TarBase	Experimentally Observed	RRP8
hsa-let-7g-5p	let-7a-5p (and other miRNAs w/seed GAGGUAG)	1,71E-02	TargetScan Human	High (predicted)	RSPO2
hsa-let-7g-5p	let-7a-5p (and other miRNAs w/seed GAGGUAG)	1,71E-02	TargetScan Human,miRecords	Experimentally Observed,Moderate (predicted)	RTCA
hsa-let-7g-5p	let-7a-5p (and other miRNAs w/seed GAGGUAG)	1,71E-02	TargetScan Human	High (predicted)	S100A8	Atherosclerosis Signaling,Clathrin-mediated Endocytosis Signaling,IL-12 Signaling and Production in Macrophages,LXR/RXR Activation,Osteoarthritis Pathway,Production of Nitric Oxide and Reactive Oxygen Species in Macrophages,Role of IL-17A in Psoriasis
hsa-let-7g-5p	let-7a-5p (and other miRNAs w/seed GAGGUAG)	1,71E-02	TargetScan Human	High (predicted)	SALL4	Human Embryonic Stem Cell Pluripotency,Role of NANOG in Mammalian Embryonic Stem Cell Pluripotency,Role of Oct4 in Mammalian Embryonic Stem Cell Pluripotency
hsa-let-7g-5p	let-7a-5p (and other miRNAs w/seed GAGGUAG)	1,71E-02	TargetScan Human	High (predicted)	SCN4B
hsa-let-7g-5p	let-7a-5p (and other miRNAs w/seed GAGGUAG)	1,71E-02	TargetScan Human	High (predicted)	SCN8A
hsa-let-7g-5p	let-7a-5p (and other miRNAs w/seed GAGGUAG)	1,71E-02	TarBase	Experimentally Observed	SCYL1
hsa-let-7g-5p	let-7a-5p (and other miRNAs w/seed GAGGUAG)	1,71E-02	TargetScan Human	High (predicted)	SCYL3
hsa-let-7g-5p	let-7a-5p (and other miRNAs w/seed GAGGUAG)	1,71E-02	TargetScan Human	High (predicted)	SDR42E1
hsa-let-7g-5p	let-7a-5p (and other miRNAs w/seed GAGGUAG)	1,71E-02	miRecords	Experimentally Observed	SEPTIN3	RhoA Signaling,Signaling by Rho Family GTPases
hsa-let-7g-5p	let-7a-5p (and other miRNAs w/seed GAGGUAG)	1,71E-02	TargetScan Human	High (predicted)	SIGLEC14
hsa-let-7g-5p	let-7a-5p (and other miRNAs w/seed GAGGUAG)	1,71E-02	TarBase	Experimentally Observed	SIGMAR1	Coronavirus Pathogenesis Pathway,Opioid Signaling Pathway
hsa-let-7g-5p	let-7a-5p (and other miRNAs w/seed GAGGUAG)	1,71E-02	TargetScan Human	High (predicted)	SKIDA1
hsa-let-7g-5p	let-7a-5p (and other miRNAs w/seed GAGGUAG)	1,71E-02	TargetScan Human	High (predicted)	SKIL	Transcriptional Regulatory Network in Embryonic Stem Cells
hsa-let-7g-5p	let-7a-5p (and other miRNAs w/seed GAGGUAG)	1,71E-02	TarBase,TargetScan Human	Experimentally Observed,Moderate (predicted)	SLC1A4	Glutamate Receptor Signaling,Tumor Microenvironment Pathway
hsa-let-7g-5p	let-7a-5p (and other miRNAs w/seed GAGGUAG)	1,71E-02	TarBase	Experimentally Observed	SLC25A1
hsa-let-7g-5p	let-7a-5p (and other miRNAs w/seed GAGGUAG)	1,71E-02	TarBase	Experimentally Observed	SLC25A13	Induction of Apoptosis by HIV1,Necroptosis Signaling Pathway
hsa-let-7g-5p	let-7a-5p (and other miRNAs w/seed GAGGUAG)	1,71E-02	TargetScan Human	High (predicted)	SLC25A18
hsa-let-7g-5p	let-7a-5p (and other miRNAs w/seed GAGGUAG)	1,71E-02	TarBase,TargetScan Human	Experimentally Observed,Moderate (predicted)	SLC25A24
hsa-let-7g-5p	let-7a-5p (and other miRNAs w/seed GAGGUAG)	1,71E-02	TargetScan Human	High (predicted)	SLC25A27
hsa-let-7g-5p	let-7a-5p (and other miRNAs w/seed GAGGUAG)	1,71E-02	TarBase,TargetScan Human	Experimentally Observed,Moderate (predicted)	SLC25A32
hsa-let-7g-5p	let-7a-5p (and other miRNAs w/seed GAGGUAG)	1,71E-02	TargetScan Human	High (predicted)	SLC35D2
hsa-let-7g-5p	let-7a-5p (and other miRNAs w/seed GAGGUAG)	1,71E-02	TarBase	Experimentally Observed	SLC38A1	Ferroptosis Signaling Pathway,Glutamate Receptor Signaling
hsa-let-7g-5p	let-7a-5p (and other miRNAs w/seed GAGGUAG)	1,71E-02	TargetScan Human	High (predicted)	SLC52A3
hsa-let-7g-5p	let-7a-5p (and other miRNAs w/seed GAGGUAG)	1,71E-02	TargetScan Human	High (predicted)	SLC5A9
hsa-let-7g-5p	let-7a-5p (and other miRNAs w/seed GAGGUAG)	1,71E-02	TargetScan Human	High (predicted)	SLC66A1
hsa-let-7g-5p	let-7a-5p (and other miRNAs w/seed GAGGUAG)	1,71E-02	TargetScan Human	High (predicted)	SLF2
hsa-let-7g-5p	let-7a-5p (and other miRNAs w/seed GAGGUAG)	1,71E-02	TargetScan Human	High (predicted)	SLX1A/SLX1B
hsa-let-7g-5p	let-7a-5p (and other miRNAs w/seed GAGGUAG)	1,71E-02	TargetScan Human	High (predicted)	SMARCAD1	Transcriptional Regulatory Network in Embryonic Stem Cells
hsa-let-7g-5p	let-7a-5p (and other miRNAs w/seed GAGGUAG)	1,71E-02	TarBase,TargetScan Human,miRecords	Experimentally Observed,High (predicted)	SMC1A	ATM Signaling,Kinetochore Metaphase Signaling Pathway,Mitotic Roles of Polo-Like Kinase
hsa-let-7g-5p	let-7a-5p (and other miRNAs w/seed GAGGUAG)	1,71E-02	TargetScan Human	High (predicted)	SMIM3
hsa-let-7g-5p	let-7a-5p (and other miRNAs w/seed GAGGUAG)	1,71E-02	miRecords	Experimentally Observed	SMOX	Dopamine Degradation,Dopamine Receptor Signaling,LPS/IL-1 Mediated Inhibition of RXR Function,Melatonin Degradation II,Noradrenaline and Adrenaline Degradation,Phenylalanine Degradation IV (Mammalian, via Side Chain),Putrescine Degradation III,Serotonin Degradation,Serotonin Receptor Signaling,Spermine and Spermidine Degradation I,Superpathway of Melatonin Degradation,Tryptophan Degradation X (Ma…
hsa-let-7g-5p	let-7a-5p (and other miRNAs w/seed GAGGUAG)	1,71E-02	TargetScan Human	High (predicted)	SMUG1
hsa-let-7g-5p	let-7a-5p (and other miRNAs w/seed GAGGUAG)	1,71E-02	TarBase,TargetScan Human	Experimentally Observed,Moderate (predicted)	SNAP23
hsa-let-7g-5p	let-7a-5p (and other miRNAs w/seed GAGGUAG)	1,71E-02	TargetScan Human	High (predicted)	SNX30
hsa-let-7g-5p	let-7a-5p (and other miRNAs w/seed GAGGUAG)	1,71E-02	TargetScan Human	High (predicted)	SOCS1	Acute Phase Response Signaling,Growth Hormone Signaling,IGF-1 Signaling,IL-2 Signaling,IL-4 Signaling,IL-6 Signaling,IL-7 Signaling Pathway,Interferon Signaling,JAK/Stat Signaling,MSP-RON Signaling In Macrophages Pathway,Prolactin Signaling,Role of JAK family kinases in IL-6-type Cytokine Signaling,Role of JAK1 and JAK3 in γc Cytokine Signaling,Role of JAK1, JAK2 and TYK2 in Interferon Signaling,…
hsa-let-7g-5p	let-7a-5p (and other miRNAs w/seed GAGGUAG)	1,71E-02	TargetScan Human	High (predicted)	SOCS4	Acute Phase Response Signaling,Growth Hormone Signaling,IGF-1 Signaling,JAK/Stat Signaling,Prolactin Signaling,Role of JAK2 in Hormone-like Cytokine Signaling,STAT3 Pathway,Type I Diabetes Mellitus Signaling,Type II Diabetes Mellitus Signaling
hsa-let-7g-5p	let-7a-5p (and other miRNAs w/seed GAGGUAG)	1,71E-02	Ingenuity Expert Findings	Experimentally Observed	SPARC
hsa-let-7g-5p	let-7a-5p (and other miRNAs w/seed GAGGUAG)	1,71E-02	TargetScan Human	High (predicted)	SPATA7
hsa-let-7g-5p	let-7a-5p (and other miRNAs w/seed GAGGUAG)	1,71E-02	TarBase	Experimentally Observed	SPCS3	Insulin Secretion Signaling Pathway
hsa-let-7g-5p	let-7a-5p (and other miRNAs w/seed GAGGUAG)	1,71E-02	TarBase,TargetScan Human	Experimentally Observed,High (predicted)	SPRYD4
hsa-let-7g-5p	let-7a-5p (and other miRNAs w/seed GAGGUAG)	1,71E-02	TargetScan Human	High (predicted)	SREK1IP1
hsa-let-7g-5p	let-7a-5p (and other miRNAs w/seed GAGGUAG)	1,71E-02	TargetScan Human	High (predicted)	SSX4/SSX4B
hsa-let-7g-5p	let-7a-5p (and other miRNAs w/seed GAGGUAG)	1,71E-02	TargetScan Human	High (predicted)	SSX5
hsa-let-7g-5p	let-7a-5p (and other miRNAs w/seed GAGGUAG)	1,71E-02	TargetScan Human	High (predicted)	SSX7
hsa-let-7g-5p	let-7a-5p (and other miRNAs w/seed GAGGUAG)	1,71E-02	TargetScan Human	High (predicted)	STARD4
hsa-let-7g-5p	let-7a-5p (and other miRNAs w/seed GAGGUAG)	1,71E-02	TargetScan Human	High (predicted)	STIMATE
hsa-let-7g-5p	let-7a-5p (and other miRNAs w/seed GAGGUAG)	1,71E-02	TargetScan Human	High (predicted)	STX3
hsa-let-7g-5p	let-7a-5p (and other miRNAs w/seed GAGGUAG)	1,71E-02	TargetScan Human	High (predicted)	STYXL1	3-phosphoinositide Biosynthesis,3-phosphoinositide Degradation,D-myo-inositol (1,4,5,6)-Tetrakisphosphate Biosynthesis,D-myo-inositol (3,4,5,6)-tetrakisphosphate Biosynthesis,D-myo-inositol-5-phosphate Metabolism,Superpathway of Inositol Phosphate Compounds
hsa-let-7g-5p	let-7a-5p (and other miRNAs w/seed GAGGUAG)	1,71E-02	TargetScan Human	High (predicted)	SWSAP1
hsa-let-7g-5p	let-7a-5p (and other miRNAs w/seed GAGGUAG)	1,71E-02	TarBase	Experimentally Observed	SYPL1
hsa-let-7g-5p	let-7a-5p (and other miRNAs w/seed GAGGUAG)	1,71E-02	TarBase	Experimentally Observed	TAF9B	Androgen Signaling,Assembly of RNA Polymerase II Complex,Glucocorticoid Receptor Signaling,Huntington's Disease Signaling
hsa-let-7g-5p	let-7a-5p (and other miRNAs w/seed GAGGUAG)	1,71E-02	miRecords	Experimentally Observed	TAGLN
hsa-let-7g-5p	let-7a-5p (and other miRNAs w/seed GAGGUAG)	1,71E-02	TargetScan Human	High (predicted)	TARBP2	Role of PKR in Interferon Induction and Antiviral Response
hsa-let-7g-5p	let-7a-5p (and other miRNAs w/seed GAGGUAG)	1,71E-02	TargetScan Human	High (predicted)	TBKBP1
hsa-let-7g-5p	let-7a-5p (and other miRNAs w/seed GAGGUAG)	1,71E-02	TargetScan Human	High (predicted)	TET3
hsa-let-7g-5p	let-7a-5p (and other miRNAs w/seed GAGGUAG)	1,71E-02	Ingenuity Expert Findings,TargetScan Human,miRecords	Experimentally Observed,High (predicted)	TGFBR1	Antiproliferative Role of TOB in T Cell Signaling,Cardiac Hypertrophy Signaling,Cardiac Hypertrophy Signaling (Enhanced),Chronic Myeloid Leukemia Signaling,Colorectal Cancer Metastasis Signaling,Coronavirus Pathogenesis Pathway,CREB Signaling in Neurons,Epithelial Adherens Junction Signaling,Factors Promoting Cardiogenesis in Vertebrates,FAT10 Cancer Signaling Pathway,Germ Cell-Sertoli Cell Junct…
hsa-let-7g-5p	let-7a-5p (and other miRNAs w/seed GAGGUAG)	1,71E-02	Ingenuity Expert Findings	Experimentally Observed	TGFBR2	Antiproliferative Role of TOB in T Cell Signaling,Cardiac Hypertrophy Signaling,Cardiac Hypertrophy Signaling (Enhanced),Chronic Myeloid Leukemia Signaling,Colorectal Cancer Metastasis Signaling,Coronavirus Pathogenesis Pathway,CREB Signaling in Neurons,Epithelial Adherens Junction Signaling,Factors Promoting Cardiogenesis in Vertebrates,FAT10 Cancer Signaling Pathway,Germ Cell-Sertoli Cell Junct…
hsa-let-7g-5p	let-7a-5p (and other miRNAs w/seed GAGGUAG)	1,71E-02	TargetScan Human	High (predicted)	TGFBR3	Cardiac Hypertrophy Signaling (Enhanced),CREB Signaling in Neurons,Epithelial Adherens Junction Signaling,Factors Promoting Cardiogenesis in Vertebrates,FAT10 Cancer Signaling Pathway,Hepatic Fibrosis Signaling Pathway,Neuroinflammation Signaling Pathway,NF-κB Signaling,PPARα/RXRα Activation,PTEN Signaling,Senescence Pathway,Sertoli Cell-Sertoli Cell Junction Signaling,STAT3 Pathway,T Cell Exhaus…
hsa-let-7g-5p	let-7a-5p (and other miRNAs w/seed GAGGUAG)	1,71E-02	TarBase,TargetScan Human	Experimentally Observed,Moderate (predicted)	THBS1	Bladder Cancer Signaling,Inhibition of Angiogenesis by TSP1,p53 Signaling,Synaptogenesis Signaling Pathway
hsa-let-7g-5p	let-7a-5p (and other miRNAs w/seed GAGGUAG)	1,71E-02	TargetScan Human	High (predicted)	THRA	TR/RXR Activation,White Adipose Tissue Browning Pathway
hsa-let-7g-5p	let-7a-5p (and other miRNAs w/seed GAGGUAG)	1,71E-02	TargetScan Human	High (predicted)	THRSP	TR/RXR Activation
hsa-let-7g-5p	let-7a-5p (and other miRNAs w/seed GAGGUAG)	1,71E-02	miRecords	Experimentally Observed	TLR4	Altered T Cell and B Cell Signaling in Rheumatoid Arthritis,Autophagy,Colorectal Cancer Metastasis Signaling,Communication between Innate and Adaptive Immune Cells,Crosstalk between Dendritic Cells and Natural Killer Cells,Dendritic Cell Maturation,Hepatic Cholestasis,Hepatic Fibrosis / Hepatic Stellate Cell Activation,Hepatic Fibrosis Signaling Pathway,HMGB1 Signaling,HOTAIR Regulatory Pathway,I…
hsa-let-7g-5p	let-7a-5p (and other miRNAs w/seed GAGGUAG)	1,71E-02	TargetScan Human	High (predicted)	TMC7
hsa-let-7g-5p	let-7a-5p (and other miRNAs w/seed GAGGUAG)	1,71E-02	TargetScan Human	High (predicted)	TMEM178B
hsa-let-7g-5p	let-7a-5p (and other miRNAs w/seed GAGGUAG)	1,71E-02	TargetScan Human	High (predicted)	TMEM211
hsa-let-7g-5p	let-7a-5p (and other miRNAs w/seed GAGGUAG)	1,71E-02	TargetScan Human	High (predicted)	TMEM234
hsa-let-7g-5p	let-7a-5p (and other miRNAs w/seed GAGGUAG)	1,71E-02	TargetScan Human	High (predicted)	TMEM41A
hsa-let-7g-5p	let-7a-5p (and other miRNAs w/seed GAGGUAG)	1,71E-02	TargetScan Human	High (predicted)	TMPPE
hsa-let-7g-5p	let-7a-5p (and other miRNAs w/seed GAGGUAG)	1,71E-02	TargetScan Human	High (predicted)	TNFSF10	Airway Pathology in Chronic Obstructive Pulmonary Disease,Cardiac Hypertrophy Signaling (Enhanced),Crosstalk between Dendritic Cells and Natural Killer Cells,Death Receptor Signaling,Erythropoietin Signaling Pathway,Hepatic Cholestasis,HMGB1 Signaling,IL-17 Signaling,Inhibition of ARE-Mediated mRNA Degradation Pathway,Natural Killer Cell Signaling,Necroptosis Signaling Pathway,Nur77 Signaling in …
hsa-let-7g-5p	let-7a-5p (and other miRNAs w/seed GAGGUAG)	1,71E-02	TargetScan Human	High (predicted)	TNFSF9	4-1BB Signaling in T Lymphocytes,Airway Pathology in Chronic Obstructive Pulmonary Disease,Cardiac Hypertrophy Signaling (Enhanced),Erythropoietin Signaling Pathway,Hepatic Cholestasis,HMGB1 Signaling,IL-17 Signaling,Inhibition of ARE-Mediated mRNA Degradation Pathway,Regulation Of The Epithelial Mesenchymal Transition By Growth Factors Pathway,Role of Pattern Recognition Receptors in Recognition…
hsa-let-7g-5p	let-7a-5p (and other miRNAs w/seed GAGGUAG)	1,71E-02	TargetScan Human	High (predicted)	TP53	Adipogenesis pathway,Amyotrophic Lateral Sclerosis Signaling,Apoptosis Signaling,Aryl Hydrocarbon Receptor Signaling,ATM Signaling,Autophagy,BAG2 Signaling Pathway,Basal Cell Carcinoma Signaling,Bladder Cancer Signaling,Breast Cancer Regulation by Stathmin1,Cancer Drug Resistance By Drug Efflux,Cell Cycle: G1/S Checkpoint Regulation,Cell Cycle: G2/M DNA Damage Checkpoint Regulation,Chronic Myeloi…
hsa-let-7g-5p	let-7a-5p (and other miRNAs w/seed GAGGUAG)	1,71E-02	Ingenuity Expert Findings	Experimentally Observed	Tpm1	Calcium Signaling
hsa-let-7g-5p	let-7a-5p (and other miRNAs w/seed GAGGUAG)	1,71E-02	TarBase,TargetScan Human	Experimentally Observed,High (predicted)	TPM2	Calcium Signaling
hsa-let-7g-5p	let-7a-5p (and other miRNAs w/seed GAGGUAG)	1,71E-02	TargetScan Human	High (predicted)	TREML1
hsa-let-7g-5p	let-7a-5p (and other miRNAs w/seed GAGGUAG)	1,71E-02	TarBase,TargetScan Human,miRecords	Experimentally Observed,High (predicted)	TRIM71
hsa-let-7g-5p	let-7a-5p (and other miRNAs w/seed GAGGUAG)	1,71E-02	TarBase	Experimentally Observed	TRMT1
hsa-let-7g-5p	let-7a-5p (and other miRNAs w/seed GAGGUAG)	1,71E-02	TargetScan Human	High (predicted)	TSPYL5
hsa-let-7g-5p	let-7a-5p (and other miRNAs w/seed GAGGUAG)	1,71E-02	TargetScan Human	High (predicted)	TTC31
hsa-let-7g-5p	let-7a-5p (and other miRNAs w/seed GAGGUAG)	1,71E-02	TarBase	Experimentally Observed	TTC9C
hsa-let-7g-5p	let-7a-5p (and other miRNAs w/seed GAGGUAG)	1,71E-02	TargetScan Human	High (predicted)	TTLL4
hsa-let-7g-5p	let-7a-5p (and other miRNAs w/seed GAGGUAG)	1,71E-02	TargetScan Human	High (predicted)	TUBB4A	14-3-3-mediated Signaling,Axonal Guidance Signaling,Breast Cancer Regulation by Stathmin1,Coronavirus Replication Pathway,Epithelial Adherens Junction Signaling,Gap Junction Signaling,Germ Cell-Sertoli Cell Junction Signaling,Phagosome Maturation,Remodeling of Epithelial Adherens Junctions,Sertoli Cell-Sertoli Cell Junction Signaling
hsa-let-7g-5p	let-7a-5p (and other miRNAs w/seed GAGGUAG)	1,71E-02	miRecords	Experimentally Observed	TUSC2
hsa-let-7g-5p	let-7a-5p (and other miRNAs w/seed GAGGUAG)	1,71E-02	TarBase	Experimentally Observed	TYMS	dTMP De Novo Biosynthesis,Pyrimidine Deoxyribonucleotides De Novo Biosynthesis I
hsa-let-7g-5p	let-7a-5p (and other miRNAs w/seed GAGGUAG)	1,71E-02	TargetScan Human	High (predicted)	UFM1
hsa-let-7g-5p	let-7a-5p (and other miRNAs w/seed GAGGUAG)	1,71E-02	TargetScan Human	High (predicted)	UGCG
hsa-let-7g-5p	let-7a-5p (and other miRNAs w/seed GAGGUAG)	1,71E-02	TarBase	Experimentally Observed	UGT8	Xenobiotic Metabolism CAR Signaling Pathway,Xenobiotic Metabolism General Signaling Pathway,Xenobiotic Metabolism PXR Signaling Pathway,Xenobiotic Metabolism Signaling
hsa-let-7g-5p	let-7a-5p (and other miRNAs w/seed GAGGUAG)	1,71E-02	TarBase	Experimentally Observed	UHRF1
hsa-let-7g-5p	let-7a-5p (and other miRNAs w/seed GAGGUAG)	1,71E-02	TargetScan Human	High (predicted)	UHRF2
hsa-let-7g-5p	let-7a-5p (and other miRNAs w/seed GAGGUAG)	1,71E-02	TargetScan Human	High (predicted)	USP38	Protein Ubiquitination Pathway
hsa-let-7g-5p	let-7a-5p (and other miRNAs w/seed GAGGUAG)	1,71E-02	TargetScan Human	High (predicted)	USP44	Protein Ubiquitination Pathway
hsa-let-7g-5p	let-7a-5p (and other miRNAs w/seed GAGGUAG)	1,71E-02	TargetScan Human	High (predicted)	UTRN	Agrin Interactions at Neuromuscular Junction
hsa-let-7g-5p	let-7a-5p (and other miRNAs w/seed GAGGUAG)	1,71E-02	TargetScan Human	High (predicted)	UTY
hsa-let-7g-5p	let-7a-5p (and other miRNAs w/seed GAGGUAG)	1,71E-02	Ingenuity Expert Findings	Experimentally Observed	VCAN	Semaphorin Neuronal Repulsive Signaling Pathway
hsa-let-7g-5p	let-7a-5p (and other miRNAs w/seed GAGGUAG)	1,71E-02	miRecords	Experimentally Observed	VIM	14-3-3-mediated Signaling,Endocannabinoid Cancer Inhibition Pathway,HIF1α Signaling,HOTAIR Regulatory Pathway,ILK Signaling,MSP-RON Signaling In Cancer Cells Pathway,Regulation Of The Epithelial Mesenchymal Transition By Growth Factors Pathway,Signaling by Rho Family GTPases
hsa-let-7g-5p	let-7a-5p (and other miRNAs w/seed GAGGUAG)	1,71E-02	TarBase	Experimentally Observed	VPS39	Autophagy,Phagosome Maturation
hsa-let-7g-5p	let-7a-5p (and other miRNAs w/seed GAGGUAG)	1,71E-02	TargetScan Human	High (predicted)	VSTM5
hsa-let-7g-5p	let-7a-5p (and other miRNAs w/seed GAGGUAG)	1,71E-02	miRecords	Experimentally Observed	WNT1	Axonal Guidance Signaling,Basal Cell Carcinoma Signaling,Cardiac Hypertrophy Signaling (Enhanced),Colorectal Cancer Metastasis Signaling,Erythropoietin Signaling Pathway,Factors Promoting Cardiogenesis in Vertebrates,Glioblastoma Multiforme Signaling,Hepatic Fibrosis Signaling Pathway,HOTAIR Regulatory Pathway,Human Embryonic Stem Cell Pluripotency,Molecular Mechanisms of Cancer,Neuroinflammation…
hsa-let-7g-5p	let-7a-5p (and other miRNAs w/seed GAGGUAG)	1,71E-02	TargetScan Human	High (predicted)	WNT9A	Axonal Guidance Signaling,Basal Cell Carcinoma Signaling,Cardiac Hypertrophy Signaling (Enhanced),Colorectal Cancer Metastasis Signaling,Factors Promoting Cardiogenesis in Vertebrates,Glioblastoma Multiforme Signaling,Hepatic Fibrosis Signaling Pathway,HOTAIR Regulatory Pathway,Human Embryonic Stem Cell Pluripotency,Molecular Mechanisms of Cancer,Ovarian Cancer Signaling,PCP pathway,Regulation Of…
hsa-let-7g-5p	let-7a-5p (and other miRNAs w/seed GAGGUAG)	1,71E-02	TargetScan Human	High (predicted)	XCR1	Breast Cancer Regulation by Stathmin1,cAMP-mediated signaling,CREB Signaling in Neurons,G-Protein Coupled Receptor Signaling,Gαi Signaling
hsa-let-7g-5p	let-7a-5p (and other miRNAs w/seed GAGGUAG)	1,71E-02	TargetScan Human	High (predicted)	XKR8
hsa-let-7g-5p	let-7a-5p (and other miRNAs w/seed GAGGUAG)	1,71E-02	TargetScan Human	High (predicted)	XRN1	Inhibition of ARE-Mediated mRNA Degradation Pathway
hsa-let-7g-5p	let-7a-5p (and other miRNAs w/seed GAGGUAG)	1,71E-02	TargetScan Human	High (predicted)	YOD1
hsa-let-7g-5p	let-7a-5p (and other miRNAs w/seed GAGGUAG)	1,71E-02	TargetScan Human	High (predicted)	YPEL2
hsa-let-7g-5p	let-7a-5p (and other miRNAs w/seed GAGGUAG)	1,71E-02	TargetScan Human	High (predicted)	ZBTB16	RAR Activation
hsa-let-7g-5p	let-7a-5p (and other miRNAs w/seed GAGGUAG)	1,71E-02	TargetScan Human	High (predicted)	ZBTB26
hsa-let-7g-5p	let-7a-5p (and other miRNAs w/seed GAGGUAG)	1,71E-02	TargetScan Human	High (predicted)	ZBTB37
hsa-let-7g-5p	let-7a-5p (and other miRNAs w/seed GAGGUAG)	1,71E-02	TargetScan Human	High (predicted)	ZBTB8B
hsa-let-7g-5p	let-7a-5p (and other miRNAs w/seed GAGGUAG)	1,71E-02	TargetScan Human	High (predicted)	ZC3H3
hsa-let-7g-5p	let-7a-5p (and other miRNAs w/seed GAGGUAG)	1,71E-02	TargetScan Human	High (predicted)	ZC3HAV1L
hsa-let-7g-5p	let-7a-5p (and other miRNAs w/seed GAGGUAG)	1,71E-02	TargetScan Human	High (predicted)	ZCCHC9
hsa-let-7g-5p	let-7a-5p (and other miRNAs w/seed GAGGUAG)	1,71E-02	TargetScan Human	High (predicted)	ZNF226
hsa-let-7g-5p	let-7a-5p (and other miRNAs w/seed GAGGUAG)	1,71E-02	TargetScan Human	High (predicted)	ZNF256
hsa-let-7g-5p	let-7a-5p (and other miRNAs w/seed GAGGUAG)	1,71E-02	TargetScan Human	High (predicted)	ZNF275
hsa-let-7g-5p	let-7a-5p (and other miRNAs w/seed GAGGUAG)	1,71E-02	TargetScan Human	High (predicted)	ZNF280B
hsa-let-7g-5p	let-7a-5p (and other miRNAs w/seed GAGGUAG)	1,71E-02	TargetScan Human	High (predicted)	ZNF341
hsa-let-7g-5p	let-7a-5p (and other miRNAs w/seed GAGGUAG)	1,71E-02	TargetScan Human	High (predicted)	ZNF436-AS1
hsa-let-7g-5p	let-7a-5p (and other miRNAs w/seed GAGGUAG)	1,71E-02	TargetScan Human	High (predicted)	ZNF451
hsa-let-7g-5p	let-7a-5p (and other miRNAs w/seed GAGGUAG)	1,71E-02	TargetScan Human	High (predicted)	ZNF512B
hsa-let-7g-5p	let-7a-5p (and other miRNAs w/seed GAGGUAG)	1,71E-02	TargetScan Human	High (predicted)	ZNF689
hsa-let-7g-5p	let-7a-5p (and other miRNAs w/seed GAGGUAG)	1,71E-02	TargetScan Human	High (predicted)	ZNF70
hsa-let-7g-5p	let-7a-5p (and other miRNAs w/seed GAGGUAG)	1,71E-02	TargetScan Human	High (predicted)	ZNF710
hsa-let-7g-5p	let-7a-5p (and other miRNAs w/seed GAGGUAG)	1,71E-02	TargetScan Human	High (predicted)	ZNF738
hsa-let-7g-5p	let-7a-5p (and other miRNAs w/seed GAGGUAG)	1,71E-02	TargetScan Human	High (predicted)	ZNF784
hsa-miR-101-3p	miR-101-3p (and other miRNAs w/seed ACAGUAC)	1,43E-02	TargetScan Human	High (predicted)	ABHD17B
hsa-miR-101-3p	miR-101-3p (and other miRNAs w/seed ACAGUAC)	1,43E-02	TargetScan Human	High (predicted)	ABHD17C
hsa-miR-101-3p	miR-101-3p (and other miRNAs w/seed ACAGUAC)	1,43E-02	TargetScan Human	High (predicted)	AEBP2	HOTAIR Regulatory Pathway
hsa-miR-101-3p	miR-101-3p (and other miRNAs w/seed ACAGUAC)	1,43E-02	TargetScan Human	High (predicted)	ANXA10
hsa-miR-101-3p	miR-101-3p (and other miRNAs w/seed ACAGUAC)	1,43E-02	TargetScan Human	High (predicted)	AP1S3	CTLA4 Signaling in Cytotoxic T Lymphocytes
hsa-miR-101-3p	miR-101-3p (and other miRNAs w/seed ACAGUAC)	1,43E-02	TargetScan Human	High (predicted)	AP3S1	Clathrin-mediated Endocytosis Signaling,Virus Entry via Endocytic Pathways
hsa-miR-101-3p	miR-101-3p (and other miRNAs w/seed ACAGUAC)	1,43E-02	TargetScan Human	High (predicted)	APP	Amyloid Processing,Docosahexaenoic Acid (DHA) Signaling,Mitochondrial Dysfunction,Neuroinflammation Signaling Pathway,Neuroprotective Role of THOP1 in Alzheimer's Disease,Reelin Signaling in Neurons,Sirtuin Signaling Pathway
hsa-miR-101-3p	miR-101-3p (and other miRNAs w/seed ACAGUAC)	1,43E-02	TargetScan Human	High (predicted)	ARHGAP42
hsa-miR-101-3p	miR-101-3p (and other miRNAs w/seed ACAGUAC)	1,43E-02	TargetScan Human	High (predicted)	ARNTL2
hsa-miR-101-3p	miR-101-3p (and other miRNAs w/seed ACAGUAC)	1,43E-02	TargetScan Human	High (predicted)	ASPN
hsa-miR-101-3p	miR-101-3p (and other miRNAs w/seed ACAGUAC)	1,43E-02	TargetScan Human	High (predicted)	ATXN1	HOTAIR Regulatory Pathway
hsa-miR-101-3p	miR-101-3p (and other miRNAs w/seed ACAGUAC)	1,43E-02	TargetScan Human	High (predicted)	BEAN1
hsa-miR-101-3p	miR-101-3p (and other miRNAs w/seed ACAGUAC)	1,43E-02	TargetScan Human	High (predicted)	BEGAIN
hsa-miR-101-3p	miR-101-3p (and other miRNAs w/seed ACAGUAC)	1,43E-02	TargetScan Human	High (predicted)	BICRA
hsa-miR-101-3p	miR-101-3p (and other miRNAs w/seed ACAGUAC)	1,43E-02	TargetScan Human	High (predicted)	C10orf88
hsa-miR-101-3p	miR-101-3p (and other miRNAs w/seed ACAGUAC)	1,43E-02	TargetScan Human	High (predicted)	C1orf52
hsa-miR-101-3p	miR-101-3p (and other miRNAs w/seed ACAGUAC)	1,43E-02	TargetScan Human	High (predicted)	C2orf88
hsa-miR-101-3p	miR-101-3p (and other miRNAs w/seed ACAGUAC)	1,43E-02	TargetScan Human	High (predicted)	C8orf76
hsa-miR-101-3p	miR-101-3p (and other miRNAs w/seed ACAGUAC)	1,43E-02	TargetScan Human	High (predicted)	C9orf72
hsa-miR-101-3p	miR-101-3p (and other miRNAs w/seed ACAGUAC)	1,43E-02	TargetScan Human	High (predicted)	CABCOCO1
hsa-miR-101-3p	miR-101-3p (and other miRNAs w/seed ACAGUAC)	1,43E-02	TargetScan Human	High (predicted)	CACNB2	Amyotrophic Lateral Sclerosis Signaling,Androgen Signaling,Calcium Signaling,Cardiac Hypertrophy Signaling,Cardiac Hypertrophy Signaling (Enhanced),Cardiac β-adrenergic Signaling,CCR5 Signaling in Macrophages,Cellular Effects of Sildenafil (Viagra),Corticotropin Releasing Hormone Signaling,CREB Signaling in Neurons,Dilated Cardiomyopathy Signaling Pathway,Dopamine-DARPP32 Feedback in cAMP Signali…
hsa-miR-101-3p	miR-101-3p (and other miRNAs w/seed ACAGUAC)	1,43E-02	TargetScan Human	High (predicted)	CAV3	G Beta Gamma Signaling,PDGF Signaling
hsa-miR-101-3p	miR-101-3p (and other miRNAs w/seed ACAGUAC)	1,43E-02	TargetScan Human	High (predicted)	CBWD1
hsa-miR-101-3p	miR-101-3p (and other miRNAs w/seed ACAGUAC)	1,43E-02	TargetScan Human	High (predicted)	CBWD2
hsa-miR-101-3p	miR-101-3p (and other miRNAs w/seed ACAGUAC)	1,43E-02	TargetScan Human	High (predicted)	CBWD3/CBWD6
hsa-miR-101-3p	miR-101-3p (and other miRNAs w/seed ACAGUAC)	1,43E-02	TargetScan Human	High (predicted)	CBWD5
hsa-miR-101-3p	miR-101-3p (and other miRNAs w/seed ACAGUAC)	1,43E-02	TargetScan Human	High (predicted)	CCDC190
hsa-miR-101-3p	miR-101-3p (and other miRNAs w/seed ACAGUAC)	1,43E-02	TargetScan Human	High (predicted)	CDH5	Agranulocyte Adhesion and Diapedesis,Granulocyte Adhesion and Diapedesis,Gα12/13 Signaling,Leukocyte Extravasation Signaling,RhoGDI Signaling,Signaling by Rho Family GTPases,Synaptogenesis Signaling Pathway,Wnt/β-catenin Signaling
hsa-miR-101-3p	miR-101-3p (and other miRNAs w/seed ACAGUAC)	1,43E-02	TargetScan Human	High (predicted)	CDH8	Gα12/13 Signaling,RhoGDI Signaling,Signaling by Rho Family GTPases,Synaptogenesis Signaling Pathway
hsa-miR-101-3p	miR-101-3p (and other miRNAs w/seed ACAGUAC)	1,43E-02	TargetScan Human	High (predicted)	CDK5R1	Amyloid Processing,CDK5 Signaling,Huntington's Disease Signaling,Neuregulin Signaling,Rac Signaling,Reelin Signaling in Neurons
hsa-miR-101-3p	miR-101-3p (and other miRNAs w/seed ACAGUAC)	1,43E-02	TargetScan Human	High (predicted)	CDK8	Cell Cycle Control of Chromosomal Replication,Estrogen Receptor Signaling,Molecular Mechanisms of Cancer,Pyridoxal 5'-phosphate Salvage Pathway,Salvage Pathways of Pyrimidine Ribonucleotides
hsa-miR-101-3p	miR-101-3p (and other miRNAs w/seed ACAGUAC)	1,43E-02	TargetScan Human	High (predicted)	CDYL	Glutaryl-CoA Degradation,Transcriptional Regulatory Network in Embryonic Stem Cells,Tryptophan Degradation III (Eukaryotic)
hsa-miR-101-3p	miR-101-3p (and other miRNAs w/seed ACAGUAC)	1,43E-02	TargetScan Human	High (predicted)	CERS2
hsa-miR-101-3p	miR-101-3p (and other miRNAs w/seed ACAGUAC)	1,43E-02	TargetScan Human	High (predicted)	CHAC2
hsa-miR-101-3p	miR-101-3p (and other miRNAs w/seed ACAGUAC)	1,43E-02	TargetScan Human	High (predicted)	CHST12	Chondroitin Sulfate Biosynthesis,Chondroitin Sulfate Biosynthesis (Late Stages),Dermatan Sulfate Biosynthesis,Dermatan Sulfate Biosynthesis (Late Stages),Heparan Sulfate Biosynthesis,Heparan Sulfate Biosynthesis (Late Stages),LPS/IL-1 Mediated Inhibition of RXR Function,Xenobiotic Metabolism CAR Signaling Pathway,Xenobiotic Metabolism PXR Signaling Pathway,Xenobiotic Metabolism Signaling
hsa-miR-101-3p	miR-101-3p (and other miRNAs w/seed ACAGUAC)	1,43E-02	TargetScan Human	High (predicted)	COL10A1	Apelin Liver Signaling Pathway,Atherosclerosis Signaling,Dendritic Cell Maturation,GP6 Signaling Pathway,Hepatic Fibrosis / Hepatic Stellate Cell Activation,Hepatic Fibrosis Signaling Pathway,Intrinsic Prothrombin Activation Pathway,Natural Killer Cell Signaling,Osteoarthritis Pathway
hsa-miR-101-3p	miR-101-3p (and other miRNAs w/seed ACAGUAC)	1,43E-02	TargetScan Human	High (predicted)	COTL1
hsa-miR-101-3p	miR-101-3p (and other miRNAs w/seed ACAGUAC)	1,43E-02	TargetScan Human	High (predicted)	CPEB3
hsa-miR-101-3p	miR-101-3p (and other miRNAs w/seed ACAGUAC)	1,43E-02	TargetScan Human	High (predicted)	CSRP2
hsa-miR-101-3p	miR-101-3p (and other miRNAs w/seed ACAGUAC)	1,43E-02	TargetScan Human	High (predicted)	CXCL6	Agranulocyte Adhesion and Diapedesis,Granulocyte Adhesion and Diapedesis,IL-17A Signaling in Airway Cells,Role of IL-17A in Arthritis,Role of IL-17A in Psoriasis,Role of IL-17F in Allergic Inflammatory Airway Diseases
hsa-miR-101-3p	miR-101-3p (and other miRNAs w/seed ACAGUAC)	1,43E-02	TargetScan Human	High (predicted)	CXXC4
hsa-miR-101-3p	miR-101-3p (and other miRNAs w/seed ACAGUAC)	1,43E-02	TargetScan Human	High (predicted)	CYB561D2
hsa-miR-101-3p	miR-101-3p (and other miRNAs w/seed ACAGUAC)	1,43E-02	TargetScan Human	High (predicted)	DCUN1D1
hsa-miR-101-3p	miR-101-3p (and other miRNAs w/seed ACAGUAC)	1,43E-02	TargetScan Human	High (predicted)	DDIT4	mTOR Signaling,Osteoarthritis Pathway
hsa-miR-101-3p	miR-101-3p (and other miRNAs w/seed ACAGUAC)	1,43E-02	TargetScan Human	High (predicted)	DIPK2A
hsa-miR-101-3p	miR-101-3p (and other miRNAs w/seed ACAGUAC)	1,43E-02	TargetScan Human	High (predicted)	DUSP1	3-phosphoinositide Biosynthesis,3-phosphoinositide Degradation,Aldosterone Signaling in Epithelial Cells,cAMP-mediated signaling,D-myo-inositol (1,4,5,6)-Tetrakisphosphate Biosynthesis,D-myo-inositol (3,4,5,6)-tetrakisphosphate Biosynthesis,D-myo-inositol-5-phosphate Metabolism,ERK/MAPK Signaling,G-Protein Coupled Receptor Signaling,Glucocorticoid Receptor Signaling,p38 MAPK Signaling,Protein Kin…
hsa-miR-101-3p	miR-101-3p (and other miRNAs w/seed ACAGUAC)	1,43E-02	TargetScan Human	High (predicted)	EED	HOTAIR Regulatory Pathway,Senescence Pathway
hsa-miR-101-3p	miR-101-3p (and other miRNAs w/seed ACAGUAC)	1,43E-02	TargetScan Human	High (predicted)	EMP1	Ferroptosis Signaling Pathway
hsa-miR-101-3p	miR-101-3p (and other miRNAs w/seed ACAGUAC)	1,43E-02	TargetScan Human	High (predicted)	EMP2
hsa-miR-101-3p	miR-101-3p (and other miRNAs w/seed ACAGUAC)	1,43E-02	TargetScan Human	High (predicted)	ERO1B	Unfolded protein response
hsa-miR-101-3p	miR-101-3p (and other miRNAs w/seed ACAGUAC)	1,43E-02	TargetScan Human	High (predicted)	EYA1	Protein Kinase A Signaling
hsa-miR-101-3p	miR-101-3p (and other miRNAs w/seed ACAGUAC)	1,43E-02	TarBase,TargetScan Human,miRecords	Experimentally Observed,High (predicted)	EZH2	Adipogenesis pathway,Hepatic Fibrosis Signaling Pathway,HOTAIR Regulatory Pathway,Senescence Pathway
hsa-miR-101-3p	miR-101-3p (and other miRNAs w/seed ACAGUAC)	1,43E-02	TargetScan Human	High (predicted)	FAM122C
hsa-miR-101-3p	miR-101-3p (and other miRNAs w/seed ACAGUAC)	1,43E-02	TargetScan Human	High (predicted)	FAM222B
hsa-miR-101-3p	miR-101-3p (and other miRNAs w/seed ACAGUAC)	1,43E-02	TargetScan Human	High (predicted)	FLRT3
hsa-miR-101-3p	miR-101-3p (and other miRNAs w/seed ACAGUAC)	1,43E-02	TargetScan Human	High (predicted)	FOS	14-3-3-mediated Signaling,Acute Phase Response Signaling,Adrenomedullin signaling pathway,Apelin Endothelial Signaling Pathway,April Mediated Signaling,Aryl Hydrocarbon Receptor Signaling,Autophagy,B Cell Activating Factor Signaling,CCR5 Signaling in Macrophages,CD27 Signaling in Lymphocytes,CD28 Signaling in T Helper Cells,CD40 Signaling,Cdc42 Signaling,Ceramide Signaling,Chemokine Signaling,Cho…
hsa-miR-101-3p	miR-101-3p (and other miRNAs w/seed ACAGUAC)	1,43E-02	TargetScan Human	High (predicted)	FZD4	Adipogenesis pathway,Axonal Guidance Signaling,Basal Cell Carcinoma Signaling,Breast Cancer Regulation by Stathmin1,Cardiac Hypertrophy Signaling (Enhanced),Colorectal Cancer Metastasis Signaling,CREB Signaling in Neurons,Factors Promoting Cardiogenesis in Vertebrates,Glioblastoma Multiforme Signaling,Hepatic Fibrosis Signaling Pathway,Human Embryonic Stem Cell Pluripotency,Molecular Mechanisms o…
hsa-miR-101-3p	miR-101-3p (and other miRNAs w/seed ACAGUAC)	1,43E-02	TargetScan Human	High (predicted)	FZD6	Adipogenesis pathway,Axonal Guidance Signaling,Basal Cell Carcinoma Signaling,Breast Cancer Regulation by Stathmin1,Cardiac Hypertrophy Signaling (Enhanced),Colorectal Cancer Metastasis Signaling,CREB Signaling in Neurons,Factors Promoting Cardiogenesis in Vertebrates,Glioblastoma Multiforme Signaling,Hepatic Fibrosis Signaling Pathway,Human Embryonic Stem Cell Pluripotency,Molecular Mechanisms o…
hsa-miR-101-3p	miR-101-3p (and other miRNAs w/seed ACAGUAC)	1,43E-02	TargetScan Human	High (predicted)	GCLC	Ferroptosis Signaling Pathway,Glutathione Biosynthesis,NRF2-mediated Oxidative Stress Response,Xenobiotic Metabolism General Signaling Pathway,Xenobiotic Metabolism Signaling,γ-glutamyl Cycle
hsa-miR-101-3p	miR-101-3p (and other miRNAs w/seed ACAGUAC)	1,43E-02	TargetScan Human	High (predicted)	GDE1	cAMP-mediated signaling,Cardiac Hypertrophy Signaling (Enhanced),Cardiac β-adrenergic Signaling,G-Protein Coupled Receptor Signaling,Gustation Pathway,Protein Kinase A Signaling,Relaxin Signaling,tRNA Splicing
hsa-miR-101-3p	miR-101-3p (and other miRNAs w/seed ACAGUAC)	1,43E-02	TargetScan Human	High (predicted)	GJA1	Gap Junction Signaling,Glucocorticoid Receptor Signaling,NAD Signaling Pathway,Ovarian Cancer Signaling,Wnt/β-catenin Signaling
hsa-miR-101-3p	miR-101-3p (and other miRNAs w/seed ACAGUAC)	1,43E-02	TargetScan Human	High (predicted)	GLCCI1
hsa-miR-101-3p	miR-101-3p (and other miRNAs w/seed ACAGUAC)	1,43E-02	TargetScan Human	High (predicted)	GLIPR1L1
hsa-miR-101-3p	miR-101-3p (and other miRNAs w/seed ACAGUAC)	1,43E-02	TargetScan Human	High (predicted)	GNGT2	Phototransduction Pathway
hsa-miR-101-3p	miR-101-3p (and other miRNAs w/seed ACAGUAC)	1,43E-02	TargetScan Human	High (predicted)	GPR50	Breast Cancer Regulation by Stathmin1,CREB Signaling in Neurons
hsa-miR-101-3p	miR-101-3p (and other miRNAs w/seed ACAGUAC)	1,43E-02	TargetScan Human	High (predicted)	GPR85	Breast Cancer Regulation by Stathmin1,CREB Signaling in Neurons
hsa-miR-101-3p	miR-101-3p (and other miRNAs w/seed ACAGUAC)	1,43E-02	TargetScan Human	High (predicted)	H2AZ2
hsa-miR-101-3p	miR-101-3p (and other miRNAs w/seed ACAGUAC)	1,43E-02	TargetScan Human	High (predicted)	HSPE1-MOB4
hsa-miR-101-3p	miR-101-3p (and other miRNAs w/seed ACAGUAC)	1,43E-02	TargetScan Human	High (predicted)	HTRA3	Neuroprotective Role of THOP1 in Alzheimer's Disease
hsa-miR-101-3p	miR-101-3p (and other miRNAs w/seed ACAGUAC)	1,43E-02	miRecords	Experimentally Observed	ICOS	iCOS-iCOSL Signaling in T Helper Cells,Primary Immunodeficiency Signaling,Systemic Lupus Erythematosus In T Cell Signaling Pathway,T Cell Receptor Signaling,T Helper Cell Differentiation,Th1 and Th2 Activation Pathway,Th1 Pathway,Th2 Pathway
hsa-miR-101-3p	miR-101-3p (and other miRNAs w/seed ACAGUAC)	1,43E-02	TargetScan Human	High (predicted)	IMMT
hsa-miR-101-3p	miR-101-3p (and other miRNAs w/seed ACAGUAC)	1,43E-02	TargetScan Human	High (predicted)	JDP2
hsa-miR-101-3p	miR-101-3p (and other miRNAs w/seed ACAGUAC)	1,43E-02	TargetScan Human	High (predicted)	KBTBD8
hsa-miR-101-3p	miR-101-3p (and other miRNAs w/seed ACAGUAC)	1,43E-02	TargetScan Human	High (predicted)	KCNB2
hsa-miR-101-3p	miR-101-3p (and other miRNAs w/seed ACAGUAC)	1,43E-02	TargetScan Human	High (predicted)	KCNH7
hsa-miR-101-3p	miR-101-3p (and other miRNAs w/seed ACAGUAC)	1,43E-02	TargetScan Human	High (predicted)	KIAA1586
hsa-miR-101-3p	miR-101-3p (and other miRNAs w/seed ACAGUAC)	1,43E-02	TargetScan Human	High (predicted)	KLF2	Apelin Endothelial Signaling Pathway
hsa-miR-101-3p	miR-101-3p (and other miRNAs w/seed ACAGUAC)	1,43E-02	TargetScan Human	High (predicted)	KLHDC1
hsa-miR-101-3p	miR-101-3p (and other miRNAs w/seed ACAGUAC)	1,43E-02	TargetScan Human	High (predicted)	KTI12
hsa-miR-101-3p	miR-101-3p (and other miRNAs w/seed ACAGUAC)	1,43E-02	Ingenuity Expert Findings,TargetScan Human	Experimentally Observed,Moderate (predicted)	LIN28B
hsa-miR-101-3p	miR-101-3p (and other miRNAs w/seed ACAGUAC)	1,43E-02	TargetScan Human	High (predicted)	MBNL1
hsa-miR-101-3p	miR-101-3p (and other miRNAs w/seed ACAGUAC)	1,43E-02	TargetScan Human,miRecords	Experimentally Observed,Moderate (predicted)	MCL1	Apoptosis Signaling,IL-6 Signaling,IL-7 Signaling Pathway,Myc Mediated Apoptosis Signaling,PI3K/AKT Signaling,Systemic Lupus Erythematosus In B Cell Signaling Pathway
hsa-miR-101-3p	miR-101-3p (and other miRNAs w/seed ACAGUAC)	1,43E-02	TargetScan Human	High (predicted)	MFSD6
hsa-miR-101-3p	miR-101-3p (and other miRNAs w/seed ACAGUAC)	1,43E-02	TargetScan Human	High (predicted)	MIGA1
hsa-miR-101-3p	miR-101-3p (and other miRNAs w/seed ACAGUAC)	1,43E-02	TargetScan Human	High (predicted)	MNX1
hsa-miR-101-3p	miR-101-3p (and other miRNAs w/seed ACAGUAC)	1,43E-02	TargetScan Human	High (predicted)	MOB4
hsa-miR-101-3p	miR-101-3p (and other miRNAs w/seed ACAGUAC)	1,43E-02	TargetScan Human	High (predicted)	MORN4
hsa-miR-101-3p	miR-101-3p (and other miRNAs w/seed ACAGUAC)	1,43E-02	TargetScan Human	High (predicted)	MPPE1	cAMP-mediated signaling,Cardiac Hypertrophy Signaling (Enhanced),Cardiac β-adrenergic Signaling,G-Protein Coupled Receptor Signaling,Gustation Pathway,Protein Kinase A Signaling,Relaxin Signaling,tRNA Splicing
hsa-miR-101-3p	miR-101-3p (and other miRNAs w/seed ACAGUAC)	1,43E-02	TargetScan Human	High (predicted)	MRGBP
hsa-miR-101-3p	miR-101-3p (and other miRNAs w/seed ACAGUAC)	1,43E-02	TargetScan Human	High (predicted)	MTMR2	3-phosphoinositide Biosynthesis,3-phosphoinositide Degradation,D-myo-inositol (1,4,5,6)-Tetrakisphosphate Biosynthesis,D-myo-inositol (3,4,5,6)-tetrakisphosphate Biosynthesis,D-myo-inositol-5-phosphate Metabolism,Germ Cell-Sertoli Cell Junction Signaling,Sertoli Cell-Sertoli Cell Junction Signaling,Superpathway of Inositol Phosphate Compounds
hsa-miR-101-3p	miR-101-3p (and other miRNAs w/seed ACAGUAC)	1,43E-02	TarBase,TargetScan Human,miRecords	Experimentally Observed,High (predicted)	MYCN	EIF2 Signaling,ERK/MAPK Signaling,Sirtuin Signaling Pathway
hsa-miR-101-3p	miR-101-3p (and other miRNAs w/seed ACAGUAC)	1,43E-02	TargetScan Human	High (predicted)	MYRIP
hsa-miR-101-3p	miR-101-3p (and other miRNAs w/seed ACAGUAC)	1,43E-02	TargetScan Human	High (predicted)	NACA	ILK Signaling
hsa-miR-101-3p	miR-101-3p (and other miRNAs w/seed ACAGUAC)	1,43E-02	TargetScan Human	High (predicted)	NACA2
hsa-miR-101-3p	miR-101-3p (and other miRNAs w/seed ACAGUAC)	1,43E-02	TargetScan Human	High (predicted)	NAGLU
hsa-miR-101-3p	miR-101-3p (and other miRNAs w/seed ACAGUAC)	1,43E-02	TargetScan Human	High (predicted)	NDFIP1
hsa-miR-101-3p	miR-101-3p (and other miRNAs w/seed ACAGUAC)	1,43E-02	TargetScan Human	High (predicted)	NDUFB5	Estrogen Receptor Signaling,Glucocorticoid Receptor Signaling,Mitochondrial Dysfunction,Oxidative Phosphorylation,Sirtuin Signaling Pathway
hsa-miR-101-3p	miR-101-3p (and other miRNAs w/seed ACAGUAC)	1,43E-02	TargetScan Human	High (predicted)	NEUROD1	Huntington's Disease Signaling,Insulin Secretion Signaling Pathway,Maturity Onset Diabetes of Young (MODY) Signaling
hsa-miR-101-3p	miR-101-3p (and other miRNAs w/seed ACAGUAC)	1,43E-02	TargetScan Human	High (predicted)	NLK	Molecular Mechanisms of Cancer,Role of Macrophages, Fibroblasts and Endothelial Cells in Rheumatoid Arthritis,Wnt/β-catenin Signaling
hsa-miR-101-3p	miR-101-3p (and other miRNAs w/seed ACAGUAC)	1,43E-02	TargetScan Human	High (predicted)	NPNT
hsa-miR-101-3p	miR-101-3p (and other miRNAs w/seed ACAGUAC)	1,43E-02	TargetScan Human	High (predicted)	NUDT11	3-phosphoinositide Biosynthesis,3-phosphoinositide Degradation,D-myo-inositol (1,4,5,6)-Tetrakisphosphate Biosynthesis,D-myo-inositol (3,4,5,6)-tetrakisphosphate Biosynthesis,D-myo-inositol-5-phosphate Metabolism,Superpathway of Inositol Phosphate Compounds
hsa-miR-101-3p	miR-101-3p (and other miRNAs w/seed ACAGUAC)	1,43E-02	TargetScan Human	High (predicted)	NUP42
hsa-miR-101-3p	miR-101-3p (and other miRNAs w/seed ACAGUAC)	1,43E-02	TargetScan Human	High (predicted)	NUP62CL
hsa-miR-101-3p	miR-101-3p (and other miRNAs w/seed ACAGUAC)	1,43E-02	TargetScan Human	High (predicted)	PBX3
hsa-miR-101-3p	miR-101-3p (and other miRNAs w/seed ACAGUAC)	1,43E-02	TargetScan Human	High (predicted)	PHLDA1
hsa-miR-101-3p	miR-101-3p (and other miRNAs w/seed ACAGUAC)	1,43E-02	TargetScan Human	High (predicted)	PIEZO1
hsa-miR-101-3p	miR-101-3p (and other miRNAs w/seed ACAGUAC)	1,43E-02	TargetScan Human	High (predicted)	PITPNB
hsa-miR-101-3p	miR-101-3p (and other miRNAs w/seed ACAGUAC)	1,43E-02	TargetScan Human	High (predicted)	POMP
hsa-miR-101-3p	miR-101-3p (and other miRNAs w/seed ACAGUAC)	1,43E-02	TargetScan Human	High (predicted)	PPFIA1	3-phosphoinositide Biosynthesis,3-phosphoinositide Degradation,D-myo-inositol (1,4,5,6)-Tetrakisphosphate Biosynthesis,D-myo-inositol (3,4,5,6)-tetrakisphosphate Biosynthesis,D-myo-inositol-5-phosphate Metabolism,Superpathway of Inositol Phosphate Compounds
hsa-miR-101-3p	miR-101-3p (and other miRNAs w/seed ACAGUAC)	1,43E-02	TargetScan Human	High (predicted)	PPP1R2
hsa-miR-101-3p	miR-101-3p (and other miRNAs w/seed ACAGUAC)	1,43E-02	TargetScan Human	High (predicted)	PPTC7	3-phosphoinositide Biosynthesis,3-phosphoinositide Degradation,D-myo-inositol (1,4,5,6)-Tetrakisphosphate Biosynthesis,D-myo-inositol (3,4,5,6)-tetrakisphosphate Biosynthesis,D-myo-inositol-5-phosphate Metabolism,Superpathway of Inositol Phosphate Compounds
hsa-miR-101-3p	miR-101-3p (and other miRNAs w/seed ACAGUAC)	1,43E-02	TargetScan Human	High (predicted)	PRELID3B
hsa-miR-101-3p	miR-101-3p (and other miRNAs w/seed ACAGUAC)	1,43E-02	TargetScan Human	High (predicted)	PROK2
hsa-miR-101-3p	miR-101-3p (and other miRNAs w/seed ACAGUAC)	1,43E-02	TargetScan Human,miRecords	Experimentally Observed,Moderate (predicted)	PTGS2	Cancer Drug Resistance By Drug Efflux,Cardiac Hypertrophy Signaling (Enhanced),CD40 Signaling,Cholecystokinin/Gastrin-mediated Signaling,Colorectal Cancer Metastasis Signaling,Coronavirus Pathogenesis Pathway,Corticotropin Releasing Hormone Signaling,Eicosanoid Signaling,Endocannabinoid Neuronal Synapse Pathway,Endothelin-1 Signaling,Fatty Acid α-oxidation,Glucocorticoid Receptor Signaling,HER-2 …
hsa-miR-101-3p	miR-101-3p (and other miRNAs w/seed ACAGUAC)	1,43E-02	TargetScan Human	High (predicted)	RAB15
hsa-miR-101-3p	miR-101-3p (and other miRNAs w/seed ACAGUAC)	1,43E-02	TargetScan Human	High (predicted)	RAB1A	AMPK Signaling
hsa-miR-101-3p	miR-101-3p (and other miRNAs w/seed ACAGUAC)	1,43E-02	TargetScan Human	High (predicted)	RANBP9
hsa-miR-101-3p	miR-101-3p (and other miRNAs w/seed ACAGUAC)	1,43E-02	TargetScan Human	High (predicted)	RAP1B	14-3-3-mediated Signaling,Actin Cytoskeleton Signaling,Actin Nucleation by ARP-WASP Complex,Acute Myeloid Leukemia Signaling,Acute Phase Response Signaling,Adrenomedullin signaling pathway,Agrin Interactions at Neuromuscular Junction,Angiopoietin Signaling,Antiproliferative Role of Somatostatin Receptor 2,Apelin Endothelial Signaling Pathway,Apoptosis Signaling,Axonal Guidance Signaling,B Cell Re…
hsa-miR-101-3p	miR-101-3p (and other miRNAs w/seed ACAGUAC)	1,43E-02	TargetScan Human	High (predicted)	RBM25
hsa-miR-101-3p	miR-101-3p (and other miRNAs w/seed ACAGUAC)	1,43E-02	TargetScan Human	High (predicted)	RCN2
hsa-miR-101-3p	miR-101-3p (and other miRNAs w/seed ACAGUAC)	1,43E-02	TargetScan Human	High (predicted)	RFPL4B
hsa-miR-101-3p	miR-101-3p (and other miRNAs w/seed ACAGUAC)	1,43E-02	TargetScan Human	High (predicted)	RIN2
hsa-miR-101-3p	miR-101-3p (and other miRNAs w/seed ACAGUAC)	1,43E-02	TargetScan Human	High (predicted)	RRM1	Pyrimidine Deoxyribonucleotides De Novo Biosynthesis I
hsa-miR-101-3p	miR-101-3p (and other miRNAs w/seed ACAGUAC)	1,43E-02	TargetScan Human	High (predicted)	SCN8A
hsa-miR-101-3p	miR-101-3p (and other miRNAs w/seed ACAGUAC)	1,43E-02	TargetScan Human	High (predicted)	SEL1L	Unfolded protein response
hsa-miR-101-3p	miR-101-3p (and other miRNAs w/seed ACAGUAC)	1,43E-02	TargetScan Human	High (predicted)	SGK1	Aldosterone Signaling in Epithelial Cells,ERK5 Signaling,Glucocorticoid Receptor Signaling,Huntington's Disease Signaling,Insulin Receptor Signaling,Pyridoxal 5'-phosphate Salvage Pathway,Salvage Pathways of Pyrimidine Ribonucleotides
hsa-miR-101-3p	miR-101-3p (and other miRNAs w/seed ACAGUAC)	1,43E-02	TargetScan Human	High (predicted)	SINHCAF
hsa-miR-101-3p	miR-101-3p (and other miRNAs w/seed ACAGUAC)	1,43E-02	TargetScan Human	High (predicted)	SLITRK2
hsa-miR-101-3p	miR-101-3p (and other miRNAs w/seed ACAGUAC)	1,43E-02	TargetScan Human	High (predicted)	SMARCA5	Sirtuin Signaling Pathway
hsa-miR-101-3p	miR-101-3p (and other miRNAs w/seed ACAGUAC)	1,43E-02	TargetScan Human	High (predicted)	SOCS2	Acute Phase Response Signaling,Growth Hormone Signaling,IGF-1 Signaling,IL-9 Signaling,JAK/Stat Signaling,Prolactin Signaling,Role of JAK2 in Hormone-like Cytokine Signaling,STAT3 Pathway,Type I Diabetes Mellitus Signaling,Type II Diabetes Mellitus Signaling
hsa-miR-101-3p	miR-101-3p (and other miRNAs w/seed ACAGUAC)	1,43E-02	TargetScan Human	High (predicted)	SOCS5	Acute Phase Response Signaling,Growth Hormone Signaling,IGF-1 Signaling,JAK/Stat Signaling,Prolactin Signaling,Role of JAK2 in Hormone-like Cytokine Signaling,STAT3 Pathway,Type I Diabetes Mellitus Signaling,Type II Diabetes Mellitus Signaling
hsa-miR-101-3p	miR-101-3p (and other miRNAs w/seed ACAGUAC)	1,43E-02	TargetScan Human	High (predicted)	STATH
hsa-miR-101-3p	miR-101-3p (and other miRNAs w/seed ACAGUAC)	1,43E-02	TargetScan Human	High (predicted)	STAU2
hsa-miR-101-3p	miR-101-3p (and other miRNAs w/seed ACAGUAC)	1,43E-02	TargetScan Human	High (predicted)	STC1
hsa-miR-101-3p	miR-101-3p (and other miRNAs w/seed ACAGUAC)	1,43E-02	TargetScan Human	High (predicted)	STMN1	Breast Cancer Regulation by Stathmin1,Signaling by Rho Family GTPases
hsa-miR-101-3p	miR-101-3p (and other miRNAs w/seed ACAGUAC)	1,43E-02	TargetScan Human	High (predicted)	SUB1
hsa-miR-101-3p	miR-101-3p (and other miRNAs w/seed ACAGUAC)	1,43E-02	TargetScan Human	High (predicted)	SULT4A1	Chondroitin Sulfate Biosynthesis,Chondroitin Sulfate Biosynthesis (Late Stages),Dermatan Sulfate Biosynthesis,Dermatan Sulfate Biosynthesis (Late Stages),Heparan Sulfate Biosynthesis,Heparan Sulfate Biosynthesis (Late Stages),LPS/IL-1 Mediated Inhibition of RXR Function,Xenobiotic Metabolism CAR Signaling Pathway,Xenobiotic Metabolism PXR Signaling Pathway,Xenobiotic Metabolism Signaling
hsa-miR-101-3p	miR-101-3p (and other miRNAs w/seed ACAGUAC)	1,43E-02	TargetScan Human	High (predicted)	TCIM
hsa-miR-101-3p	miR-101-3p (and other miRNAs w/seed ACAGUAC)	1,43E-02	TargetScan Human	High (predicted)	TECTA
hsa-miR-101-3p	miR-101-3p (and other miRNAs w/seed ACAGUAC)	1,43E-02	TargetScan Human	High (predicted)	TENT5A
hsa-miR-101-3p	miR-101-3p (and other miRNAs w/seed ACAGUAC)	1,43E-02	TargetScan Human	High (predicted)	TET2
hsa-miR-101-3p	miR-101-3p (and other miRNAs w/seed ACAGUAC)	1,43E-02	TargetScan Human	High (predicted)	TFB2M	Glucocorticoid Receptor Signaling
hsa-miR-101-3p	miR-101-3p (and other miRNAs w/seed ACAGUAC)	1,43E-02	TargetScan Human	High (predicted)	TFIP11
hsa-miR-101-3p	miR-101-3p (and other miRNAs w/seed ACAGUAC)	1,43E-02	TargetScan Human	High (predicted)	TGFA	Autophagy,Breast Cancer Regulation by Stathmin1,CREB Signaling in Neurons,ErbB Signaling,Glioma Signaling,Hepatic Fibrosis / Hepatic Stellate Cell Activation,HER-2 Signaling in Breast Cancer,HIF1α Signaling,NAD Signaling Pathway,Neuregulin Signaling,NF-κB Signaling,Non-Small Cell Lung Cancer Signaling,Pancreatic Adenocarcinoma Signaling,Renal Cell Carcinoma Signaling,STAT3 Pathway
hsa-miR-101-3p	miR-101-3p (and other miRNAs w/seed ACAGUAC)	1,43E-02	TargetScan Human	High (predicted)	TGFBR1	Antiproliferative Role of TOB in T Cell Signaling,Cardiac Hypertrophy Signaling,Cardiac Hypertrophy Signaling (Enhanced),Chronic Myeloid Leukemia Signaling,Colorectal Cancer Metastasis Signaling,Coronavirus Pathogenesis Pathway,CREB Signaling in Neurons,Epithelial Adherens Junction Signaling,Factors Promoting Cardiogenesis in Vertebrates,FAT10 Cancer Signaling Pathway,Germ Cell-Sertoli Cell Junct…
hsa-miR-101-3p	miR-101-3p (and other miRNAs w/seed ACAGUAC)	1,43E-02	TargetScan Human	High (predicted)	THAP1
hsa-miR-101-3p	miR-101-3p (and other miRNAs w/seed ACAGUAC)	1,43E-02	TargetScan Human	High (predicted)	TMEM159
hsa-miR-101-3p	miR-101-3p (and other miRNAs w/seed ACAGUAC)	1,43E-02	TargetScan Human	High (predicted)	TMEM167A
hsa-miR-101-3p	miR-101-3p (and other miRNAs w/seed ACAGUAC)	1,43E-02	TargetScan Human	High (predicted)	TMEM65
hsa-miR-101-3p	miR-101-3p (and other miRNAs w/seed ACAGUAC)	1,43E-02	TargetScan Human	High (predicted)	TNPO1	Coronavirus Pathogenesis Pathway,RAN Signaling,Role of NFAT in Regulation of the Immune Response
hsa-miR-101-3p	miR-101-3p (and other miRNAs w/seed ACAGUAC)	1,43E-02	TargetScan Human	High (predicted)	UBE2D1	BAG2 Signaling Pathway,Hypoxia Signaling in the Cardiovascular System,Protein Ubiquitination Pathway
hsa-miR-101-3p	miR-101-3p (and other miRNAs w/seed ACAGUAC)	1,43E-02	TargetScan Human	High (predicted)	UBE2D3	Hypoxia Signaling in the Cardiovascular System,Protein Ubiquitination Pathway
hsa-miR-101-3p	miR-101-3p (and other miRNAs w/seed ACAGUAC)	1,43E-02	TargetScan Human	High (predicted)	UBE2F	Hypoxia Signaling in the Cardiovascular System,Protein Ubiquitination Pathway
hsa-miR-101-3p	miR-101-3p (and other miRNAs w/seed ACAGUAC)	1,43E-02	TargetScan Human	High (predicted)	UTS2B
hsa-miR-101-3p	miR-101-3p (and other miRNAs w/seed ACAGUAC)	1,43E-02	TargetScan Human	High (predicted)	VASH2
hsa-miR-101-3p	miR-101-3p (and other miRNAs w/seed ACAGUAC)	1,43E-02	TargetScan Human	High (predicted)	VHL	HIF1α Signaling,Hypoxia Signaling in the Cardiovascular System,MSP-RON Signaling In Cancer Cells Pathway,Protein Ubiquitination Pathway,Renal Cell Carcinoma Signaling,Senescence Pathway
hsa-miR-101-3p	miR-101-3p (and other miRNAs w/seed ACAGUAC)	1,43E-02	TargetScan Human	High (predicted)	ZMAT3
hsa-miR-101-3p	miR-101-3p (and other miRNAs w/seed ACAGUAC)	1,43E-02	TargetScan Human	High (predicted)	ZNF207
hsa-miR-101-3p	miR-101-3p (and other miRNAs w/seed ACAGUAC)	1,43E-02	TargetScan Human	High (predicted)	ZNF260
hsa-miR-101-3p	miR-101-3p (and other miRNAs w/seed ACAGUAC)	1,43E-02	TargetScan Human	High (predicted)	ZNF385B
hsa-miR-101-3p	miR-101-3p (and other miRNAs w/seed ACAGUAC)	1,43E-02	TargetScan Human	High (predicted)	ZNF493
hsa-miR-101-3p	miR-101-3p (and other miRNAs w/seed ACAGUAC)	1,43E-02	TargetScan Human	High (predicted)	ZNF532
hsa-miR-101-3p	miR-101-3p (and other miRNAs w/seed ACAGUAC)	1,43E-02	TargetScan Human	High (predicted)	ZNF654
hsa-miR-106b-5p	miR-17-5p (and other miRNAs w/seed AAAGUGC)	2,35E-02	TargetScan Human	High (predicted)	AGFG2
hsa-miR-106b-5p	miR-17-5p (and other miRNAs w/seed AAAGUGC)	2,35E-02	TargetScan Human	High (predicted)	AKTIP
hsa-miR-106b-5p	miR-17-5p (and other miRNAs w/seed AAAGUGC)	2,35E-02	TargetScan Human	High (predicted)	ANKRD52
hsa-miR-106b-5p	miR-17-5p (and other miRNAs w/seed AAAGUGC)	2,35E-02	TargetScan Human	High (predicted)	APCDD1
hsa-miR-106b-5p	miR-17-5p (and other miRNAs w/seed AAAGUGC)	2,35E-02	Ingenuity Expert Findings,TargetScan Human,miRecords	Experimentally Observed,Moderate (predicted)	APP	Amyloid Processing,Docosahexaenoic Acid (DHA) Signaling,Mitochondrial Dysfunction,Neuroinflammation Signaling Pathway,Neuroprotective Role of THOP1 in Alzheimer's Disease,Reelin Signaling in Neurons,Sirtuin Signaling Pathway
hsa-miR-106b-5p	miR-17-5p (and other miRNAs w/seed AAAGUGC)	2,35E-02	TargetScan Human	High (predicted)	ARHGAP12	Leukocyte Extravasation Signaling,RhoA Signaling,RhoGDI Signaling
hsa-miR-106b-5p	miR-17-5p (and other miRNAs w/seed AAAGUGC)	2,35E-02	TargetScan Human	High (predicted)	ARID4A
hsa-miR-106b-5p	miR-17-5p (and other miRNAs w/seed AAAGUGC)	2,35E-02	TarBase,TargetScan Human,miRecords	Experimentally Observed,High (predicted)	ARID4B	DNA Methylation and Transcriptional Repression Signaling
hsa-miR-106b-5p	miR-17-5p (and other miRNAs w/seed AAAGUGC)	2,35E-02	TargetScan Human	High (predicted)	ATG16L1	Autophagy,Sirtuin Signaling Pathway
hsa-miR-106b-5p	miR-17-5p (and other miRNAs w/seed AAAGUGC)	2,35E-02	TargetScan Human	High (predicted)	ATP12A
hsa-miR-106b-5p	miR-17-5p (and other miRNAs w/seed AAAGUGC)	2,35E-02	Ingenuity Expert Findings,TargetScan Human	Experimentally Observed,High (predicted)	BAMBI	Hepatic Fibrosis / Hepatic Stellate Cell Activation,Hepatic Fibrosis Signaling Pathway
hsa-miR-106b-5p	miR-17-5p (and other miRNAs w/seed AAAGUGC)	2,35E-02	TargetScan Human	High (predicted)	BBIP1
hsa-miR-106b-5p	miR-17-5p (and other miRNAs w/seed AAAGUGC)	2,35E-02	miRecords	Experimentally Observed	BCL2	Adrenomedullin signaling pathway,Amyotrophic Lateral Sclerosis Signaling,Apoptosis Signaling,Autophagy,BEX2 Signaling Pathway,Ceramide Signaling,Coronavirus Pathogenesis Pathway,Cytotoxic T Lymphocyte-mediated Apoptosis of Target Cells,Death Receptor Signaling,Dilated Cardiomyopathy Signaling Pathway,Docosahexaenoic Acid (DHA) Signaling,EIF2 Signaling,Estrogen Receptor Signaling,Glucocorticoid Re…
hsa-miR-106b-5p	miR-17-5p (and other miRNAs w/seed AAAGUGC)	2,35E-02	Ingenuity Expert Findings,miRecords	Experimentally Observed	BCL2L11	Apoptosis Signaling,Coronavirus Pathogenesis Pathway,Glucocorticoid Receptor Signaling,HER-2 Signaling in Breast Cancer,Molecular Mechanisms of Cancer,Myc Mediated Apoptosis Signaling,PTEN Signaling,Sirtuin Signaling Pathway,Systemic Lupus Erythematosus In B Cell Signaling Pathway
hsa-miR-106b-5p	miR-17-5p (and other miRNAs w/seed AAAGUGC)	2,35E-02	Ingenuity Expert Findings	Experimentally Observed	BLACAT1
hsa-miR-106b-5p	miR-17-5p (and other miRNAs w/seed AAAGUGC)	2,35E-02	TargetScan Human,miRecords	Experimentally Observed,High (predicted)	BMPR2	Adipogenesis pathway,BMP signaling pathway,Cardiac Hypertrophy Signaling (Enhanced),Cardiomyocyte Differentiation via BMP Receptors,CREB Signaling in Neurons,Epithelial Adherens Junction Signaling,Factors Promoting Cardiogenesis in Vertebrates,FAT10 Cancer Signaling Pathway,Hepatic Fibrosis Signaling Pathway,Human Embryonic Stem Cell Pluripotency,Iron homeostasis signaling pathway,Molecular Mecha…
hsa-miR-106b-5p	miR-17-5p (and other miRNAs w/seed AAAGUGC)	2,35E-02	Ingenuity Expert Findings,TargetScan Human	Experimentally Observed,Moderate (predicted)	BNIP2
hsa-miR-106b-5p	miR-17-5p (and other miRNAs w/seed AAAGUGC)	2,35E-02	TargetScan Human	High (predicted)	BRMS1L
hsa-miR-106b-5p	miR-17-5p (and other miRNAs w/seed AAAGUGC)	2,35E-02	TargetScan Human	High (predicted)	BTBD10
hsa-miR-106b-5p	miR-17-5p (and other miRNAs w/seed AAAGUGC)	2,35E-02	TargetScan Human	High (predicted)	BTG3
hsa-miR-106b-5p	miR-17-5p (and other miRNAs w/seed AAAGUGC)	2,35E-02	TargetScan Human	High (predicted)	C18orf32
hsa-miR-106b-5p	miR-17-5p (and other miRNAs w/seed AAAGUGC)	2,35E-02	TargetScan Human	High (predicted)	CABCOCO1
hsa-miR-106b-5p	miR-17-5p (and other miRNAs w/seed AAAGUGC)	2,35E-02	TargetScan Human	High (predicted)	CAMK2N1
hsa-miR-106b-5p	miR-17-5p (and other miRNAs w/seed AAAGUGC)	2,35E-02	TargetScan Human	High (predicted)	CAMK2N2
hsa-miR-106b-5p	miR-17-5p (and other miRNAs w/seed AAAGUGC)	2,35E-02	Ingenuity Expert Findings	Experimentally Observed	CAMTA1
hsa-miR-106b-5p	miR-17-5p (and other miRNAs w/seed AAAGUGC)	2,35E-02	TargetScan Human	High (predicted)	CAPRIN2
hsa-miR-106b-5p	miR-17-5p (and other miRNAs w/seed AAAGUGC)	2,35E-02	TargetScan Human	High (predicted)	CCL1	Agranulocyte Adhesion and Diapedesis,Granulocyte Adhesion and Diapedesis
hsa-miR-106b-5p	miR-17-5p (and other miRNAs w/seed AAAGUGC)	2,35E-02	TargetScan Human,miRecords	Experimentally Observed,Moderate (predicted)	CCND1	Acute Myeloid Leukemia Signaling,AMPK Signaling,Androgen Signaling,Aryl Hydrocarbon Receptor Signaling,BEX2 Signaling Pathway,Bladder Cancer Signaling,Breast Cancer Regulation by Stathmin1,Cell Cycle Regulation by BTG Family Proteins,Cell Cycle: G1/S Checkpoint Regulation,Chronic Myeloid Leukemia Signaling,Colorectal Cancer Metastasis Signaling,Coronavirus Pathogenesis Pathway,Cyclins and Cell Cy…
hsa-miR-106b-5p	miR-17-5p (and other miRNAs w/seed AAAGUGC)	2,35E-02	TargetScan Human	High (predicted)	CCNG2	HIF1α Signaling
hsa-miR-106b-5p	miR-17-5p (and other miRNAs w/seed AAAGUGC)	2,35E-02	TargetScan Human	High (predicted)	CD69	Crosstalk between Dendritic Cells and Natural Killer Cells
hsa-miR-106b-5p	miR-17-5p (and other miRNAs w/seed AAAGUGC)	2,35E-02	TargetScan Human	High (predicted)	CDC37L1
hsa-miR-106b-5p	miR-17-5p (and other miRNAs w/seed AAAGUGC)	2,35E-02	Ingenuity Expert Findings,TarBase,TargetScan Human,miRecords	Experimentally Observed,High (predicted)	CDKN1A	AMPK Signaling,Antiproliferative Role of Somatostatin Receptor 2,Aryl Hydrocarbon Receptor Signaling,ATM Signaling,BAG2 Signaling Pathway,BEX2 Signaling Pathway,Bladder Cancer Signaling,Cell Cycle: G1/S Checkpoint Regulation,Cell Cycle: G2/M DNA Damage Checkpoint Regulation,Chronic Myeloid Leukemia Signaling,Cyclins and Cell Cycle Regulation,Endocannabinoid Cancer Inhibition Pathway,Estrogen Rece…
hsa-miR-106b-5p	miR-17-5p (and other miRNAs w/seed AAAGUGC)	2,35E-02	TargetScan Human	High (predicted)	CENPQ	Kinetochore Metaphase Signaling Pathway
hsa-miR-106b-5p	miR-17-5p (and other miRNAs w/seed AAAGUGC)	2,35E-02	TargetScan Human	High (predicted)	CEP128
hsa-miR-106b-5p	miR-17-5p (and other miRNAs w/seed AAAGUGC)	2,35E-02	TargetScan Human	High (predicted)	CFL2	Actin Cytoskeleton Signaling,Axonal Guidance Signaling,B Cell Receptor Signaling,CCR3 Signaling in Eosinophils,Cdc42 Signaling,Ephrin A Signaling,Ephrin B Signaling,Ephrin Receptor Signaling,Estrogen Receptor Signaling,Germ Cell-Sertoli Cell Junction Signaling,ILK Signaling,Natural Killer Cell Signaling,PAK Signaling,Rac Signaling,RhoA Signaling,RhoGDI Signaling,Role of Tissue Factor in Cancer,Se…
hsa-miR-106b-5p	miR-17-5p (and other miRNAs w/seed AAAGUGC)	2,35E-02	TargetScan Human	High (predicted)	CHRM2	AMPK Signaling,Breast Cancer Regulation by Stathmin1,cAMP-mediated signaling,CREB Signaling in Neurons,eNOS Signaling,G-Protein Coupled Receptor Signaling,GPCR-Mediated Integration of Enteroendocrine Signaling Exemplified by an L Cell,Gαi Signaling
hsa-miR-106b-5p	miR-17-5p (and other miRNAs w/seed AAAGUGC)	2,35E-02	TargetScan Human	High (predicted)	CLIP4
hsa-miR-106b-5p	miR-17-5p (and other miRNAs w/seed AAAGUGC)	2,35E-02	TargetScan Human	High (predicted)	CMTR2
hsa-miR-106b-5p	miR-17-5p (and other miRNAs w/seed AAAGUGC)	2,35E-02	TargetScan Human	High (predicted)	COMMD6
hsa-miR-106b-5p	miR-17-5p (and other miRNAs w/seed AAAGUGC)	2,35E-02	TargetScan Human	High (predicted)	COX8C	HER-2 Signaling in Breast Cancer,Mitochondrial Dysfunction,Oxidative Phosphorylation
hsa-miR-106b-5p	miR-17-5p (and other miRNAs w/seed AAAGUGC)	2,35E-02	Ingenuity Expert Findings	Experimentally Observed	CREB1	AMPK Signaling,ATM Signaling,Autophagy,B Cell Receptor Signaling,BMP signaling pathway,Breast Cancer Regulation by Stathmin1,Calcium Signaling,cAMP-mediated signaling,Cardiac Hypertrophy Signaling,Circadian Rhythm Signaling,Corticotropin Releasing Hormone Signaling,CREB Signaling in Neurons,Dendritic Cell Maturation,Dopamine-DARPP32 Feedback in cAMP Signaling,Endocannabinoid Cancer Inhibition Pat…
hsa-miR-106b-5p	miR-17-5p (and other miRNAs w/seed AAAGUGC)	2,35E-02	Ingenuity Expert Findings,TargetScan Human	Experimentally Observed,Moderate (predicted)	CRIM1
hsa-miR-106b-5p	miR-17-5p (and other miRNAs w/seed AAAGUGC)	2,35E-02	TargetScan Human	High (predicted)	CROT
hsa-miR-106b-5p	miR-17-5p (and other miRNAs w/seed AAAGUGC)	2,35E-02	TargetScan Human	High (predicted)	CRYBG3
hsa-miR-106b-5p	miR-17-5p (and other miRNAs w/seed AAAGUGC)	2,35E-02	TargetScan Human	High (predicted)	CTDSPL
hsa-miR-106b-5p	miR-17-5p (and other miRNAs w/seed AAAGUGC)	2,35E-02	TargetScan Human	High (predicted)	CTSA	Phagosome Maturation,SPINK1 Pancreatic Cancer Pathway
hsa-miR-106b-5p	miR-17-5p (and other miRNAs w/seed AAAGUGC)	2,35E-02	TargetScan Human	High (predicted)	CTSK	Phagosome Maturation,Role of Osteoblasts, Osteoclasts and Chondrocytes in Rheumatoid Arthritis
hsa-miR-106b-5p	miR-17-5p (and other miRNAs w/seed AAAGUGC)	2,35E-02	TargetScan Human	High (predicted)	CXCL6	Agranulocyte Adhesion and Diapedesis,Granulocyte Adhesion and Diapedesis,IL-17A Signaling in Airway Cells,Role of IL-17A in Arthritis,Role of IL-17A in Psoriasis,Role of IL-17F in Allergic Inflammatory Airway Diseases
hsa-miR-106b-5p	miR-17-5p (and other miRNAs w/seed AAAGUGC)	2,35E-02	TargetScan Human,miRecords	Experimentally Observed,High (predicted)	CXCL8	Agranulocyte Adhesion and Diapedesis,Airway Inflammation in Asthma,Airway Pathology in Chronic Obstructive Pulmonary Disease,Atherosclerosis Signaling,Bladder Cancer Signaling,Cardiac Hypertrophy Signaling (Enhanced),Communication between Innate and Adaptive Immune Cells,Coronavirus Pathogenesis Pathway,Erythropoietin Signaling Pathway,Glucocorticoid Receptor Signaling,Granulocyte Adhesion and Di…
hsa-miR-106b-5p	miR-17-5p (and other miRNAs w/seed AAAGUGC)	2,35E-02	TargetScan Human	High (predicted)	CYBRD1	Iron homeostasis signaling pathway
hsa-miR-106b-5p	miR-17-5p (and other miRNAs w/seed AAAGUGC)	2,35E-02	TargetScan Human	High (predicted)	DDHD1
hsa-miR-106b-5p	miR-17-5p (and other miRNAs w/seed AAAGUGC)	2,35E-02	TargetScan Human	High (predicted)	DDIAS
hsa-miR-106b-5p	miR-17-5p (and other miRNAs w/seed AAAGUGC)	2,35E-02	TargetScan Human	High (predicted)	DENND10
hsa-miR-106b-5p	miR-17-5p (and other miRNAs w/seed AAAGUGC)	2,35E-02	TargetScan Human	High (predicted)	DERL2
hsa-miR-106b-5p	miR-17-5p (and other miRNAs w/seed AAAGUGC)	2,35E-02	TargetScan Human	High (predicted)	DUSP2	3-phosphoinositide Biosynthesis,3-phosphoinositide Degradation,D-myo-inositol (1,4,5,6)-Tetrakisphosphate Biosynthesis,D-myo-inositol (3,4,5,6)-tetrakisphosphate Biosynthesis,D-myo-inositol-5-phosphate Metabolism,ERK/MAPK Signaling,Protein Kinase A Signaling,Superpathway of Inositol Phosphate Compounds
hsa-miR-106b-5p	miR-17-5p (and other miRNAs w/seed AAAGUGC)	2,35E-02	TargetScan Human	High (predicted)	DYNC1LI2	Phagosome Maturation
hsa-miR-106b-5p	miR-17-5p (and other miRNAs w/seed AAAGUGC)	2,35E-02	Ingenuity Expert Findings,TarBase,TargetScan Human,miRecords	Experimentally Observed,High (predicted)	E2F1	Aryl Hydrocarbon Receptor Signaling,Autophagy,Bladder Cancer Signaling,Breast Cancer Regulation by Stathmin1,Cell Cycle Regulation by BTG Family Proteins,Cell Cycle: G1/S Checkpoint Regulation,Chronic Myeloid Leukemia Signaling,Coronavirus Pathogenesis Pathway,Cyclins and Cell Cycle Regulation,Estrogen-mediated S-phase Entry,Glioblastoma Multiforme Signaling,Glioma Signaling,Hereditary Breast Can…
hsa-miR-106b-5p	miR-17-5p (and other miRNAs w/seed AAAGUGC)	2,35E-02	Ingenuity Expert Findings,TargetScan Human	Experimentally Observed,Moderate (predicted)	E2F2	Bladder Cancer Signaling,Breast Cancer Regulation by Stathmin1,Cell Cycle Regulation by BTG Family Proteins,Cell Cycle: G1/S Checkpoint Regulation,Chronic Myeloid Leukemia Signaling,Coronavirus Pathogenesis Pathway,Cyclins and Cell Cycle Regulation,Estrogen-mediated S-phase Entry,Glioblastoma Multiforme Signaling,Glioma Signaling,Molecular Mechanisms of Cancer,Non-Small Cell Lung Cancer Signaling…
hsa-miR-106b-5p	miR-17-5p (and other miRNAs w/seed AAAGUGC)	2,35E-02	Ingenuity Expert Findings	Experimentally Observed	E2F3	Bladder Cancer Signaling,Breast Cancer Regulation by Stathmin1,Cell Cycle Regulation by BTG Family Proteins,Cell Cycle: G1/S Checkpoint Regulation,Chronic Myeloid Leukemia Signaling,Coronavirus Pathogenesis Pathway,Cyclins and Cell Cycle Regulation,Estrogen-mediated S-phase Entry,Glioblastoma Multiforme Signaling,Glioma Signaling,Molecular Mechanisms of Cancer,Non-Small Cell Lung Cancer Signaling…
hsa-miR-106b-5p	miR-17-5p (and other miRNAs w/seed AAAGUGC)	2,35E-02	TargetScan Human	High (predicted)	E2F5	Bladder Cancer Signaling,Breast Cancer Regulation by Stathmin1,Cell Cycle Regulation by BTG Family Proteins,Cell Cycle: G1/S Checkpoint Regulation,Chronic Myeloid Leukemia Signaling,Coronavirus Pathogenesis Pathway,Cyclins and Cell Cycle Regulation,Estrogen-mediated S-phase Entry,Glioblastoma Multiforme Signaling,Glioma Signaling,Molecular Mechanisms of Cancer,Non-Small Cell Lung Cancer Signaling…
hsa-miR-106b-5p	miR-17-5p (and other miRNAs w/seed AAAGUGC)	2,35E-02	TargetScan Human	High (predicted)	EGLN3	HIF1α Signaling,Renal Cell Carcinoma Signaling
hsa-miR-106b-5p	miR-17-5p (and other miRNAs w/seed AAAGUGC)	2,35E-02	Ingenuity Expert Findings,TargetScan Human	Experimentally Observed,Moderate (predicted)	EGR2	Adipogenesis pathway
hsa-miR-106b-5p	miR-17-5p (and other miRNAs w/seed AAAGUGC)	2,35E-02	TargetScan Human	High (predicted)	EMSY
hsa-miR-106b-5p	miR-17-5p (and other miRNAs w/seed AAAGUGC)	2,35E-02	TargetScan Human	High (predicted)	ENPP5	NAD Salvage Pathway II
hsa-miR-106b-5p	miR-17-5p (and other miRNAs w/seed AAAGUGC)	2,35E-02	TargetScan Human	High (predicted)	EPHA4	Axonal Guidance Signaling,Cholecystokinin/Gastrin-mediated Signaling,Ephrin A Signaling,Ephrin Receptor Signaling,IL-15 Production,Sperm Motility,Synaptogenesis Signaling Pathway
hsa-miR-106b-5p	miR-17-5p (and other miRNAs w/seed AAAGUGC)	2,35E-02	TargetScan Human,miRecords	Experimentally Observed,Moderate (predicted)	ESR1	Aryl Hydrocarbon Receptor Signaling,eNOS Signaling,ERK/MAPK Signaling,Estrogen Receptor Signaling,Estrogen-Dependent Breast Cancer Signaling,Estrogen-mediated S-phase Entry,Glucocorticoid Receptor Signaling,Hepatic Cholestasis,HOTAIR Regulatory Pathway,RhoGDI Signaling,Systemic Lupus Erythematosus In T Cell Signaling Pathway
hsa-miR-106b-5p	miR-17-5p (and other miRNAs w/seed AAAGUGC)	2,35E-02	TargetScan Human	High (predicted)	EZH1
hsa-miR-106b-5p	miR-17-5p (and other miRNAs w/seed AAAGUGC)	2,35E-02	TargetScan Human	High (predicted)	F3	Atherosclerosis Signaling,Coagulation System,Extrinsic Prothrombin Activation Pathway,Role of Tissue Factor in Cancer
hsa-miR-106b-5p	miR-17-5p (and other miRNAs w/seed AAAGUGC)	2,35E-02	TargetScan Human	High (predicted)	FAM169A
hsa-miR-106b-5p	miR-17-5p (and other miRNAs w/seed AAAGUGC)	2,35E-02	TargetScan Human	High (predicted)	FAM210A
hsa-miR-106b-5p	miR-17-5p (and other miRNAs w/seed AAAGUGC)	2,35E-02	TargetScan Human	High (predicted)	FAM219B
hsa-miR-106b-5p	miR-17-5p (and other miRNAs w/seed AAAGUGC)	2,35E-02	TargetScan Human	High (predicted)	FBXL5	Cell Cycle: G1/S Checkpoint Regulation,Cell Cycle: G2/M DNA Damage Checkpoint Regulation,Cyclins and Cell Cycle Regulation,Iron homeostasis signaling pathway
hsa-miR-106b-5p	miR-17-5p (and other miRNAs w/seed AAAGUGC)	2,35E-02	TargetScan Human	High (predicted)	FBXO48
hsa-miR-106b-5p	miR-17-5p (and other miRNAs w/seed AAAGUGC)	2,35E-02	TargetScan Human	High (predicted)	FCHO2
hsa-miR-106b-5p	miR-17-5p (and other miRNAs w/seed AAAGUGC)	2,35E-02	TargetScan Human	High (predicted)	FGD4
hsa-miR-106b-5p	miR-17-5p (and other miRNAs w/seed AAAGUGC)	2,35E-02	TargetScan Human	High (predicted)	FGL2
hsa-miR-106b-5p	miR-17-5p (and other miRNAs w/seed AAAGUGC)	2,35E-02	TargetScan Human	High (predicted)	FICD	cAMP-mediated signaling,Cardiac Hypertrophy Signaling (Enhanced),Cardiac β-adrenergic Signaling,G-Protein Coupled Receptor Signaling,Gustation Pathway,Protein Kinase A Signaling,Relaxin Signaling,tRNA Splicing
hsa-miR-106b-5p	miR-17-5p (and other miRNAs w/seed AAAGUGC)	2,35E-02	TargetScan Human	High (predicted)	FJX1
hsa-miR-106b-5p	miR-17-5p (and other miRNAs w/seed AAAGUGC)	2,35E-02	TargetScan Human	High (predicted)	FOXJ3
hsa-miR-106b-5p	miR-17-5p (and other miRNAs w/seed AAAGUGC)	2,35E-02	TargetScan Human	High (predicted)	FYCO1
hsa-miR-106b-5p	miR-17-5p (and other miRNAs w/seed AAAGUGC)	2,35E-02	TargetScan Human	High (predicted)	GLIS3
hsa-miR-106b-5p	miR-17-5p (and other miRNAs w/seed AAAGUGC)	2,35E-02	TargetScan Human	High (predicted)	GPR137B	Breast Cancer Regulation by Stathmin1,CREB Signaling in Neurons
hsa-miR-106b-5p	miR-17-5p (and other miRNAs w/seed AAAGUGC)	2,35E-02	TargetScan Human	High (predicted)	GPR137C	Breast Cancer Regulation by Stathmin1,CREB Signaling in Neurons
hsa-miR-106b-5p	miR-17-5p (and other miRNAs w/seed AAAGUGC)	2,35E-02	TargetScan Human	High (predicted)	GPR6	Breast Cancer Regulation by Stathmin1,CREB Signaling in Neurons
hsa-miR-106b-5p	miR-17-5p (and other miRNAs w/seed AAAGUGC)	2,35E-02	TargetScan Human	High (predicted)	GUCY1A1	Adrenomedullin signaling pathway,Antiproliferative Role of Somatostatin Receptor 2,Cellular Effects of Sildenafil (Viagra),Corticotropin Releasing Hormone Signaling,Dopamine-DARPP32 Feedback in cAMP Signaling,Endothelin-1 Signaling,eNOS Signaling,Gap Junction Signaling,Inhibition of Angiogenesis by TSP1,Nitric Oxide Signaling in the Cardiovascular System,Phototransduction Pathway,Relaxin Signalin…
hsa-miR-106b-5p	miR-17-5p (and other miRNAs w/seed AAAGUGC)	2,35E-02	TargetScan Human	High (predicted)	HAUS8
hsa-miR-106b-5p	miR-17-5p (and other miRNAs w/seed AAAGUGC)	2,35E-02	Ingenuity Expert Findings,TargetScan Human	Experimentally Observed,High (predicted)	HBP1	Senescence Pathway
hsa-miR-106b-5p	miR-17-5p (and other miRNAs w/seed AAAGUGC)	2,35E-02	TarBase,miRecords	Experimentally Observed	HIPK3
hsa-miR-106b-5p	miR-17-5p (and other miRNAs w/seed AAAGUGC)	2,35E-02	TargetScan Human	High (predicted)	HOXB13
hsa-miR-106b-5p	miR-17-5p (and other miRNAs w/seed AAAGUGC)	2,35E-02	TargetScan Human	High (predicted)	IRF9	Activation of IRF by Cytosolic Pattern Recognition Receptors,Coronavirus Pathogenesis Pathway,Interferon Signaling,Necroptosis Signaling Pathway,Role of Hypercytokinemia/hyperchemokinemia in the Pathogenesis of Influenza,Role of PKR in Interferon Induction and Antiviral Response,Systemic Lupus Erythematosus In B Cell Signaling Pathway,T Cell Exhaustion Signaling Pathway
hsa-miR-106b-5p	miR-17-5p (and other miRNAs w/seed AAAGUGC)	2,35E-02	miRecords	Experimentally Observed	ITCH	HIPPO signaling
hsa-miR-106b-5p	miR-17-5p (and other miRNAs w/seed AAAGUGC)	2,35E-02	TargetScan Human	High (predicted)	ITPRIPL2
hsa-miR-106b-5p	miR-17-5p (and other miRNAs w/seed AAAGUGC)	2,35E-02	TargetScan Human,miRecords	Experimentally Observed,Moderate (predicted)	JAK1	CNTF Signaling,Colorectal Cancer Metastasis Signaling,Coronavirus Pathogenesis Pathway,EGF Signaling,Estrogen Receptor Signaling,Glucocorticoid Receptor Signaling,Hepatic Fibrosis Signaling Pathway,IGF-1 Signaling,IL-10 Signaling,IL-15 Production,IL-15 Signaling,IL-17 Signaling,IL-17A Signaling in Airway Cells,IL-2 Signaling,IL-22 Signaling,IL-3 Signaling,IL-4 Signaling,IL-7 Signaling Pathway,IL-…
hsa-miR-106b-5p	miR-17-5p (and other miRNAs w/seed AAAGUGC)	2,35E-02	TargetScan Human	High (predicted)	JPT1
hsa-miR-106b-5p	miR-17-5p (and other miRNAs w/seed AAAGUGC)	2,35E-02	TargetScan Human	High (predicted)	KCNK10
hsa-miR-106b-5p	miR-17-5p (and other miRNAs w/seed AAAGUGC)	2,35E-02	TargetScan Human	High (predicted)	KIF23	Mitotic Roles of Polo-Like Kinase
hsa-miR-106b-5p	miR-17-5p (and other miRNAs w/seed AAAGUGC)	2,35E-02	TargetScan Human	High (predicted)	KLHL2
hsa-miR-106b-5p	miR-17-5p (and other miRNAs w/seed AAAGUGC)	2,35E-02	TargetScan Human	High (predicted)	LIMA1
hsa-miR-106b-5p	miR-17-5p (and other miRNAs w/seed AAAGUGC)	2,35E-02	TargetScan Human	High (predicted)	LIN7B
hsa-miR-106b-5p	miR-17-5p (and other miRNAs w/seed AAAGUGC)	2,35E-02	TargetScan Human	High (predicted)	LINC01553
hsa-miR-106b-5p	miR-17-5p (and other miRNAs w/seed AAAGUGC)	2,35E-02	TargetScan Human	High (predicted)	MAP11
hsa-miR-106b-5p	miR-17-5p (and other miRNAs w/seed AAAGUGC)	2,35E-02	TargetScan Human,miRecords	Experimentally Observed,Moderate (predicted)	MAP3K12	B Cell Receptor Signaling,Cardiac Hypertrophy Signaling,Cardiac Hypertrophy Signaling (Enhanced),CD27 Signaling in Lymphocytes,Germ Cell-Sertoli Cell Junction Signaling,GNRH Signaling,HGF Signaling,Natural Killer Cell Signaling,NGF Signaling,PKCθ Signaling in T Lymphocytes,Production of Nitric Oxide and Reactive Oxygen Species in Macrophages,RANK Signaling in Osteoclasts,SAPK/JNK Signaling,Sertol…
hsa-miR-106b-5p	miR-17-5p (and other miRNAs w/seed AAAGUGC)	2,35E-02	TargetScan Human	High (predicted)	MAP3K2	B Cell Receptor Signaling,Cardiac Hypertrophy Signaling,Cardiac Hypertrophy Signaling (Enhanced),Caveolar-mediated Endocytosis Signaling,CD27 Signaling in Lymphocytes,ERK5 Signaling,Gap Junction Signaling,Germ Cell-Sertoli Cell Junction Signaling,GNRH Signaling,HGF Signaling,Natural Killer Cell Signaling,NGF Signaling,Nur77 Signaling in T Lymphocytes,PKCθ Signaling in T Lymphocytes,Production of …
hsa-miR-106b-5p	miR-17-5p (and other miRNAs w/seed AAAGUGC)	2,35E-02	TargetScan Human	High (predicted)	MAPRE3	Remodeling of Epithelial Adherens Junctions
hsa-miR-106b-5p	miR-17-5p (and other miRNAs w/seed AAAGUGC)	2,35E-02	TargetScan Human	High (predicted)	MARCHF4
hsa-miR-106b-5p	miR-17-5p (and other miRNAs w/seed AAAGUGC)	2,35E-02	TargetScan Human	High (predicted)	MASTL	Kinetochore Metaphase Signaling Pathway
hsa-miR-106b-5p	miR-17-5p (and other miRNAs w/seed AAAGUGC)	2,35E-02	miRecords	Experimentally Observed	MEF2D	Apelin Endothelial Signaling Pathway,Calcium Signaling,Calcium-induced T Lymphocyte Apoptosis,Cardiac Hypertrophy Signaling,Cardiac Hypertrophy Signaling (Enhanced),Cholecystokinin/Gastrin-mediated Signaling,Corticotropin Releasing Hormone Signaling,ERK5 Signaling,Gα12/13 Signaling,Nur77 Signaling in T Lymphocytes,p38 MAPK Signaling,Phospholipase C Signaling,Role of NFAT in Cardiac Hypertrophy,Ro…
hsa-miR-106b-5p	miR-17-5p (and other miRNAs w/seed AAAGUGC)	2,35E-02	Ingenuity Expert Findings	Experimentally Observed	MICA	Crosstalk between Dendritic Cells and Natural Killer Cells,Natural Killer Cell Signaling
hsa-miR-106b-5p	miR-17-5p (and other miRNAs w/seed AAAGUGC)	2,35E-02	Ingenuity Expert Findings,TargetScan Human	Experimentally Observed,Moderate (predicted)	MMP3	Agranulocyte Adhesion and Diapedesis,Atherosclerosis Signaling,Axonal Guidance Signaling,Bladder Cancer Signaling,Colorectal Cancer Metastasis Signaling,Estrogen Receptor Signaling,Glucocorticoid Receptor Signaling,Granulocyte Adhesion and Diapedesis,HIF1α Signaling,HOTAIR Regulatory Pathway,IL-17 Signaling,Inhibition of Matrix Metalloproteases,Leukocyte Extravasation Signaling,Neuroinflammation …
hsa-miR-106b-5p	miR-17-5p (and other miRNAs w/seed AAAGUGC)	2,35E-02	TargetScan Human	High (predicted)	MRPL24
hsa-miR-106b-5p	miR-17-5p (and other miRNAs w/seed AAAGUGC)	2,35E-02	TargetScan Human	High (predicted)	MRPL43
hsa-miR-106b-5p	miR-17-5p (and other miRNAs w/seed AAAGUGC)	2,35E-02	TarBase,miRecords	Experimentally Observed	MYLIP	LXR/RXR Activation
hsa-miR-106b-5p	miR-17-5p (and other miRNAs w/seed AAAGUGC)	2,35E-02	TargetScan Human	High (predicted)	MYT1L
hsa-miR-106b-5p	miR-17-5p (and other miRNAs w/seed AAAGUGC)	2,35E-02	TargetScan Human	High (predicted)	NABP1
hsa-miR-106b-5p	miR-17-5p (and other miRNAs w/seed AAAGUGC)	2,35E-02	TargetScan Human	High (predicted)	NAGK	CMP-N-acetylneuraminate Biosynthesis I (Eukaryotes),N-acetylglucosamine Degradation II
hsa-miR-106b-5p	miR-17-5p (and other miRNAs w/seed AAAGUGC)	2,35E-02	TarBase,TargetScan Human,miRecords	Experimentally Observed,Moderate (predicted)	NCOA3	Aryl Hydrocarbon Receptor Signaling,Estrogen Receptor Signaling,Glucocorticoid Receptor Signaling,PFKFB4 Signaling Pathway,PPARα/RXRα Activation,Role of Wnt/GSK-3β Signaling in the Pathogenesis of Influenza,TR/RXR Activation,VDR/RXR Activation
hsa-miR-106b-5p	miR-17-5p (and other miRNAs w/seed AAAGUGC)	2,35E-02	TargetScan Human	High (predicted)	NKIRAS1
hsa-miR-106b-5p	miR-17-5p (and other miRNAs w/seed AAAGUGC)	2,35E-02	TargetScan Human	High (predicted)	NPAS2
hsa-miR-106b-5p	miR-17-5p (and other miRNAs w/seed AAAGUGC)	2,35E-02	TargetScan Human	High (predicted)	NPLOC4
hsa-miR-106b-5p	miR-17-5p (and other miRNAs w/seed AAAGUGC)	2,35E-02	TargetScan Human	High (predicted)	NR4A2
hsa-miR-106b-5p	miR-17-5p (and other miRNAs w/seed AAAGUGC)	2,35E-02	TargetScan Human	High (predicted)	NR4A3
hsa-miR-106b-5p	miR-17-5p (and other miRNAs w/seed AAAGUGC)	2,35E-02	TargetScan Human	High (predicted)	NTN4	Axonal Guidance Signaling
hsa-miR-106b-5p	miR-17-5p (and other miRNAs w/seed AAAGUGC)	2,35E-02	TargetScan Human	High (predicted)	NUP35
hsa-miR-106b-5p	miR-17-5p (and other miRNAs w/seed AAAGUGC)	2,35E-02	TargetScan Human	High (predicted)	OPCML
hsa-miR-106b-5p	miR-17-5p (and other miRNAs w/seed AAAGUGC)	2,35E-02	TargetScan Human	High (predicted)	OSM	Acute Phase Response Signaling,Airway Inflammation in Asthma,Airway Pathology in Chronic Obstructive Pulmonary Disease,Cardiac Hypertrophy Signaling (Enhanced),Erythropoietin Signaling Pathway,Hepatic Cholestasis,HMGB1 Signaling,IL-17 Signaling,Oncostatin M Signaling,Role of JAK family kinases in IL-6-type Cytokine Signaling,Role of Macrophages, Fibroblasts and Endothelial Cells in Rheumatoid Art…
hsa-miR-106b-5p	miR-17-5p (and other miRNAs w/seed AAAGUGC)	2,35E-02	TargetScan Human,miRecords	Experimentally Observed,Moderate (predicted)	PAK5	Actin Cytoskeleton Signaling,Agrin Interactions at Neuromuscular Junction,Angiopoietin Signaling,Axonal Guidance Signaling,CCR3 Signaling in Eosinophils,CXCR4 Signaling,Ephrin Receptor Signaling,ErbB Signaling,ERK/MAPK Signaling,FAK Signaling,Germ Cell-Sertoli Cell Junction Signaling,GNRH Signaling,Integrin Signaling,Molecular Mechanisms of Cancer,Natural Killer Cell Signaling,PAK Signaling,Paxil…
hsa-miR-106b-5p	miR-17-5p (and other miRNAs w/seed AAAGUGC)	2,35E-02	TargetScan Human	High (predicted)	PBX3
hsa-miR-106b-5p	miR-17-5p (and other miRNAs w/seed AAAGUGC)	2,35E-02	TargetScan Human	High (predicted)	PDCD1LG2	PD-1, PD-L1 cancer immunotherapy pathway,T Cell Exhaustion Signaling Pathway,Tumor Microenvironment Pathway
hsa-miR-106b-5p	miR-17-5p (and other miRNAs w/seed AAAGUGC)	2,35E-02	TargetScan Human	High (predicted)	PFKP	AMPK Signaling,Glycolysis I,TR/RXR Activation
hsa-miR-106b-5p	miR-17-5p (and other miRNAs w/seed AAAGUGC)	2,35E-02	TargetScan Human	High (predicted)	PFN2	Actin Cytoskeleton Signaling,Axonal Guidance Signaling,Integrin Signaling,PCP pathway,Regulation of Actin-based Motility by Rho,RhoA Signaling
hsa-miR-106b-5p	miR-17-5p (and other miRNAs w/seed AAAGUGC)	2,35E-02	Ingenuity Expert Findings,TargetScan Human	Experimentally Observed,High (predicted)	PKD2
hsa-miR-106b-5p	miR-17-5p (and other miRNAs w/seed AAAGUGC)	2,35E-02	TargetScan Human	High (predicted)	PKIA	cAMP-mediated signaling,Cardiac β-adrenergic Signaling
hsa-miR-106b-5p	miR-17-5p (and other miRNAs w/seed AAAGUGC)	2,35E-02	TargetScan Human	High (predicted)	PLEKHA3	iCOS-iCOSL Signaling in T Helper Cells,PI3K Signaling in B Lymphocytes
hsa-miR-106b-5p	miR-17-5p (and other miRNAs w/seed AAAGUGC)	2,35E-02	TargetScan Human	High (predicted)	PLSCR4
hsa-miR-106b-5p	miR-17-5p (and other miRNAs w/seed AAAGUGC)	2,35E-02	TargetScan Human	High (predicted)	POLR3G
hsa-miR-106b-5p	miR-17-5p (and other miRNAs w/seed AAAGUGC)	2,35E-02	TargetScan Human	High (predicted)	PON2
hsa-miR-106b-5p	miR-17-5p (and other miRNAs w/seed AAAGUGC)	2,35E-02	Ingenuity Expert Findings	Experimentally Observed	PPARG	Adipogenesis pathway,Adrenomedullin signaling pathway,ERK/MAPK Signaling,FXR/RXR Activation,Glucocorticoid Receptor Signaling,Hepatic Fibrosis Signaling Pathway,IL-12 Signaling and Production in Macrophages,Osteoarthritis Pathway,PEDF Signaling,Polyamine Regulation in Colon Cancer,PPAR Signaling,Sirtuin Signaling Pathway,Type II Diabetes Mellitus Signaling,Unfolded protein response,White Adipose …
hsa-miR-106b-5p	miR-17-5p (and other miRNAs w/seed AAAGUGC)	2,35E-02	TargetScan Human	High (predicted)	PPP3R1	3-phosphoinositide Biosynthesis,3-phosphoinositide Degradation,Autophagy,Axonal Guidance Signaling,B Cell Receptor Signaling,Calcium Signaling,Calcium-induced T Lymphocyte Apoptosis,cAMP-mediated signaling,Cardiac Hypertrophy Signaling,Cardiac Hypertrophy Signaling (Enhanced),CD28 Signaling in T Helper Cells,Clathrin-mediated Endocytosis Signaling,D-myo-inositol (1,4,5,6)-Tetrakisphosphate Biosyn…
hsa-miR-106b-5p	miR-17-5p (and other miRNAs w/seed AAAGUGC)	2,35E-02	TargetScan Human	High (predicted)	PRR15
hsa-miR-106b-5p	miR-17-5p (and other miRNAs w/seed AAAGUGC)	2,35E-02	TargetScan Human	High (predicted)	PRRG1
hsa-miR-106b-5p	miR-17-5p (and other miRNAs w/seed AAAGUGC)	2,35E-02	Ingenuity Expert Findings,TargetScan Human	Experimentally Observed,Moderate (predicted)	PTEN	3-phosphoinositide Biosynthesis,3-phosphoinositide Degradation,Autophagy,B Cell Receptor Signaling,BEX2 Signaling Pathway,Cancer Drug Resistance By Drug Efflux,Cardiac Hypertrophy Signaling (Enhanced),D-myo-inositol (1,3,4)-trisphosphate Biosynthesis,D-myo-inositol (1,4,5,6)-Tetrakisphosphate Biosynthesis,D-myo-inositol (3,4,5,6)-tetrakisphosphate Biosynthesis,D-myo-inositol-5-phosphate Metabolis…
hsa-miR-106b-5p	miR-17-5p (and other miRNAs w/seed AAAGUGC)	2,35E-02	TargetScan Human	High (predicted)	PTH	Dopamine Receptor Signaling,Role of Osteoblasts, Osteoclasts and Chondrocytes in Rheumatoid Arthritis,VDR/RXR Activation
hsa-miR-106b-5p	miR-17-5p (and other miRNAs w/seed AAAGUGC)	2,35E-02	TargetScan Human	High (predicted)	PTHLH	Osteoarthritis Pathway
hsa-miR-106b-5p	miR-17-5p (and other miRNAs w/seed AAAGUGC)	2,35E-02	TargetScan Human	High (predicted)	PTPDC1	Protein Kinase A Signaling
hsa-miR-106b-5p	miR-17-5p (and other miRNAs w/seed AAAGUGC)	2,35E-02	Ingenuity Expert Findings	Experimentally Observed	PURA
hsa-miR-106b-5p	miR-17-5p (and other miRNAs w/seed AAAGUGC)	2,35E-02	TargetScan Human	High (predicted)	PXK
hsa-miR-106b-5p	miR-17-5p (and other miRNAs w/seed AAAGUGC)	2,35E-02	TargetScan Human	High (predicted)	RAB22A	AMPK Signaling
hsa-miR-106b-5p	miR-17-5p (and other miRNAs w/seed AAAGUGC)	2,35E-02	TargetScan Human	High (predicted)	RASL11B
hsa-miR-106b-5p	miR-17-5p (and other miRNAs w/seed AAAGUGC)	2,35E-02	Ingenuity Expert Findings,TarBase,miRecords	Experimentally Observed	RB1	Adipogenesis pathway,Antiproliferative Role of TOB in T Cell Signaling,Aryl Hydrocarbon Receptor Signaling,Bladder Cancer Signaling,Cell Cycle Regulation by BTG Family Proteins,Cell Cycle: G1/S Checkpoint Regulation,Chronic Myeloid Leukemia Signaling,Coronavirus Pathogenesis Pathway,Cyclins and Cell Cycle Regulation,Estrogen-mediated S-phase Entry,Ferroptosis Signaling Pathway,Glioblastoma Multif…
hsa-miR-106b-5p	miR-17-5p (and other miRNAs w/seed AAAGUGC)	2,35E-02	TarBase,TargetScan Human,miRecords	Experimentally Observed,Moderate (predicted)	RBL2	Aryl Hydrocarbon Receptor Signaling,Bladder Cancer Signaling,Cell Cycle: G1/S Checkpoint Regulation,Chronic Myeloid Leukemia Signaling,Coronavirus Pathogenesis Pathway,Cyclins and Cell Cycle Regulation,Ferroptosis Signaling Pathway,Glioma Signaling,HER-2 Signaling in Breast Cancer,Molecular Mechanisms of Cancer,Necroptosis Signaling Pathway,Non-Small Cell Lung Cancer Signaling,Ovarian Cancer Sign…
hsa-miR-106b-5p	miR-17-5p (and other miRNAs w/seed AAAGUGC)	2,35E-02	TargetScan Human	High (predicted)	RBM24
hsa-miR-106b-5p	miR-17-5p (and other miRNAs w/seed AAAGUGC)	2,35E-02	TargetScan Human	High (predicted)	RGMA
hsa-miR-106b-5p	miR-17-5p (and other miRNAs w/seed AAAGUGC)	2,35E-02	TargetScan Human	High (predicted)	RGMB
hsa-miR-106b-5p	miR-17-5p (and other miRNAs w/seed AAAGUGC)	2,35E-02	TargetScan Human	High (predicted)	RHOC	Actin Nucleation by ARP-WASP Complex,Cardiac Hypertrophy Signaling,Cholecystokinin/Gastrin-mediated Signaling,Colorectal Cancer Metastasis Signaling,CXCR4 Signaling,Germ Cell-Sertoli Cell Junction Signaling,Glioblastoma Multiforme Signaling,Glioma Invasiveness Signaling,Gαq Signaling,Hepatic Fibrosis Signaling Pathway,HMGB1 Signaling,HOTAIR Regulatory Pathway,IL-8 Signaling,ILK Signaling,Integrin…
hsa-miR-106b-5p	miR-17-5p (and other miRNAs w/seed AAAGUGC)	2,35E-02	TargetScan Human	High (predicted)	RNF128
hsa-miR-106b-5p	miR-17-5p (and other miRNAs w/seed AAAGUGC)	2,35E-02	TargetScan Human	High (predicted)	RNH1
hsa-miR-106b-5p	miR-17-5p (and other miRNAs w/seed AAAGUGC)	2,35E-02	TargetScan Human	High (predicted)	RP11_65D242
hsa-miR-106b-5p	miR-17-5p (and other miRNAs w/seed AAAGUGC)	2,35E-02	TargetScan Human	High (predicted)	RP11_739B231
hsa-miR-106b-5p	miR-17-5p (and other miRNAs w/seed AAAGUGC)	2,35E-02	TargetScan Human	High (predicted)	RPS15A	Coronavirus Pathogenesis Pathway,EIF2 Signaling,mTOR Signaling,Regulation of eIF4 and p70S6K Signaling
hsa-miR-106b-5p	miR-17-5p (and other miRNAs w/seed AAAGUGC)	2,35E-02	TargetScan Human	High (predicted)	RRAGD
hsa-miR-106b-5p	miR-17-5p (and other miRNAs w/seed AAAGUGC)	2,35E-02	TargetScan Human	High (predicted)	RSRP1
hsa-miR-106b-5p	miR-17-5p (and other miRNAs w/seed AAAGUGC)	2,35E-02	TargetScan Human	High (predicted)	RUFY2
hsa-miR-106b-5p	miR-17-5p (and other miRNAs w/seed AAAGUGC)	2,35E-02	Ingenuity Expert Findings,miRecords	Experimentally Observed	RUNX1	Acute Myeloid Leukemia Signaling,GM-CSF Signaling,IL-23 Signaling Pathway,Th17 Activation Pathway
hsa-miR-106b-5p	miR-17-5p (and other miRNAs w/seed AAAGUGC)	2,35E-02	TargetScan Human,miRecords	Experimentally Observed,Moderate (predicted)	S1PR1	Breast Cancer Regulation by Stathmin1,cAMP-mediated signaling,Ceramide Signaling,CREB Signaling in Neurons,G-Protein Coupled Receptor Signaling,Gαi Signaling,Human Embryonic Stem Cell Pluripotency,Role of Hypercytokinemia/hyperchemokinemia in the Pathogenesis of Influenza,Sphingosine-1-phosphate Signaling,Th1 and Th2 Activation Pathway,Th2 Pathway
hsa-miR-106b-5p	miR-17-5p (and other miRNAs w/seed AAAGUGC)	2,35E-02	TargetScan Human	High (predicted)	SACS	Aldosterone Signaling in Epithelial Cells,Protein Ubiquitination Pathway
hsa-miR-106b-5p	miR-17-5p (and other miRNAs w/seed AAAGUGC)	2,35E-02	TargetScan Human	High (predicted)	SAMD12
hsa-miR-106b-5p	miR-17-5p (and other miRNAs w/seed AAAGUGC)	2,35E-02	TargetScan Human	High (predicted)	SEMA4B	Axonal Guidance Signaling
hsa-miR-106b-5p	miR-17-5p (and other miRNAs w/seed AAAGUGC)	2,35E-02	TargetScan Human	High (predicted)	SERF1A/SERF1B
hsa-miR-106b-5p	miR-17-5p (and other miRNAs w/seed AAAGUGC)	2,35E-02	TargetScan Human	High (predicted)	SERP1
hsa-miR-106b-5p	miR-17-5p (and other miRNAs w/seed AAAGUGC)	2,35E-02	TargetScan Human	High (predicted)	SFR1
hsa-miR-106b-5p	miR-17-5p (and other miRNAs w/seed AAAGUGC)	2,35E-02	TargetScan Human	High (predicted)	SLC17A7	Glutamate Receptor Signaling
hsa-miR-106b-5p	miR-17-5p (and other miRNAs w/seed AAAGUGC)	2,35E-02	TargetScan Human	High (predicted)	SLITRK3
hsa-miR-106b-5p	miR-17-5p (and other miRNAs w/seed AAAGUGC)	2,35E-02	TargetScan Human	High (predicted)	SMOC1
hsa-miR-106b-5p	miR-17-5p (and other miRNAs w/seed AAAGUGC)	2,35E-02	TargetScan Human	High (predicted)	SPACA4
hsa-miR-106b-5p	miR-17-5p (and other miRNAs w/seed AAAGUGC)	2,35E-02	TargetScan Human	High (predicted)	SQSTM1	Autophagy,FAT10 Signaling Pathway,Ferroptosis Signaling Pathway,NRF2-mediated Oxidative Stress Response,Senescence Pathway
hsa-miR-106b-5p	miR-17-5p (and other miRNAs w/seed AAAGUGC)	2,35E-02	Ingenuity Expert Findings,TargetScan Human,miRecords	Experimentally Observed,High (predicted)	STAT3	Acute Myeloid Leukemia Signaling,Acute Phase Response Signaling,BEX2 Signaling Pathway,Breast Cancer Regulation by Stathmin1,cAMP-mediated signaling,Cardiac Hypertrophy Signaling (Enhanced),CD40 Signaling,CNTF Signaling,Colorectal Cancer Metastasis Signaling,Coronavirus Pathogenesis Pathway,EGF Signaling,Endocannabinoid Developing Neuron Pathway,Ephrin Receptor Signaling,ErbB2-ErbB3 Signaling,ERK…
hsa-miR-106b-5p	miR-17-5p (and other miRNAs w/seed AAAGUGC)	2,35E-02	TargetScan Human	High (predicted)	STK17B
hsa-miR-106b-5p	miR-17-5p (and other miRNAs w/seed AAAGUGC)	2,35E-02	TargetScan Human	High (predicted)	TBC1D17
hsa-miR-106b-5p	miR-17-5p (and other miRNAs w/seed AAAGUGC)	2,35E-02	Ingenuity Expert Findings	Experimentally Observed	TBC1D2
hsa-miR-106b-5p	miR-17-5p (and other miRNAs w/seed AAAGUGC)	2,35E-02	TargetScan Human	High (predicted)	TBC1D20
hsa-miR-106b-5p	miR-17-5p (and other miRNAs w/seed AAAGUGC)	2,35E-02	Ingenuity Expert Findings,TarBase,TargetScan Human	Experimentally Observed,High (predicted)	TGFBR2	Antiproliferative Role of TOB in T Cell Signaling,Cardiac Hypertrophy Signaling,Cardiac Hypertrophy Signaling (Enhanced),Chronic Myeloid Leukemia Signaling,Colorectal Cancer Metastasis Signaling,Coronavirus Pathogenesis Pathway,CREB Signaling in Neurons,Epithelial Adherens Junction Signaling,Factors Promoting Cardiogenesis in Vertebrates,FAT10 Cancer Signaling Pathway,Germ Cell-Sertoli Cell Junct…
hsa-miR-106b-5p	miR-17-5p (and other miRNAs w/seed AAAGUGC)	2,35E-02	TargetScan Human	High (predicted)	TIMM17A	Necroptosis Signaling Pathway,Sirtuin Signaling Pathway
hsa-miR-106b-5p	miR-17-5p (and other miRNAs w/seed AAAGUGC)	2,35E-02	Ingenuity Expert Findings	Experimentally Observed	TLR7	Altered T Cell and B Cell Signaling in Rheumatoid Arthritis,Colorectal Cancer Metastasis Signaling,Communication between Innate and Adaptive Immune Cells,Coronavirus Pathogenesis Pathway,Crosstalk between Dendritic Cells and Natural Killer Cells,Neuroinflammation Signaling Pathway,NF-κB Signaling,Phagosome Formation,Role of Hypercytokinemia/hyperchemokinemia in the Pathogenesis of Influenza,Role …
hsa-miR-106b-5p	miR-17-5p (and other miRNAs w/seed AAAGUGC)	2,35E-02	TargetScan Human	High (predicted)	TMCC1
hsa-miR-106b-5p	miR-17-5p (and other miRNAs w/seed AAAGUGC)	2,35E-02	TargetScan Human	High (predicted)	TMEM100
hsa-miR-106b-5p	miR-17-5p (and other miRNAs w/seed AAAGUGC)	2,35E-02	TargetScan Human	High (predicted)	TMEM138
hsa-miR-106b-5p	miR-17-5p (and other miRNAs w/seed AAAGUGC)	2,35E-02	Ingenuity Expert Findings	Experimentally Observed	TNF	14-3-3-mediated Signaling,Activation of IRF by Cytosolic Pattern Recognition Receptors,Acute Phase Response Signaling,Adipogenesis pathway,Adrenomedullin signaling pathway,Agranulocyte Adhesion and Diapedesis,Airway Pathology in Chronic Obstructive Pulmonary Disease,Allograft Rejection Signaling,Altered T Cell and B Cell Signaling in Rheumatoid Arthritis,Antioxidant Action of Vitamin C,Apelin Liv…
hsa-miR-106b-5p	miR-17-5p (and other miRNAs w/seed AAAGUGC)	2,35E-02	TargetScan Human	High (predicted)	TNFRSF21	Death Receptor Signaling,Tec Kinase Signaling
hsa-miR-106b-5p	miR-17-5p (and other miRNAs w/seed AAAGUGC)	2,35E-02	TargetScan Human	High (predicted)	TOPORS
hsa-miR-106b-5p	miR-17-5p (and other miRNAs w/seed AAAGUGC)	2,35E-02	Ingenuity Expert Findings	Experimentally Observed	TP63	Calcium Signaling,p53 Signaling
hsa-miR-106b-5p	miR-17-5p (and other miRNAs w/seed AAAGUGC)	2,35E-02	TargetScan Human	High (predicted)	TRIM3
hsa-miR-106b-5p	miR-17-5p (and other miRNAs w/seed AAAGUGC)	2,35E-02	miRecords	Experimentally Observed	TUSC2
hsa-miR-106b-5p	miR-17-5p (and other miRNAs w/seed AAAGUGC)	2,35E-02	TargetScan Human	High (predicted)	UBC	Clathrin-mediated Endocytosis Signaling,GABA Receptor Signaling,Hereditary Breast Cancer Signaling,Huntington's Disease Signaling,Necroptosis Signaling Pathway,Protein Ubiquitination Pathway,Renal Cell Carcinoma Signaling,Toll-like Receptor Signaling,Wnt/β-catenin Signaling
hsa-miR-106b-5p	miR-17-5p (and other miRNAs w/seed AAAGUGC)	2,35E-02	TargetScan Human	High (predicted)	UEVLD
hsa-miR-106b-5p	miR-17-5p (and other miRNAs w/seed AAAGUGC)	2,35E-02	TargetScan Human	High (predicted)	URI1
hsa-miR-106b-5p	miR-17-5p (and other miRNAs w/seed AAAGUGC)	2,35E-02	TargetScan Human	High (predicted)	VASH2
hsa-miR-106b-5p	miR-17-5p (and other miRNAs w/seed AAAGUGC)	2,35E-02	miRecords	Experimentally Observed	VEGFA	Amyotrophic Lateral Sclerosis Signaling,Autophagy,Axonal Guidance Signaling,BEX2 Signaling Pathway,Bladder Cancer Signaling,Breast Cancer Regulation by Stathmin1,Clathrin-mediated Endocytosis Signaling,Colorectal Cancer Metastasis Signaling,Corticotropin Releasing Hormone Signaling,CREB Signaling in Neurons,EIF2 Signaling,Endocannabinoid Cancer Inhibition Pathway,eNOS Signaling,Ephrin Receptor Si…
hsa-miR-106b-5p	miR-17-5p (and other miRNAs w/seed AAAGUGC)	2,35E-02	miRecords	Experimentally Observed	VIM	14-3-3-mediated Signaling,Endocannabinoid Cancer Inhibition Pathway,HIF1α Signaling,HOTAIR Regulatory Pathway,ILK Signaling,MSP-RON Signaling In Cancer Cells Pathway,Regulation Of The Epithelial Mesenchymal Transition By Growth Factors Pathway,Signaling by Rho Family GTPases
hsa-miR-106b-5p	miR-17-5p (and other miRNAs w/seed AAAGUGC)	2,35E-02	TargetScan Human	High (predicted)	VLDLR	FXR/RXR Activation,Reelin Signaling in Neurons,Synaptogenesis Signaling Pathway
hsa-miR-106b-5p	miR-17-5p (and other miRNAs w/seed AAAGUGC)	2,35E-02	TargetScan Human	High (predicted)	VSX1
hsa-miR-106b-5p	miR-17-5p (and other miRNAs w/seed AAAGUGC)	2,35E-02	TargetScan Human,miRecords	Experimentally Observed,High (predicted)	ZBTB7A
hsa-miR-106b-5p	miR-17-5p (and other miRNAs w/seed AAAGUGC)	2,35E-02	TargetScan Human	High (predicted)	ZFAND4
hsa-miR-106b-5p	miR-17-5p (and other miRNAs w/seed AAAGUGC)	2,35E-02	TargetScan Human	High (predicted)	ZFP3
hsa-miR-106b-5p	miR-17-5p (and other miRNAs w/seed AAAGUGC)	2,35E-02	TargetScan Human	High (predicted)	ZIM3
hsa-miR-106b-5p	miR-17-5p (and other miRNAs w/seed AAAGUGC)	2,35E-02	TargetScan Human	High (predicted)	ZNF367
hsa-miR-106b-5p	miR-17-5p (and other miRNAs w/seed AAAGUGC)	2,35E-02	TargetScan Human	High (predicted)	ZNF800
hsa-miR-106b-5p	miR-17-5p (and other miRNAs w/seed AAAGUGC)	2,35E-02	TargetScan Human	High (predicted)	ZNFX1
hsa-miR-107	miR-103-3p (and other miRNAs w/seed GCAGCAU)	8,29E-03	TargetScan Human	High (predicted)	ABCA10
hsa-miR-107	miR-103-3p (and other miRNAs w/seed GCAGCAU)	8,29E-03	TargetScan Human	High (predicted)	ACER3	Ceramide Degradation,Sphingosine and Sphingosine-1-phosphate Metabolism,Sphingosine-1-phosphate Signaling
hsa-miR-107	miR-103-3p (and other miRNAs w/seed GCAGCAU)	8,29E-03	TargetScan Human	High (predicted)	ACTR2	Actin Cytoskeleton Signaling,Actin Nucleation by ARP-WASP Complex,Axonal Guidance Signaling,CD28 Signaling in T Helper Cells,Cdc42 Signaling,Clathrin-mediated Endocytosis Signaling,Ephrin Receptor Signaling,Epithelial Adherens Junction Signaling,Fcγ Receptor-mediated Phagocytosis in Macrophages and Monocytes,fMLP Signaling in Neutrophils,Integrin Signaling,Rac Signaling,Reelin Signaling in Neuron…
hsa-miR-107	miR-103-3p (and other miRNAs w/seed GCAGCAU)	8,29E-03	TargetScan Human	High (predicted)	ADAM7	Axonal Guidance Signaling
hsa-miR-107	miR-103-3p (and other miRNAs w/seed GCAGCAU)	8,29E-03	TargetScan Human	High (predicted)	AGFG1
hsa-miR-107	miR-103-3p (and other miRNAs w/seed GCAGCAU)	8,29E-03	TargetScan Human,miRecords	Experimentally Observed,High (predicted)	AGO1	EIF2 Signaling,HOTAIR Regulatory Pathway,Inhibition of ARE-Mediated mRNA Degradation Pathway,Insulin Secretion Signaling Pathway,Regulation of eIF4 and p70S6K Signaling
hsa-miR-107	miR-103-3p (and other miRNAs w/seed GCAGCAU)	8,29E-03	miRecords	Experimentally Observed	AGO2	EIF2 Signaling,HOTAIR Regulatory Pathway,Inhibition of ARE-Mediated mRNA Degradation Pathway,Insulin Secretion Signaling Pathway,Regulation of eIF4 and p70S6K Signaling
hsa-miR-107	miR-103-3p (and other miRNAs w/seed GCAGCAU)	8,29E-03	miRecords	Experimentally Observed	AGO3	EIF2 Signaling,HOTAIR Regulatory Pathway,Inhibition of ARE-Mediated mRNA Degradation Pathway,Insulin Secretion Signaling Pathway,Regulation of eIF4 and p70S6K Signaling
hsa-miR-107	miR-103-3p (and other miRNAs w/seed GCAGCAU)	8,29E-03	TargetScan Human	High (predicted)	AGO4	EIF2 Signaling,HOTAIR Regulatory Pathway,Inhibition of ARE-Mediated mRNA Degradation Pathway,Insulin Secretion Signaling Pathway,Regulation of eIF4 and p70S6K Signaling
hsa-miR-107	miR-103-3p (and other miRNAs w/seed GCAGCAU)	8,29E-03	TargetScan Human	High (predicted)	ALDH8A1	Aryl Hydrocarbon Receptor Signaling,LPS/IL-1 Mediated Inhibition of RXR Function,RAR Activation,Retinoate Biosynthesis I,Xenobiotic Metabolism AHR Signaling Pathway,Xenobiotic Metabolism CAR Signaling Pathway,Xenobiotic Metabolism PXR Signaling Pathway,Xenobiotic Metabolism Signaling
hsa-miR-107	miR-103-3p (and other miRNAs w/seed GCAGCAU)	8,29E-03	TargetScan Human	High (predicted)	AMMECR1
hsa-miR-107	miR-103-3p (and other miRNAs w/seed GCAGCAU)	8,29E-03	TargetScan Human	High (predicted)	ANGPTL8
hsa-miR-107	miR-103-3p (and other miRNAs w/seed GCAGCAU)	8,29E-03	TargetScan Human	High (predicted)	ANKMY2
hsa-miR-107	miR-103-3p (and other miRNAs w/seed GCAGCAU)	8,29E-03	TargetScan Human	High (predicted)	ANKRD36
hsa-miR-107	miR-103-3p (and other miRNAs w/seed GCAGCAU)	8,29E-03	TargetScan Human	High (predicted)	ANO3
hsa-miR-107	miR-103-3p (and other miRNAs w/seed GCAGCAU)	8,29E-03	TargetScan Human	High (predicted)	APLN	Apelin Adipocyte Signaling Pathway,Apelin Cardiac Fibroblast Signaling Pathway,Apelin Cardiomyocyte Signaling Pathway,Apelin Endothelial Signaling Pathway,Apelin Liver Signaling Pathway,Apelin Muscle Signaling Pathway,Apelin Pancreas Signaling Pathway
hsa-miR-107	miR-103-3p (and other miRNAs w/seed GCAGCAU)	8,29E-03	TargetScan Human	High (predicted)	AQP11	eNOS Signaling
hsa-miR-107	miR-103-3p (and other miRNAs w/seed GCAGCAU)	8,29E-03	TargetScan Human	High (predicted)	AREL1
hsa-miR-107	miR-103-3p (and other miRNAs w/seed GCAGCAU)	8,29E-03	TargetScan Human	High (predicted)	ARHGAP17
hsa-miR-107	miR-103-3p (and other miRNAs w/seed GCAGCAU)	8,29E-03	TargetScan Human	High (predicted)	ARID2	AMPK Signaling,Glucocorticoid Receptor Signaling,Hereditary Breast Cancer Signaling,RAR Activation,Role of BRCA1 in DNA Damage Response
hsa-miR-107	miR-103-3p (and other miRNAs w/seed GCAGCAU)	8,29E-03	TargetScan Human	High (predicted)	ARIH2
hsa-miR-107	miR-103-3p (and other miRNAs w/seed GCAGCAU)	8,29E-03	TargetScan Human	High (predicted)	ARL4C
hsa-miR-107	miR-103-3p (and other miRNAs w/seed GCAGCAU)	8,29E-03	TargetScan Human	High (predicted)	ARMC1
hsa-miR-107	miR-103-3p (and other miRNAs w/seed GCAGCAU)	8,29E-03	TargetScan Human	High (predicted)	ARMC8
hsa-miR-107	miR-103-3p (and other miRNAs w/seed GCAGCAU)	8,29E-03	TargetScan Human	High (predicted)	ATL2
hsa-miR-107	miR-103-3p (and other miRNAs w/seed GCAGCAU)	8,29E-03	TargetScan Human	High (predicted)	AXIN2	Regulation Of The Epithelial Mesenchymal Transition In Development Pathway,Wnt/β-catenin Signaling
hsa-miR-107	miR-103-3p (and other miRNAs w/seed GCAGCAU)	8,29E-03	TargetScan Human	High (predicted)	B3GALT4
hsa-miR-107	miR-103-3p (and other miRNAs w/seed GCAGCAU)	8,29E-03	Ingenuity Expert Findings,TarBase,miRecords	Experimentally Observed	BACE1	Amyloid Processing,Mitochondrial Dysfunction,Neuroinflammation Signaling Pathway
hsa-miR-107	miR-103-3p (and other miRNAs w/seed GCAGCAU)	8,29E-03	TargetScan Human	High (predicted)	BAK1	Apoptosis Signaling,BEX2 Signaling Pathway,IL-7 Signaling Pathway,Induction of Apoptosis by HIV1,Interferon Signaling,Molecular Mechanisms of Cancer
hsa-miR-107	miR-103-3p (and other miRNAs w/seed GCAGCAU)	8,29E-03	TargetScan Human	High (predicted)	BCAT2	Isoleucine Degradation I,Leucine Degradation I,Valine Degradation I
hsa-miR-107	miR-103-3p (and other miRNAs w/seed GCAGCAU)	8,29E-03	TargetScan Human	High (predicted)	BCLAF3
hsa-miR-107	miR-103-3p (and other miRNAs w/seed GCAGCAU)	8,29E-03	TargetScan Human	High (predicted)	BDNF	Axonal Guidance Signaling,CDK5 Signaling,Corticotropin Releasing Hormone Signaling,Human Embryonic Stem Cell Pluripotency,Huntington's Disease Signaling,Neuroinflammation Signaling Pathway,Neuropathic Pain Signaling In Dorsal Horn Neurons,Neurotrophin/TRK Signaling,PEDF Signaling,Synaptogenesis Signaling Pathway,Thyroid Cancer Signaling,White Adipose Tissue Browning Pathway
hsa-miR-107	miR-103-3p (and other miRNAs w/seed GCAGCAU)	8,29E-03	TargetScan Human	High (predicted)	BHLHE40	Circadian Rhythm Signaling,Senescence Pathway
hsa-miR-107	miR-103-3p (and other miRNAs w/seed GCAGCAU)	8,29E-03	TargetScan Human	High (predicted)	BST1	NAD Signaling Pathway
hsa-miR-107	miR-103-3p (and other miRNAs w/seed GCAGCAU)	8,29E-03	TargetScan Human	High (predicted)	BTLA	T Cell Exhaustion Signaling Pathway
hsa-miR-107	miR-103-3p (and other miRNAs w/seed GCAGCAU)	8,29E-03	TargetScan Human	High (predicted)	BTN1A1
hsa-miR-107	miR-103-3p (and other miRNAs w/seed GCAGCAU)	8,29E-03	TargetScan Human	High (predicted)	C17orf80
hsa-miR-107	miR-103-3p (and other miRNAs w/seed GCAGCAU)	8,29E-03	TargetScan Human	High (predicted)	C2CD5
hsa-miR-107	miR-103-3p (and other miRNAs w/seed GCAGCAU)	8,29E-03	TargetScan Human	High (predicted)	C5orf60
hsa-miR-107	miR-103-3p (and other miRNAs w/seed GCAGCAU)	8,29E-03	TargetScan Human	High (predicted)	C8orf34-AS1
hsa-miR-107	miR-103-3p (and other miRNAs w/seed GCAGCAU)	8,29E-03	TargetScan Human	High (predicted)	CACNA2D1	Amyotrophic Lateral Sclerosis Signaling,Androgen Signaling,Calcium Signaling,Cardiac Hypertrophy Signaling,Cardiac Hypertrophy Signaling (Enhanced),Cardiac β-adrenergic Signaling,CCR5 Signaling in Macrophages,Cellular Effects of Sildenafil (Viagra),Corticotropin Releasing Hormone Signaling,CREB Signaling in Neurons,Dilated Cardiomyopathy Signaling Pathway,Dopamine-DARPP32 Feedback in cAMP Signali…
hsa-miR-107	miR-103-3p (and other miRNAs w/seed GCAGCAU)	8,29E-03	TargetScan Human	High (predicted)	CAPN12
hsa-miR-107	miR-103-3p (and other miRNAs w/seed GCAGCAU)	8,29E-03	TargetScan Human	High (predicted)	CAV3	G Beta Gamma Signaling,PDGF Signaling
hsa-miR-107	miR-103-3p (and other miRNAs w/seed GCAGCAU)	8,29E-03	TargetScan Human	High (predicted)	CCDC198
hsa-miR-107	miR-103-3p (and other miRNAs w/seed GCAGCAU)	8,29E-03	TargetScan Human	High (predicted)	CCDC50
hsa-miR-107	miR-103-3p (and other miRNAs w/seed GCAGCAU)	8,29E-03	TargetScan Human	High (predicted)	CCL13	Agranulocyte Adhesion and Diapedesis,Chemokine Signaling,Glucocorticoid Receptor Signaling,Granulocyte Adhesion and Diapedesis
hsa-miR-107	miR-103-3p (and other miRNAs w/seed GCAGCAU)	8,29E-03	TargetScan Human,miRecords	Experimentally Observed,Moderate (predicted)	CCNE1	Antiproliferative Role of TOB in T Cell Signaling,Aryl Hydrocarbon Receptor Signaling,Cell Cycle Regulation by BTG Family Proteins,Cell Cycle: G1/S Checkpoint Regulation,Coronavirus Pathogenesis Pathway,Cyclins and Cell Cycle Regulation,DNA damage-induced 14-3-3σ Signaling,Endocannabinoid Cancer Inhibition Pathway,Estrogen-mediated S-phase Entry,GADD45 Signaling,Glioblastoma Multiforme Signaling,…
hsa-miR-107	miR-103-3p (and other miRNAs w/seed GCAGCAU)	8,29E-03	TargetScan Human	High (predicted)	CD80	Allograft Rejection Signaling,Altered T Cell and B Cell Signaling in Rheumatoid Arthritis,Autoimmune Thyroid Disease Signaling,B Cell Development,CD28 Signaling in T Helper Cells,Communication between Innate and Adaptive Immune Cells,Crosstalk between Dendritic Cells and Natural Killer Cells,CTLA4 Signaling in Cytotoxic T Lymphocytes,Dendritic Cell Maturation,Graft-versus-Host Disease Signaling,i…
hsa-miR-107	miR-103-3p (and other miRNAs w/seed GCAGCAU)	8,29E-03	TargetScan Human	High (predicted)	CDC14A
hsa-miR-107	miR-103-3p (and other miRNAs w/seed GCAGCAU)	8,29E-03	miRecords	Experimentally Observed	CDCA4
hsa-miR-107	miR-103-3p (and other miRNAs w/seed GCAGCAU)	8,29E-03	TargetScan Human	High (predicted)	CDK5R1	Amyloid Processing,CDK5 Signaling,Huntington's Disease Signaling,Neuregulin Signaling,Rac Signaling,Reelin Signaling in Neurons
hsa-miR-107	miR-103-3p (and other miRNAs w/seed GCAGCAU)	8,29E-03	TargetScan Human,miRecords	Experimentally Observed,Moderate (predicted)	CDK6	Aryl Hydrocarbon Receptor Signaling,Breast Cancer Regulation by Stathmin1,Cell Cycle Control of Chromosomal Replication,Cell Cycle: G1/S Checkpoint Regulation,Chronic Myeloid Leukemia Signaling,Cyclins and Cell Cycle Regulation,Glioblastoma Multiforme Signaling,Glioma Signaling,Hereditary Breast Cancer Signaling,Molecular Mechanisms of Cancer,Non-Small Cell Lung Cancer Signaling,Pyridoxal 5'-phos…
hsa-miR-107	miR-103-3p (and other miRNAs w/seed GCAGCAU)	8,29E-03	TargetScan Human	High (predicted)	CDKN1C	Glucocorticoid Receptor Signaling
hsa-miR-107	miR-103-3p (and other miRNAs w/seed GCAGCAU)	8,29E-03	TargetScan Human	High (predicted)	CHAD
hsa-miR-107	miR-103-3p (and other miRNAs w/seed GCAGCAU)	8,29E-03	TargetScan Human	High (predicted)	CHD1
hsa-miR-107	miR-103-3p (and other miRNAs w/seed GCAGCAU)	8,29E-03	TargetScan Human	High (predicted)	CIAPIN1
hsa-miR-107	miR-103-3p (and other miRNAs w/seed GCAGCAU)	8,29E-03	TargetScan Human	High (predicted)	CKMT1A/CKMT1B	Creatine-phosphate Biosynthesis
hsa-miR-107	miR-103-3p (and other miRNAs w/seed GCAGCAU)	8,29E-03	TargetScan Human	High (predicted)	CMBL
hsa-miR-107	miR-103-3p (and other miRNAs w/seed GCAGCAU)	8,29E-03	TargetScan Human	High (predicted)	CNIH3
hsa-miR-107	miR-103-3p (and other miRNAs w/seed GCAGCAU)	8,29E-03	TargetScan Human	High (predicted)	COPS2	NER (Nucleotide Excision Repair, Enhanced Pathway)
hsa-miR-107	miR-103-3p (and other miRNAs w/seed GCAGCAU)	8,29E-03	TargetScan Human	High (predicted)	CPEB3
hsa-miR-107	miR-103-3p (and other miRNAs w/seed GCAGCAU)	8,29E-03	miRecords	Experimentally Observed	CRKL	Actin Cytoskeleton Signaling,Axonal Guidance Signaling,Chronic Myeloid Leukemia Signaling,Ephrin Receptor Signaling,ERK/MAPK Signaling,FAK Signaling,FGF Signaling,HGF Signaling,IL-3 Signaling,Insulin Receptor Signaling,Integrin Signaling,Leukocyte Extravasation Signaling,Neuregulin Signaling,PDGF Signaling,Reelin Signaling in Neurons,Role of PI3K/AKT Signaling in the Pathogenesis of Influenza,SAP…
hsa-miR-107	miR-103-3p (and other miRNAs w/seed GCAGCAU)	8,29E-03	TargetScan Human	High (predicted)	CRYBG1
hsa-miR-107	miR-103-3p (and other miRNAs w/seed GCAGCAU)	8,29E-03	TargetScan Human	High (predicted)	CST3
hsa-miR-107	miR-103-3p (and other miRNAs w/seed GCAGCAU)	8,29E-03	TargetScan Human	High (predicted)	CUL4A	NER (Nucleotide Excision Repair, Enhanced Pathway)
hsa-miR-107	miR-103-3p (and other miRNAs w/seed GCAGCAU)	8,29E-03	TargetScan Human	High (predicted)	CYBC1
hsa-miR-107	miR-103-3p (and other miRNAs w/seed GCAGCAU)	8,29E-03	TargetScan Human	High (predicted)	DAPP1	B Cell Receptor Signaling,PI3K Signaling in B Lymphocytes
hsa-miR-107	miR-103-3p (and other miRNAs w/seed GCAGCAU)	8,29E-03	TargetScan Human	High (predicted)	DCAF12L2
hsa-miR-107	miR-103-3p (and other miRNAs w/seed GCAGCAU)	8,29E-03	TargetScan Human	High (predicted)	DCP1A	Inhibition of ARE-Mediated mRNA Degradation Pathway
hsa-miR-107	miR-103-3p (and other miRNAs w/seed GCAGCAU)	8,29E-03	TargetScan Human	High (predicted)	DESI1
hsa-miR-107	miR-103-3p (and other miRNAs w/seed GCAGCAU)	8,29E-03	TargetScan Human	High (predicted)	DNAJB4	Aldosterone Signaling in Epithelial Cells,NRF2-mediated Oxidative Stress Response,Protein Ubiquitination Pathway,Unfolded protein response
hsa-miR-107	miR-103-3p (and other miRNAs w/seed GCAGCAU)	8,29E-03	TargetScan Human	High (predicted)	DUS1L
hsa-miR-107	miR-103-3p (and other miRNAs w/seed GCAGCAU)	8,29E-03	TargetScan Human	High (predicted)	EIF1AX	EIF2 Signaling,Regulation of eIF4 and p70S6K Signaling,VEGF Signaling
hsa-miR-107	miR-103-3p (and other miRNAs w/seed GCAGCAU)	8,29E-03	TargetScan Human	High (predicted)	EIF5	EIF2 Signaling
hsa-miR-107	miR-103-3p (and other miRNAs w/seed GCAGCAU)	8,29E-03	TargetScan Human	High (predicted)	EPHA3	Axonal Guidance Signaling,Ephrin A Signaling,Ephrin Receptor Signaling,IL-15 Production,PAK Signaling,Sperm Motility,Synaptogenesis Signaling Pathway
hsa-miR-107	miR-103-3p (and other miRNAs w/seed GCAGCAU)	8,29E-03	TargetScan Human	High (predicted)	ERLIN1
hsa-miR-107	miR-103-3p (and other miRNAs w/seed GCAGCAU)	8,29E-03	TargetScan Human	High (predicted)	EVA1A
hsa-miR-107	miR-103-3p (and other miRNAs w/seed GCAGCAU)	8,29E-03	TargetScan Human	High (predicted)	FAM216B
hsa-miR-107	miR-103-3p (and other miRNAs w/seed GCAGCAU)	8,29E-03	miRecords	Experimentally Observed	FBXW11
hsa-miR-107	miR-103-3p (and other miRNAs w/seed GCAGCAU)	8,29E-03	TargetScan Human	High (predicted)	FEZF1
hsa-miR-107	miR-103-3p (and other miRNAs w/seed GCAGCAU)	8,29E-03	TargetScan Human	High (predicted)	FGFRL1	Adipogenesis pathway,Cardiac Hypertrophy Signaling (Enhanced),Dermatan Sulfate Degradation (Metazoa),FGF Signaling,Human Embryonic Stem Cell Pluripotency,Regulation Of The Epithelial Mesenchymal Transition By Growth Factors Pathway,Regulation of the Epithelial-Mesenchymal Transition Pathway,White Adipose Tissue Browning Pathway
hsa-miR-107	miR-103-3p (and other miRNAs w/seed GCAGCAU)	8,29E-03	TargetScan Human	High (predicted)	FMC1
hsa-miR-107	miR-103-3p (and other miRNAs w/seed GCAGCAU)	8,29E-03	TargetScan Human	High (predicted)	FRYL
hsa-miR-107	miR-103-3p (and other miRNAs w/seed GCAGCAU)	8,29E-03	TargetScan Human	High (predicted)	FUCA2
hsa-miR-107	miR-103-3p (and other miRNAs w/seed GCAGCAU)	8,29E-03	TargetScan Human	High (predicted)	GABRB1	GABA Receptor Signaling,Neuroinflammation Signaling Pathway
hsa-miR-107	miR-103-3p (and other miRNAs w/seed GCAGCAU)	8,29E-03	TargetScan Human	High (predicted)	GABRG2	GABA Receptor Signaling,Neuroinflammation Signaling Pathway
hsa-miR-107	miR-103-3p (and other miRNAs w/seed GCAGCAU)	8,29E-03	TargetScan Human	High (predicted)	GALNT7
hsa-miR-107	miR-103-3p (and other miRNAs w/seed GCAGCAU)	8,29E-03	TargetScan Human	High (predicted)	GCC2
hsa-miR-107	miR-103-3p (and other miRNAs w/seed GCAGCAU)	8,29E-03	TargetScan Human	High (predicted)	GFOD1
hsa-miR-107	miR-103-3p (and other miRNAs w/seed GCAGCAU)	8,29E-03	TargetScan Human	High (predicted)	GJE1
hsa-miR-107	miR-103-3p (and other miRNAs w/seed GCAGCAU)	8,29E-03	TargetScan Human	High (predicted)	GPC6
hsa-miR-107	miR-103-3p (and other miRNAs w/seed GCAGCAU)	8,29E-03	TargetScan Human	High (predicted)	GPCPD1
hsa-miR-107	miR-103-3p (and other miRNAs w/seed GCAGCAU)	8,29E-03	TargetScan Human	High (predicted)	GPR183	Breast Cancer Regulation by Stathmin1,CREB Signaling in Neurons
hsa-miR-107	miR-103-3p (and other miRNAs w/seed GCAGCAU)	8,29E-03	TargetScan Human	High (predicted)	GPRIN3
hsa-miR-107	miR-103-3p (and other miRNAs w/seed GCAGCAU)	8,29E-03	TargetScan Human	High (predicted)	GRAP2	CD28 Signaling in T Helper Cells,CTLA4 Signaling in Cytotoxic T Lymphocytes,Fc Epsilon RI Signaling,GP6 Signaling Pathway,iCOS-iCOSL Signaling in T Helper Cells,Phospholipase C Signaling,PKCθ Signaling in T Lymphocytes,T Cell Receptor Signaling
hsa-miR-107	miR-103-3p (and other miRNAs w/seed GCAGCAU)	8,29E-03	TargetScan Human	High (predicted)	GREM2
hsa-miR-107	miR-103-3p (and other miRNAs w/seed GCAGCAU)	8,29E-03	TargetScan Human	High (predicted)	GRIN2A	Amyotrophic Lateral Sclerosis Signaling,Calcium Signaling,Circadian Rhythm Signaling,CREB Signaling in Neurons,Dopamine-DARPP32 Feedback in cAMP Signaling,Endocannabinoid Neuronal Synapse Pathway,Ephrin Receptor Signaling,Glutamate Receptor Signaling,Neuroinflammation Signaling Pathway,Neuropathic Pain Signaling In Dorsal Horn Neurons,nNOS Signaling in Neurons,Opioid Signaling Pathway,Reelin Sign…
hsa-miR-107	miR-103-3p (and other miRNAs w/seed GCAGCAU)	8,29E-03	TargetScan Human	High (predicted)	GSKIP
hsa-miR-107	miR-103-3p (and other miRNAs w/seed GCAGCAU)	8,29E-03	TargetScan Human	High (predicted)	HACD2	3-phosphoinositide Biosynthesis,3-phosphoinositide Degradation,D-myo-inositol (1,4,5,6)-Tetrakisphosphate Biosynthesis,D-myo-inositol (3,4,5,6)-tetrakisphosphate Biosynthesis,D-myo-inositol-5-phosphate Metabolism,Superpathway of Inositol Phosphate Compounds
hsa-miR-107	miR-103-3p (and other miRNAs w/seed GCAGCAU)	8,29E-03	TargetScan Human	High (predicted)	HAUS5
hsa-miR-107	miR-103-3p (and other miRNAs w/seed GCAGCAU)	8,29E-03	TargetScan Human	High (predicted)	HELLS
hsa-miR-107	miR-103-3p (and other miRNAs w/seed GCAGCAU)	8,29E-03	TargetScan Human	High (predicted)	HELZ
hsa-miR-107	miR-103-3p (and other miRNAs w/seed GCAGCAU)	8,29E-03	TargetScan Human	High (predicted)	HMGA1	IL-4 Signaling,iNOS Signaling
hsa-miR-107	miR-103-3p (and other miRNAs w/seed GCAGCAU)	8,29E-03	TargetScan Human	High (predicted)	HMGCS2	Ketogenesis,LPS/IL-1 Mediated Inhibition of RXR Function,Mevalonate Pathway I,NAD Signaling Pathway,PXR/RXR Activation,Sirtuin Signaling Pathway,Superpathway of Cholesterol Biosynthesis,Superpathway of Geranylgeranyldiphosphate Biosynthesis I (via Mevalonate)
hsa-miR-107	miR-103-3p (and other miRNAs w/seed GCAGCAU)	8,29E-03	TargetScan Human	High (predicted)	HSD17B13	Estrogen Biosynthesis,Estrogen-Dependent Breast Cancer Signaling
hsa-miR-107	miR-103-3p (and other miRNAs w/seed GCAGCAU)	8,29E-03	TargetScan Human	High (predicted)	HSDL1
hsa-miR-107	miR-103-3p (and other miRNAs w/seed GCAGCAU)	8,29E-03	TargetScan Human	High (predicted)	HTR2A	Breast Cancer Regulation by Stathmin1,CREB Signaling in Neurons,G-Protein Coupled Receptor Signaling,Gap Junction Signaling,Gαq Signaling,Serotonin Receptor Signaling
hsa-miR-107	miR-103-3p (and other miRNAs w/seed GCAGCAU)	8,29E-03	TargetScan Human	High (predicted)	HTR4	Breast Cancer Regulation by Stathmin1,cAMP-mediated signaling,CREB Signaling in Neurons,G-Protein Coupled Receptor Signaling,Gαs Signaling,Serotonin Receptor Signaling
hsa-miR-107	miR-103-3p (and other miRNAs w/seed GCAGCAU)	8,29E-03	miRecords	Experimentally Observed	ICOS	iCOS-iCOSL Signaling in T Helper Cells,Primary Immunodeficiency Signaling,Systemic Lupus Erythematosus In T Cell Signaling Pathway,T Cell Receptor Signaling,T Helper Cell Differentiation,Th1 and Th2 Activation Pathway,Th1 Pathway,Th2 Pathway
hsa-miR-107	miR-103-3p (and other miRNAs w/seed GCAGCAU)	8,29E-03	TargetScan Human	High (predicted)	IFIT1B
hsa-miR-107	miR-103-3p (and other miRNAs w/seed GCAGCAU)	8,29E-03	TargetScan Human	High (predicted)	IQGAP1	Actin Cytoskeleton Signaling,Cdc42 Signaling,Epithelial Adherens Junction Signaling,Germ Cell-Sertoli Cell Junction Signaling,IL-8 Signaling,Rac Signaling,Remodeling of Epithelial Adherens Junctions,Signaling by Rho Family GTPases
hsa-miR-107	miR-103-3p (and other miRNAs w/seed GCAGCAU)	8,29E-03	TargetScan Human	High (predicted)	JAKMIP2
hsa-miR-107	miR-103-3p (and other miRNAs w/seed GCAGCAU)	8,29E-03	TargetScan Human	High (predicted)	KCNA2
hsa-miR-107	miR-103-3p (and other miRNAs w/seed GCAGCAU)	8,29E-03	TargetScan Human	High (predicted)	KIF2B	Kinetochore Metaphase Signaling Pathway
hsa-miR-107	miR-103-3p (and other miRNAs w/seed GCAGCAU)	8,29E-03	TargetScan Human	High (predicted)	KLRB1	Natural Killer Cell Signaling
hsa-miR-107	miR-103-3p (and other miRNAs w/seed GCAGCAU)	8,29E-03	TargetScan Human	High (predicted)	KRTAP20-1
hsa-miR-107	miR-103-3p (and other miRNAs w/seed GCAGCAU)	8,29E-03	TargetScan Human	High (predicted)	KRTAP20-2
hsa-miR-107	miR-103-3p (and other miRNAs w/seed GCAGCAU)	8,29E-03	TargetScan Human	High (predicted)	KRTAP4-4
hsa-miR-107	miR-103-3p (and other miRNAs w/seed GCAGCAU)	8,29E-03	TargetScan Human	High (predicted)	LAPTM4A
hsa-miR-107	miR-103-3p (and other miRNAs w/seed GCAGCAU)	8,29E-03	TargetScan Human	High (predicted)	LCN15	Airway Pathology in Chronic Obstructive Pulmonary Disease
hsa-miR-107	miR-103-3p (and other miRNAs w/seed GCAGCAU)	8,29E-03	TargetScan Human	High (predicted)	LDOC1
hsa-miR-107	miR-103-3p (and other miRNAs w/seed GCAGCAU)	8,29E-03	TargetScan Human	High (predicted)	LOC100996385
hsa-miR-107	miR-103-3p (and other miRNAs w/seed GCAGCAU)	8,29E-03	TargetScan Human	High (predicted)	LOC105375614
hsa-miR-107	miR-103-3p (and other miRNAs w/seed GCAGCAU)	8,29E-03	TargetScan Human	High (predicted)	LOC171391
hsa-miR-107	miR-103-3p (and other miRNAs w/seed GCAGCAU)	8,29E-03	TargetScan Human	High (predicted)	LONRF1
hsa-miR-107	miR-103-3p (and other miRNAs w/seed GCAGCAU)	8,29E-03	TargetScan Human	High (predicted)	LONRF3
hsa-miR-107	miR-103-3p (and other miRNAs w/seed GCAGCAU)	8,29E-03	TargetScan Human	High (predicted)	LRRC61
hsa-miR-107	miR-103-3p (and other miRNAs w/seed GCAGCAU)	8,29E-03	TargetScan Human	High (predicted)	MAP3K21	Signaling by Rho Family GTPases,STAT3 Pathway
hsa-miR-107	miR-103-3p (and other miRNAs w/seed GCAGCAU)	8,29E-03	TargetScan Human	High (predicted)	MARCHF3
hsa-miR-107	miR-103-3p (and other miRNAs w/seed GCAGCAU)	8,29E-03	TargetScan Human	High (predicted)	MBOAT1
hsa-miR-107	miR-103-3p (and other miRNAs w/seed GCAGCAU)	8,29E-03	TargetScan Human	High (predicted)	MCFD2
hsa-miR-107	miR-103-3p (and other miRNAs w/seed GCAGCAU)	8,29E-03	TargetScan Human	High (predicted)	MCHR2
hsa-miR-107	miR-103-3p (and other miRNAs w/seed GCAGCAU)	8,29E-03	TargetScan Human	High (predicted)	MCM7	Aryl Hydrocarbon Receptor Signaling,Cell Cycle Control of Chromosomal Replication
hsa-miR-107	miR-103-3p (and other miRNAs w/seed GCAGCAU)	8,29E-03	TargetScan Human	High (predicted)	MED26
hsa-miR-107	miR-103-3p (and other miRNAs w/seed GCAGCAU)	8,29E-03	TargetScan Human	High (predicted)	MIF4GD
hsa-miR-107	miR-103-3p (and other miRNAs w/seed GCAGCAU)	8,29E-03	TargetScan Human	High (predicted)	MYBL1
hsa-miR-107	miR-103-3p (and other miRNAs w/seed GCAGCAU)	8,29E-03	TargetScan Human	High (predicted)	N4BP1
hsa-miR-107	miR-103-3p (and other miRNAs w/seed GCAGCAU)	8,29E-03	TargetScan Human	High (predicted)	NAA15
hsa-miR-107	miR-103-3p (and other miRNAs w/seed GCAGCAU)	8,29E-03	TargetScan Human	High (predicted)	NDEL1	Reelin Signaling in Neurons
hsa-miR-107	miR-103-3p (and other miRNAs w/seed GCAGCAU)	8,29E-03	TargetScan Human	High (predicted)	NDUFB10	Estrogen Receptor Signaling,Glucocorticoid Receptor Signaling,Mitochondrial Dysfunction,Oxidative Phosphorylation,Sirtuin Signaling Pathway
hsa-miR-107	miR-103-3p (and other miRNAs w/seed GCAGCAU)	8,29E-03	TargetScan Human	High (predicted)	NEIL1
hsa-miR-107	miR-103-3p (and other miRNAs w/seed GCAGCAU)	8,29E-03	TargetScan Human	High (predicted)	NEK10
hsa-miR-107	miR-103-3p (and other miRNAs w/seed GCAGCAU)	8,29E-03	TargetScan Human	High (predicted)	NF1	Glioblastoma Multiforme Signaling,Molecular Mechanisms of Cancer,Senescence Pathway
hsa-miR-107	miR-103-3p (and other miRNAs w/seed GCAGCAU)	8,29E-03	Ingenuity Expert Findings,TarBase,TargetScan Human	Experimentally Observed,High (predicted)	NFIA	Aryl Hydrocarbon Receptor Signaling
hsa-miR-107	miR-103-3p (and other miRNAs w/seed GCAGCAU)	8,29E-03	TargetScan Human	High (predicted)	NOVA1
hsa-miR-107	miR-103-3p (and other miRNAs w/seed GCAGCAU)	8,29E-03	TargetScan Human	High (predicted)	NPAS3
hsa-miR-107	miR-103-3p (and other miRNAs w/seed GCAGCAU)	8,29E-03	TargetScan Human	High (predicted)	NPR3	Adrenomedullin signaling pathway,Antiproliferative Role of Somatostatin Receptor 2,cAMP-mediated signaling,Corticotropin Releasing Hormone Signaling,G-Protein Coupled Receptor Signaling,Gap Junction Signaling,Gαi Signaling,Relaxin Signaling,Synaptic Long Term Depression
hsa-miR-107	miR-103-3p (and other miRNAs w/seed GCAGCAU)	8,29E-03	TargetScan Human	High (predicted)	NRIP1	Aryl Hydrocarbon Receptor Signaling,Estrogen Receptor Signaling,Glucocorticoid Receptor Signaling,PPAR Signaling,RAR Activation,Xenobiotic Metabolism AHR Signaling Pathway,Xenobiotic Metabolism CAR Signaling Pathway,Xenobiotic Metabolism PXR Signaling Pathway,Xenobiotic Metabolism Signaling
hsa-miR-107	miR-103-3p (and other miRNAs w/seed GCAGCAU)	8,29E-03	TargetScan Human	High (predicted)	NSG1
hsa-miR-107	miR-103-3p (and other miRNAs w/seed GCAGCAU)	8,29E-03	TargetScan Human	High (predicted)	NUDCD2
hsa-miR-107	miR-103-3p (and other miRNAs w/seed GCAGCAU)	8,29E-03	TargetScan Human	High (predicted)	OR4M1
hsa-miR-107	miR-103-3p (and other miRNAs w/seed GCAGCAU)	8,29E-03	TargetScan Human	High (predicted)	OR52E8
hsa-miR-107	miR-103-3p (and other miRNAs w/seed GCAGCAU)	8,29E-03	TargetScan Human	High (predicted)	OS9	Unfolded protein response
hsa-miR-107	miR-103-3p (and other miRNAs w/seed GCAGCAU)	8,29E-03	TargetScan Human	High (predicted)	OTUD4
hsa-miR-107	miR-103-3p (and other miRNAs w/seed GCAGCAU)	8,29E-03	TargetScan Human	High (predicted)	P2RY12	Breast Cancer Regulation by Stathmin1,cAMP-mediated signaling,CREB Signaling in Neurons,G-Protein Coupled Receptor Signaling,Gustation Pathway,Gαi Signaling,P2Y Purigenic Receptor Signaling Pathway
hsa-miR-107	miR-103-3p (and other miRNAs w/seed GCAGCAU)	8,29E-03	TargetScan Human	High (predicted)	PABPC1L
hsa-miR-107	miR-103-3p (and other miRNAs w/seed GCAGCAU)	8,29E-03	TargetScan Human	High (predicted)	PANX3
hsa-miR-107	miR-103-3p (and other miRNAs w/seed GCAGCAU)	8,29E-03	TargetScan Human	High (predicted)	PATE2
hsa-miR-107	miR-103-3p (and other miRNAs w/seed GCAGCAU)	8,29E-03	TargetScan Human	High (predicted)	PATE4
hsa-miR-107	miR-103-3p (and other miRNAs w/seed GCAGCAU)	8,29E-03	TargetScan Human	High (predicted)	PAWR	3-phosphoinositide Biosynthesis,3-phosphoinositide Degradation,D-myo-inositol (1,4,5,6)-Tetrakisphosphate Biosynthesis,D-myo-inositol (3,4,5,6)-tetrakisphosphate Biosynthesis,D-myo-inositol-5-phosphate Metabolism,Dopamine-DARPP32 Feedback in cAMP Signaling,Superpathway of Inositol Phosphate Compounds
hsa-miR-107	miR-103-3p (and other miRNAs w/seed GCAGCAU)	8,29E-03	TargetScan Human	High (predicted)	PDCD10
hsa-miR-107	miR-103-3p (and other miRNAs w/seed GCAGCAU)	8,29E-03	TargetScan Human	High (predicted)	PDE8B	cAMP-mediated signaling,Cardiac Hypertrophy Signaling (Enhanced),Cardiac β-adrenergic Signaling,G-Protein Coupled Receptor Signaling,Gustation Pathway,Protein Kinase A Signaling,Relaxin Signaling,tRNA Splicing
hsa-miR-107	miR-103-3p (and other miRNAs w/seed GCAGCAU)	8,29E-03	TargetScan Human	High (predicted)	PDZD8
hsa-miR-107	miR-103-3p (and other miRNAs w/seed GCAGCAU)	8,29E-03	TargetScan Human	High (predicted)	PGRMC2
hsa-miR-107	miR-103-3p (and other miRNAs w/seed GCAGCAU)	8,29E-03	TargetScan Human	High (predicted)	PHACTR2
hsa-miR-107	miR-103-3p (and other miRNAs w/seed GCAGCAU)	8,29E-03	TargetScan Human	High (predicted)	PHF19	Senescence Pathway
hsa-miR-107	miR-103-3p (and other miRNAs w/seed GCAGCAU)	8,29E-03	TargetScan Human	High (predicted)	PHF20
hsa-miR-107	miR-103-3p (and other miRNAs w/seed GCAGCAU)	8,29E-03	TargetScan Human	High (predicted)	PHYHIPL
hsa-miR-107	miR-103-3p (and other miRNAs w/seed GCAGCAU)	8,29E-03	TargetScan Human,miRecords	Experimentally Observed,Moderate (predicted)	PLAG1
hsa-miR-107	miR-103-3p (and other miRNAs w/seed GCAGCAU)	8,29E-03	TargetScan Human	High (predicted)	PLEKHA1	iCOS-iCOSL Signaling in T Helper Cells,PI3K Signaling in B Lymphocytes
hsa-miR-107	miR-103-3p (and other miRNAs w/seed GCAGCAU)	8,29E-03	TargetScan Human	High (predicted)	PLSCR4
hsa-miR-107	miR-103-3p (and other miRNAs w/seed GCAGCAU)	8,29E-03	TargetScan Human	High (predicted)	PNPLA2	Docosahexaenoic Acid (DHA) Signaling,PEDF Signaling,Retinol Biosynthesis,Triacylglycerol Degradation
hsa-miR-107	miR-103-3p (and other miRNAs w/seed GCAGCAU)	8,29E-03	TargetScan Human	High (predicted)	POGLUT1
hsa-miR-107	miR-103-3p (and other miRNAs w/seed GCAGCAU)	8,29E-03	TargetScan Human	High (predicted)	POLDIP2
hsa-miR-107	miR-103-3p (and other miRNAs w/seed GCAGCAU)	8,29E-03	TargetScan Human	High (predicted)	PPP2R3C
hsa-miR-107	miR-103-3p (and other miRNAs w/seed GCAGCAU)	8,29E-03	TargetScan Human	High (predicted)	PPP6C
hsa-miR-107	miR-103-3p (and other miRNAs w/seed GCAGCAU)	8,29E-03	TargetScan Human	High (predicted)	PPP6R2
hsa-miR-107	miR-103-3p (and other miRNAs w/seed GCAGCAU)	8,29E-03	TargetScan Human	High (predicted)	PRKAG3	AMPK Signaling,Apelin Adipocyte Signaling Pathway,Apelin Cardiac Fibroblast Signaling Pathway,Apelin Endothelial Signaling Pathway,Apelin Muscle Signaling Pathway,Apelin Pancreas Signaling Pathway,Autophagy,Endocannabinoid Cancer Inhibition Pathway,eNOS Signaling,Estrogen Receptor Signaling,Ferroptosis Signaling Pathway,Glucocorticoid Receptor Signaling,mTOR Signaling,NAD Signaling Pathway,Osteoa…
hsa-miR-107	miR-103-3p (and other miRNAs w/seed GCAGCAU)	8,29E-03	TargetScan Human	High (predicted)	PRKCE	14-3-3-mediated Signaling,Aldosterone Signaling in Epithelial Cells,Amyloid Processing,Androgen Signaling,Apelin Cardiomyocyte Signaling Pathway,Apelin Endothelial Signaling Pathway,Apoptosis Signaling,Axonal Guidance Signaling,Breast Cancer Regulation by Stathmin1,Calcium-induced T Lymphocyte Apoptosis,Cardiac Hypertrophy Signaling (Enhanced),CCR3 Signaling in Eosinophils,CCR5 Signaling in Macro…
hsa-miR-107	miR-103-3p (and other miRNAs w/seed GCAGCAU)	8,29E-03	TargetScan Human	High (predicted)	PROKR2
hsa-miR-107	miR-103-3p (and other miRNAs w/seed GCAGCAU)	8,29E-03	TargetScan Human	High (predicted)	PRPS2	PRPP Biosynthesis I
hsa-miR-107	miR-103-3p (and other miRNAs w/seed GCAGCAU)	8,29E-03	TargetScan Human	High (predicted)	PTCHD3
hsa-miR-107	miR-103-3p (and other miRNAs w/seed GCAGCAU)	8,29E-03	TargetScan Human	High (predicted)	PTEN	3-phosphoinositide Biosynthesis,3-phosphoinositide Degradation,Autophagy,B Cell Receptor Signaling,BEX2 Signaling Pathway,Cancer Drug Resistance By Drug Efflux,Cardiac Hypertrophy Signaling (Enhanced),D-myo-inositol (1,3,4)-trisphosphate Biosynthesis,D-myo-inositol (1,4,5,6)-Tetrakisphosphate Biosynthesis,D-myo-inositol (3,4,5,6)-tetrakisphosphate Biosynthesis,D-myo-inositol-5-phosphate Metabolis…
hsa-miR-107	miR-103-3p (and other miRNAs w/seed GCAGCAU)	8,29E-03	TargetScan Human	High (predicted)	PTH	Dopamine Receptor Signaling,Role of Osteoblasts, Osteoclasts and Chondrocytes in Rheumatoid Arthritis,VDR/RXR Activation
hsa-miR-107	miR-103-3p (and other miRNAs w/seed GCAGCAU)	8,29E-03	TargetScan Human	High (predicted)	PTH2R
hsa-miR-107	miR-103-3p (and other miRNAs w/seed GCAGCAU)	8,29E-03	TargetScan Human	High (predicted)	PTX4
hsa-miR-107	miR-103-3p (and other miRNAs w/seed GCAGCAU)	8,29E-03	TargetScan Human	High (predicted)	RAB10
hsa-miR-107	miR-103-3p (and other miRNAs w/seed GCAGCAU)	8,29E-03	TargetScan Human,miRecords	Experimentally Observed,Moderate (predicted)	RAB1B
hsa-miR-107	miR-103-3p (and other miRNAs w/seed GCAGCAU)	8,29E-03	TargetScan Human	High (predicted)	RAB40AL
hsa-miR-107	miR-103-3p (and other miRNAs w/seed GCAGCAU)	8,29E-03	TargetScan Human	High (predicted)	RAB9B	AMPK Signaling
hsa-miR-107	miR-103-3p (and other miRNAs w/seed GCAGCAU)	8,29E-03	TargetScan Human	High (predicted)	RAD51D
hsa-miR-107	miR-103-3p (and other miRNAs w/seed GCAGCAU)	8,29E-03	TargetScan Human	High (predicted)	RAMAC
hsa-miR-107	miR-103-3p (and other miRNAs w/seed GCAGCAU)	8,29E-03	TargetScan Human	High (predicted)	RASSF4
hsa-miR-107	miR-103-3p (and other miRNAs w/seed GCAGCAU)	8,29E-03	TargetScan Human	High (predicted)	RASSF8
hsa-miR-107	miR-103-3p (and other miRNAs w/seed GCAGCAU)	8,29E-03	TargetScan Human	High (predicted)	RCAN1	Calcium Signaling,Cardiac Hypertrophy Signaling (Enhanced),Role of NFAT in Cardiac Hypertrophy,Role of NFAT in Regulation of the Immune Response
hsa-miR-107	miR-103-3p (and other miRNAs w/seed GCAGCAU)	8,29E-03	TargetScan Human	High (predicted)	RDH11	RAR Activation,Retinoate Biosynthesis I,Retinol Biosynthesis,The Visual Cycle
hsa-miR-107	miR-103-3p (and other miRNAs w/seed GCAGCAU)	8,29E-03	TargetScan Human	High (predicted)	RET	GDNF Family Ligand-Receptor Interactions,IL-15 Production,Sperm Motility,Thyroid Cancer Signaling
hsa-miR-107	miR-103-3p (and other miRNAs w/seed GCAGCAU)	8,29E-03	TargetScan Human	High (predicted)	RFC5	Hereditary Breast Cancer Signaling,Mismatch Repair in Eukaryotes,NER (Nucleotide Excision Repair, Enhanced Pathway),Role of BRCA1 in DNA Damage Response,Role of CHK Proteins in Cell Cycle Checkpoint Control,Sumoylation Pathway
hsa-miR-107	miR-103-3p (and other miRNAs w/seed GCAGCAU)	8,29E-03	TargetScan Human	High (predicted)	RIBC1
hsa-miR-107	miR-103-3p (and other miRNAs w/seed GCAGCAU)	8,29E-03	TargetScan Human	High (predicted)	RNF13
hsa-miR-107	miR-103-3p (and other miRNAs w/seed GCAGCAU)	8,29E-03	TargetScan Human	High (predicted)	RNF38
hsa-miR-107	miR-103-3p (and other miRNAs w/seed GCAGCAU)	8,29E-03	TargetScan Human	High (predicted)	RP11_1026M72
hsa-miR-107	miR-103-3p (and other miRNAs w/seed GCAGCAU)	8,29E-03	TargetScan Human	High (predicted)	RPL34	EIF2 Signaling
hsa-miR-107	miR-103-3p (and other miRNAs w/seed GCAGCAU)	8,29E-03	TargetScan Human	High (predicted)	RPSAP58
hsa-miR-107	miR-103-3p (and other miRNAs w/seed GCAGCAU)	8,29E-03	TargetScan Human	High (predicted)	RPUSD1
hsa-miR-107	miR-103-3p (and other miRNAs w/seed GCAGCAU)	8,29E-03	TargetScan Human	High (predicted)	RRAGC
hsa-miR-107	miR-103-3p (and other miRNAs w/seed GCAGCAU)	8,29E-03	TargetScan Human	High (predicted)	RUNX1T1	Adipogenesis pathway,White Adipose Tissue Browning Pathway
hsa-miR-107	miR-103-3p (and other miRNAs w/seed GCAGCAU)	8,29E-03	TargetScan Human	High (predicted)	SAMD13
hsa-miR-107	miR-103-3p (and other miRNAs w/seed GCAGCAU)	8,29E-03	TargetScan Human	High (predicted)	SCN8A
hsa-miR-107	miR-103-3p (and other miRNAs w/seed GCAGCAU)	8,29E-03	TargetScan Human	High (predicted)	SDCBP	Axonal Guidance Signaling,Ephrin Receptor Signaling
hsa-miR-107	miR-103-3p (and other miRNAs w/seed GCAGCAU)	8,29E-03	TargetScan Human	High (predicted)	SEPTIN6	RhoA Signaling,Signaling by Rho Family GTPases
hsa-miR-107	miR-103-3p (and other miRNAs w/seed GCAGCAU)	8,29E-03	miRecords	Experimentally Observed	SERBP1	Sumoylation Pathway
hsa-miR-107	miR-103-3p (and other miRNAs w/seed GCAGCAU)	8,29E-03	TargetScan Human	High (predicted)	SH2D4B
hsa-miR-107	miR-103-3p (and other miRNAs w/seed GCAGCAU)	8,29E-03	TargetScan Human	High (predicted)	SH3BP4	Clathrin-mediated Endocytosis Signaling
hsa-miR-107	miR-103-3p (and other miRNAs w/seed GCAGCAU)	8,29E-03	TargetScan Human	High (predicted)	SH3BP5
hsa-miR-107	miR-103-3p (and other miRNAs w/seed GCAGCAU)	8,29E-03	TargetScan Human	High (predicted)	SH3BP5L
hsa-miR-107	miR-103-3p (and other miRNAs w/seed GCAGCAU)	8,29E-03	TargetScan Human	High (predicted)	SH3GL2	Clathrin-mediated Endocytosis Signaling,Mechanisms of Viral Exit from Host Cells
hsa-miR-107	miR-103-3p (and other miRNAs w/seed GCAGCAU)	8,29E-03	TargetScan Human	High (predicted)	SLA2
hsa-miR-107	miR-103-3p (and other miRNAs w/seed GCAGCAU)	8,29E-03	TargetScan Human	High (predicted)	SLC23A1	Antioxidant Action of Vitamin C,Vitamin-C Transport
hsa-miR-107	miR-103-3p (and other miRNAs w/seed GCAGCAU)	8,29E-03	TargetScan Human	High (predicted)	SLC7A2
hsa-miR-107	miR-103-3p (and other miRNAs w/seed GCAGCAU)	8,29E-03	TargetScan Human	High (predicted)	SMPD1	Ceramide Signaling,Endocannabinoid Cancer Inhibition Pathway,NGF Signaling,Sphingomyelin Metabolism,Sphingosine-1-phosphate Signaling,Type II Diabetes Mellitus Signaling,UVA-Induced MAPK Signaling,UVC-Induced MAPK Signaling
hsa-miR-107	miR-103-3p (and other miRNAs w/seed GCAGCAU)	8,29E-03	TargetScan Human	High (predicted)	SNCG	Synaptogenesis Signaling Pathway
hsa-miR-107	miR-103-3p (and other miRNAs w/seed GCAGCAU)	8,29E-03	TargetScan Human	High (predicted)	SNRK
hsa-miR-107	miR-103-3p (and other miRNAs w/seed GCAGCAU)	8,29E-03	TargetScan Human	High (predicted)	SNURF
hsa-miR-107	miR-103-3p (and other miRNAs w/seed GCAGCAU)	8,29E-03	TargetScan Human	High (predicted)	SNX12
hsa-miR-107	miR-103-3p (and other miRNAs w/seed GCAGCAU)	8,29E-03	TargetScan Human	High (predicted)	SNX3
hsa-miR-107	miR-103-3p (and other miRNAs w/seed GCAGCAU)	8,29E-03	TargetScan Human	High (predicted)	SPATS2L
hsa-miR-107	miR-103-3p (and other miRNAs w/seed GCAGCAU)	8,29E-03	TargetScan Human	High (predicted)	SPG21
hsa-miR-107	miR-103-3p (and other miRNAs w/seed GCAGCAU)	8,29E-03	TargetScan Human	High (predicted)	SRSF3
hsa-miR-107	miR-103-3p (and other miRNAs w/seed GCAGCAU)	8,29E-03	TargetScan Human	High (predicted)	ST3GAL2
hsa-miR-107	miR-103-3p (and other miRNAs w/seed GCAGCAU)	8,29E-03	TargetScan Human	High (predicted)	SUN2
hsa-miR-107	miR-103-3p (and other miRNAs w/seed GCAGCAU)	8,29E-03	TargetScan Human	High (predicted)	SUSD6
hsa-miR-107	miR-103-3p (and other miRNAs w/seed GCAGCAU)	8,29E-03	TargetScan Human	High (predicted)	SYT2	Synaptogenesis Signaling Pathway,TR/RXR Activation
hsa-miR-107	miR-103-3p (and other miRNAs w/seed GCAGCAU)	8,29E-03	TargetScan Human	High (predicted)	SYT6	Synaptogenesis Signaling Pathway
hsa-miR-107	miR-103-3p (and other miRNAs w/seed GCAGCAU)	8,29E-03	TargetScan Human	High (predicted)	TARBP2	Role of PKR in Interferon Induction and Antiviral Response
hsa-miR-107	miR-103-3p (and other miRNAs w/seed GCAGCAU)	8,29E-03	TargetScan Human	High (predicted)	TBC1D31
hsa-miR-107	miR-103-3p (and other miRNAs w/seed GCAGCAU)	8,29E-03	TargetScan Human	High (predicted)	TBKBP1
hsa-miR-107	miR-103-3p (and other miRNAs w/seed GCAGCAU)	8,29E-03	TargetScan Human	High (predicted)	TDG	Sumoylation Pathway
hsa-miR-107	miR-103-3p (and other miRNAs w/seed GCAGCAU)	8,29E-03	TargetScan Human	High (predicted)	TEX35
hsa-miR-107	miR-103-3p (and other miRNAs w/seed GCAGCAU)	8,29E-03	TargetScan Human	High (predicted)	TFRC	Clathrin-mediated Endocytosis Signaling,Ferroptosis Signaling Pathway,Hepatic Fibrosis Signaling Pathway,Iron homeostasis signaling pathway,Virus Entry via Endocytic Pathways
hsa-miR-107	miR-103-3p (and other miRNAs w/seed GCAGCAU)	8,29E-03	TargetScan Human	High (predicted)	TGFBR2	Antiproliferative Role of TOB in T Cell Signaling,Cardiac Hypertrophy Signaling,Cardiac Hypertrophy Signaling (Enhanced),Chronic Myeloid Leukemia Signaling,Colorectal Cancer Metastasis Signaling,Coronavirus Pathogenesis Pathway,CREB Signaling in Neurons,Epithelial Adherens Junction Signaling,Factors Promoting Cardiogenesis in Vertebrates,FAT10 Cancer Signaling Pathway,Germ Cell-Sertoli Cell Junct…
hsa-miR-107	miR-103-3p (and other miRNAs w/seed GCAGCAU)	8,29E-03	TargetScan Human	High (predicted)	TK2	Salvage Pathways of Pyrimidine Deoxyribonucleotides
hsa-miR-107	miR-103-3p (and other miRNAs w/seed GCAGCAU)	8,29E-03	TargetScan Human	High (predicted)	TLCD3B
hsa-miR-107	miR-103-3p (and other miRNAs w/seed GCAGCAU)	8,29E-03	TargetScan Human	High (predicted)	TMEM215
hsa-miR-107	miR-103-3p (and other miRNAs w/seed GCAGCAU)	8,29E-03	TargetScan Human	High (predicted)	TMEM221
hsa-miR-107	miR-103-3p (and other miRNAs w/seed GCAGCAU)	8,29E-03	TargetScan Human	High (predicted)	TMEM254
hsa-miR-107	miR-103-3p (and other miRNAs w/seed GCAGCAU)	8,29E-03	TargetScan Human	High (predicted)	TMEM47
hsa-miR-107	miR-103-3p (and other miRNAs w/seed GCAGCAU)	8,29E-03	TargetScan Human	High (predicted)	TMEM71
hsa-miR-107	miR-103-3p (and other miRNAs w/seed GCAGCAU)	8,29E-03	TargetScan Human	High (predicted)	TPD52
hsa-miR-107	miR-103-3p (and other miRNAs w/seed GCAGCAU)	8,29E-03	TargetScan Human	High (predicted)	TRANK1
hsa-miR-107	miR-103-3p (and other miRNAs w/seed GCAGCAU)	8,29E-03	TargetScan Human	High (predicted)	TRIAP1
hsa-miR-107	miR-103-3p (and other miRNAs w/seed GCAGCAU)	8,29E-03	TargetScan Human	High (predicted)	TSPAN5	Integrin Signaling
hsa-miR-107	miR-103-3p (and other miRNAs w/seed GCAGCAU)	8,29E-03	TargetScan Human	High (predicted)	TWF1	IL-15 Production,Sperm Motility
hsa-miR-107	miR-103-3p (and other miRNAs w/seed GCAGCAU)	8,29E-03	TargetScan Human	High (predicted)	UMOD
hsa-miR-107	miR-103-3p (and other miRNAs w/seed GCAGCAU)	8,29E-03	TargetScan Human	High (predicted)	UNC80
hsa-miR-107	miR-103-3p (and other miRNAs w/seed GCAGCAU)	8,29E-03	TargetScan Human	High (predicted)	UPF2
hsa-miR-107	miR-103-3p (and other miRNAs w/seed GCAGCAU)	8,29E-03	TargetScan Human	High (predicted)	VAPB
hsa-miR-107	miR-103-3p (and other miRNAs w/seed GCAGCAU)	8,29E-03	TargetScan Human	High (predicted)	VCAN	Semaphorin Neuronal Repulsive Signaling Pathway
hsa-miR-107	miR-103-3p (and other miRNAs w/seed GCAGCAU)	8,29E-03	TargetScan Human	High (predicted)	VDAC2	Ferroptosis Signaling Pathway,Mitochondrial Dysfunction,Necroptosis Signaling Pathway,Sirtuin Signaling Pathway
hsa-miR-107	miR-103-3p (and other miRNAs w/seed GCAGCAU)	8,29E-03	TargetScan Human	High (predicted)	VIRMA
hsa-miR-107	miR-103-3p (and other miRNAs w/seed GCAGCAU)	8,29E-03	TargetScan Human	High (predicted)	VPS4A	Mechanisms of Viral Exit from Host Cells
hsa-miR-107	miR-103-3p (and other miRNAs w/seed GCAGCAU)	8,29E-03	TargetScan Human	High (predicted)	VWC2L
hsa-miR-107	miR-103-3p (and other miRNAs w/seed GCAGCAU)	8,29E-03	TargetScan Human	High (predicted)	WDFY4
hsa-miR-107	miR-103-3p (and other miRNAs w/seed GCAGCAU)	8,29E-03	TargetScan Human	High (predicted)	WDR61
hsa-miR-107	miR-103-3p (and other miRNAs w/seed GCAGCAU)	8,29E-03	TargetScan Human	High (predicted)	WNT16	Axonal Guidance Signaling,Basal Cell Carcinoma Signaling,Cardiac Hypertrophy Signaling (Enhanced),Colorectal Cancer Metastasis Signaling,Factors Promoting Cardiogenesis in Vertebrates,Glioblastoma Multiforme Signaling,Hepatic Fibrosis Signaling Pathway,HOTAIR Regulatory Pathway,Human Embryonic Stem Cell Pluripotency,Molecular Mechanisms of Cancer,Osteoarthritis Pathway,Ovarian Cancer Signaling,PC…
hsa-miR-107	miR-103-3p (and other miRNAs w/seed GCAGCAU)	8,29E-03	TargetScan Human	High (predicted)	XXBAC_BPG32J320
hsa-miR-107	miR-103-3p (and other miRNAs w/seed GCAGCAU)	8,29E-03	TargetScan Human	High (predicted)	YWHAH	14-3-3-mediated Signaling,Cell Cycle: G2/M DNA Damage Checkpoint Regulation,ERK/MAPK Signaling,ERK5 Signaling,Glucocorticoid Receptor Signaling,HIPPO signaling,IGF-1 Signaling,Inhibition of ARE-Mediated mRNA Degradation Pathway,MSP-RON Signaling In Cancer Cells Pathway,p70S6K Signaling,PI3K/AKT Signaling,Protein Kinase A Signaling,PTEN Signaling
hsa-miR-107	miR-103-3p (and other miRNAs w/seed GCAGCAU)	8,29E-03	TargetScan Human	High (predicted)	ZBTB10
hsa-miR-107	miR-103-3p (and other miRNAs w/seed GCAGCAU)	8,29E-03	TargetScan Human	High (predicted)	ZBTB34
hsa-miR-107	miR-103-3p (and other miRNAs w/seed GCAGCAU)	8,29E-03	TargetScan Human	High (predicted)	ZFAND2B
hsa-miR-107	miR-103-3p (and other miRNAs w/seed GCAGCAU)	8,29E-03	TargetScan Human	High (predicted)	ZFPM2
hsa-miR-107	miR-103-3p (and other miRNAs w/seed GCAGCAU)	8,29E-03	TargetScan Human	High (predicted)	ZHX1
hsa-miR-107	miR-103-3p (and other miRNAs w/seed GCAGCAU)	8,29E-03	TargetScan Human	High (predicted)	ZNF677
hsa-miR-107	miR-103-3p (and other miRNAs w/seed GCAGCAU)	8,29E-03	TargetScan Human	High (predicted)	ZNRF2
hsa-miR-107	miR-103-3p (and other miRNAs w/seed GCAGCAU)	8,29E-03	TargetScan Human	High (predicted)	ZYX	Epithelial Adherens Junction Signaling,Germ Cell-Sertoli Cell Junction Signaling,Integrin Signaling,Remodeling of Epithelial Adherens Junctions
hsa-miR-1202	miR-1202 (and other miRNAs w/seed UGCCAGC)	1,40E-02	TargetScan Human	High (predicted)	ABHD11
hsa-miR-1202	miR-1202 (and other miRNAs w/seed UGCCAGC)	1,40E-02	TargetScan Human	High (predicted)	ABLIM1	Axonal Guidance Signaling,Netrin Signaling
hsa-miR-1202	miR-1202 (and other miRNAs w/seed UGCCAGC)	1,40E-02	TargetScan Human	High (predicted)	AC005726.1
hsa-miR-1202	miR-1202 (and other miRNAs w/seed UGCCAGC)	1,40E-02	TargetScan Human	High (predicted)	ACTG1	Actin Cytoskeleton Signaling,Agranulocyte Adhesion and Diapedesis,Agrin Interactions at Neuromuscular Junction,Caveolar-mediated Endocytosis Signaling,Cellular Effects of Sildenafil (Viagra),Clathrin-mediated Endocytosis Signaling,Crosstalk between Dendritic Cells and Natural Killer Cells,Death Receptor Signaling,Dilated Cardiomyopathy Signaling Pathway,Epithelial Adherens Junction Signaling,FAK …
hsa-miR-1202	miR-1202 (and other miRNAs w/seed UGCCAGC)	1,40E-02	TargetScan Human	High (predicted)	AMIGO1
hsa-miR-1202	miR-1202 (and other miRNAs w/seed UGCCAGC)	1,40E-02	TargetScan Human	High (predicted)	ARG1	Arginine Degradation I (Arginase Pathway),Arginine Degradation VI (Arginase 2 Pathway),Citrulline Biosynthesis,MSP-RON Signaling In Macrophages Pathway,Superpathway of Citrulline Metabolism,Tumor Microenvironment Pathway,Urea Cycle
hsa-miR-1202	miR-1202 (and other miRNAs w/seed UGCCAGC)	1,40E-02	TargetScan Human	High (predicted)	ARHGAP19-SLIT1
hsa-miR-1202	miR-1202 (and other miRNAs w/seed UGCCAGC)	1,40E-02	TargetScan Human	High (predicted)	ARPC2	Actin Cytoskeleton Signaling,Actin Nucleation by ARP-WASP Complex,Axonal Guidance Signaling,CD28 Signaling in T Helper Cells,Cdc42 Signaling,Clathrin-mediated Endocytosis Signaling,Ephrin Receptor Signaling,Epithelial Adherens Junction Signaling,Fcγ Receptor-mediated Phagocytosis in Macrophages and Monocytes,fMLP Signaling in Neutrophils,Integrin Signaling,Rac Signaling,Reelin Signaling in Neuron…
hsa-miR-1202	miR-1202 (and other miRNAs w/seed UGCCAGC)	1,40E-02	TargetScan Human	High (predicted)	ASCL2
hsa-miR-1202	miR-1202 (and other miRNAs w/seed UGCCAGC)	1,40E-02	TargetScan Human	High (predicted)	B2M	Allograft Rejection Signaling,Antigen Presentation Pathway,Caveolar-mediated Endocytosis Signaling,Cdc42 Signaling,Communication between Innate and Adaptive Immune Cells,CTLA4 Signaling in Cytotoxic T Lymphocytes,Cytotoxic T Lymphocyte-mediated Apoptosis of Target Cells,Dendritic Cell Maturation,Glucocorticoid Receptor Signaling,Lipid Antigen Presentation by CD1,Natural Killer Cell Signaling,Neur…
hsa-miR-1202	miR-1202 (and other miRNAs w/seed UGCCAGC)	1,40E-02	TargetScan Human	High (predicted)	BACE1	Amyloid Processing,Mitochondrial Dysfunction,Neuroinflammation Signaling Pathway
hsa-miR-1202	miR-1202 (and other miRNAs w/seed UGCCAGC)	1,40E-02	TargetScan Human	High (predicted)	BAIAP2L2
hsa-miR-1202	miR-1202 (and other miRNAs w/seed UGCCAGC)	1,40E-02	TargetScan Human	High (predicted)	BCAT1	Isoleucine Degradation I,Leucine Degradation I,Valine Degradation I
hsa-miR-1202	miR-1202 (and other miRNAs w/seed UGCCAGC)	1,40E-02	TargetScan Human	High (predicted)	BCKDK
hsa-miR-1202	miR-1202 (and other miRNAs w/seed UGCCAGC)	1,40E-02	TargetScan Human	High (predicted)	BIVM
hsa-miR-1202	miR-1202 (and other miRNAs w/seed UGCCAGC)	1,40E-02	TargetScan Human	High (predicted)	BLACE
hsa-miR-1202	miR-1202 (and other miRNAs w/seed UGCCAGC)	1,40E-02	TargetScan Human	High (predicted)	C15orf40
hsa-miR-1202	miR-1202 (and other miRNAs w/seed UGCCAGC)	1,40E-02	TargetScan Human	High (predicted)	C1orf158
hsa-miR-1202	miR-1202 (and other miRNAs w/seed UGCCAGC)	1,40E-02	TargetScan Human	High (predicted)	C1QTNF5
hsa-miR-1202	miR-1202 (and other miRNAs w/seed UGCCAGC)	1,40E-02	TargetScan Human	High (predicted)	C8orf86
hsa-miR-1202	miR-1202 (and other miRNAs w/seed UGCCAGC)	1,40E-02	TargetScan Human	High (predicted)	CCDC152
hsa-miR-1202	miR-1202 (and other miRNAs w/seed UGCCAGC)	1,40E-02	TargetScan Human	High (predicted)	CCDC190
hsa-miR-1202	miR-1202 (and other miRNAs w/seed UGCCAGC)	1,40E-02	TargetScan Human	High (predicted)	CCDC85B
hsa-miR-1202	miR-1202 (and other miRNAs w/seed UGCCAGC)	1,40E-02	TargetScan Human	High (predicted)	CCR5	Agranulocyte Adhesion and Diapedesis,Breast Cancer Regulation by Stathmin1,CCR5 Signaling in Macrophages,Chemokine Signaling,CREB Signaling in Neurons,Granulocyte Adhesion and Diapedesis,Hepatic Fibrosis / Hepatic Stellate Cell Activation,IL-10 Signaling,NF-κB Activation by Viruses,Pathogenesis of Multiple Sclerosis,Role of PI3K/AKT Signaling in the Pathogenesis of Influenza,Th1 and Th2 Activatio…
hsa-miR-1202	miR-1202 (and other miRNAs w/seed UGCCAGC)	1,40E-02	TargetScan Human	High (predicted)	CDK14	Cell Cycle Control of Chromosomal Replication,Molecular Mechanisms of Cancer
hsa-miR-1202	miR-1202 (and other miRNAs w/seed UGCCAGC)	1,40E-02	TargetScan Human	High (predicted)	CLEC3A
hsa-miR-1202	miR-1202 (and other miRNAs w/seed UGCCAGC)	1,40E-02	TargetScan Human	High (predicted)	CLEC6A	Role of Pattern Recognition Receptors in Recognition of Bacteria and Viruses
hsa-miR-1202	miR-1202 (and other miRNAs w/seed UGCCAGC)	1,40E-02	TargetScan Human	High (predicted)	CLHC1
hsa-miR-1202	miR-1202 (and other miRNAs w/seed UGCCAGC)	1,40E-02	TargetScan Human	High (predicted)	CNTN5
hsa-miR-1202	miR-1202 (and other miRNAs w/seed UGCCAGC)	1,40E-02	TargetScan Human	High (predicted)	CREM	cAMP-mediated signaling,Cholecystokinin/Gastrin-mediated Signaling,Dopamine-DARPP32 Feedback in cAMP Signaling,Protein Kinase A Signaling,Systemic Lupus Erythematosus In T Cell Signaling Pathway,Systemic Lupus Erythematosus Signaling
hsa-miR-1202	miR-1202 (and other miRNAs w/seed UGCCAGC)	1,40E-02	TargetScan Human	High (predicted)	CRYGC
hsa-miR-1202	miR-1202 (and other miRNAs w/seed UGCCAGC)	1,40E-02	TargetScan Human	High (predicted)	CTRC	SPINK1 Pancreatic Cancer Pathway
hsa-miR-1202	miR-1202 (and other miRNAs w/seed UGCCAGC)	1,40E-02	TargetScan Human	High (predicted)	CYB561D1
hsa-miR-1202	miR-1202 (and other miRNAs w/seed UGCCAGC)	1,40E-02	TargetScan Human	High (predicted)	CYLC2
hsa-miR-1202	miR-1202 (and other miRNAs w/seed UGCCAGC)	1,40E-02	TargetScan Human	High (predicted)	DGLUCY
hsa-miR-1202	miR-1202 (and other miRNAs w/seed UGCCAGC)	1,40E-02	TargetScan Human	High (predicted)	DIRAS1
hsa-miR-1202	miR-1202 (and other miRNAs w/seed UGCCAGC)	1,40E-02	TargetScan Human	High (predicted)	DNAJB6	Aldosterone Signaling in Epithelial Cells,NRF2-mediated Oxidative Stress Response,Protein Ubiquitination Pathway,Unfolded protein response
hsa-miR-1202	miR-1202 (and other miRNAs w/seed UGCCAGC)	1,40E-02	TargetScan Human	High (predicted)	DUSP16	3-phosphoinositide Biosynthesis,3-phosphoinositide Degradation,D-myo-inositol (1,4,5,6)-Tetrakisphosphate Biosynthesis,D-myo-inositol (3,4,5,6)-tetrakisphosphate Biosynthesis,D-myo-inositol-5-phosphate Metabolism,Protein Kinase A Signaling,Superpathway of Inositol Phosphate Compounds
hsa-miR-1202	miR-1202 (and other miRNAs w/seed UGCCAGC)	1,40E-02	TargetScan Human	High (predicted)	EGLN2	HIF1α Signaling
hsa-miR-1202	miR-1202 (and other miRNAs w/seed UGCCAGC)	1,40E-02	TargetScan Human	High (predicted)	EIF6
hsa-miR-1202	miR-1202 (and other miRNAs w/seed UGCCAGC)	1,40E-02	TargetScan Human	High (predicted)	ELAVL4
hsa-miR-1202	miR-1202 (and other miRNAs w/seed UGCCAGC)	1,40E-02	TargetScan Human	High (predicted)	EMC3
hsa-miR-1202	miR-1202 (and other miRNAs w/seed UGCCAGC)	1,40E-02	TargetScan Human	High (predicted)	EMC7
hsa-miR-1202	miR-1202 (and other miRNAs w/seed UGCCAGC)	1,40E-02	TargetScan Human	High (predicted)	FAM117A
hsa-miR-1202	miR-1202 (and other miRNAs w/seed UGCCAGC)	1,40E-02	TargetScan Human	High (predicted)	FAM124A
hsa-miR-1202	miR-1202 (and other miRNAs w/seed UGCCAGC)	1,40E-02	TargetScan Human	High (predicted)	FAM217B
hsa-miR-1202	miR-1202 (and other miRNAs w/seed UGCCAGC)	1,40E-02	TargetScan Human	High (predicted)	FAM219B
hsa-miR-1202	miR-1202 (and other miRNAs w/seed UGCCAGC)	1,40E-02	TargetScan Human	High (predicted)	FAM230E (includes others)
hsa-miR-1202	miR-1202 (and other miRNAs w/seed UGCCAGC)	1,40E-02	TargetScan Human	High (predicted)	FLT1	CREB Signaling in Neurons,eNOS Signaling,Hepatic Fibrosis / Hepatic Stellate Cell Activation,Hepatic Fibrosis Signaling Pathway,HIF1α Signaling,IL-15 Production,IL-8 Signaling,NF-κB Signaling,Nitric Oxide Signaling in the Cardiovascular System,PTEN Signaling,Sperm Motility,STAT3 Pathway,VEGF Family Ligand-Receptor Interactions,VEGF Signaling
hsa-miR-1202	miR-1202 (and other miRNAs w/seed UGCCAGC)	1,40E-02	TargetScan Human	High (predicted)	FNBP1	Actin Nucleation by ARP-WASP Complex,Cardiac Hypertrophy Signaling,Cholecystokinin/Gastrin-mediated Signaling,Colorectal Cancer Metastasis Signaling,CXCR4 Signaling,Germ Cell-Sertoli Cell Junction Signaling,Glioblastoma Multiforme Signaling,Glioma Invasiveness Signaling,Gαq Signaling,Hepatic Fibrosis Signaling Pathway,HMGB1 Signaling,IL-8 Signaling,ILK Signaling,Integrin Signaling,Molecular Mecha…
hsa-miR-1202	miR-1202 (and other miRNAs w/seed UGCCAGC)	1,40E-02	TargetScan Human	High (predicted)	FOXJ2
hsa-miR-1202	miR-1202 (and other miRNAs w/seed UGCCAGC)	1,40E-02	TargetScan Human	High (predicted)	FTSJ1	Cysteine Biosynthesis III (mammalia),Methionine Degradation I (to Homocysteine),Superpathway of Methionine Degradation
hsa-miR-1202	miR-1202 (and other miRNAs w/seed UGCCAGC)	1,40E-02	TargetScan Human	High (predicted)	GAS8
hsa-miR-1202	miR-1202 (and other miRNAs w/seed UGCCAGC)	1,40E-02	TargetScan Human	High (predicted)	GDPD5
hsa-miR-1202	miR-1202 (and other miRNAs w/seed UGCCAGC)	1,40E-02	TargetScan Human	High (predicted)	GPAM	CDP-diacylglycerol Biosynthesis I,Phosphatidylglycerol Biosynthesis II (Non-plastidic),Triacylglycerol Biosynthesis
hsa-miR-1202	miR-1202 (and other miRNAs w/seed UGCCAGC)	1,40E-02	TargetScan Human	High (predicted)	GRAP
hsa-miR-1202	miR-1202 (and other miRNAs w/seed UGCCAGC)	1,40E-02	TargetScan Human	High (predicted)	HLA-DRA	Allograft Rejection Signaling,Altered T Cell and B Cell Signaling in Rheumatoid Arthritis,Antigen Presentation Pathway,Autoimmune Thyroid Disease Signaling,B Cell Development,Calcium-induced T Lymphocyte Apoptosis,CD28 Signaling in T Helper Cells,Cdc42 Signaling,Communication between Innate and Adaptive Immune Cells,Crosstalk between Dendritic Cells and Natural Killer Cells,Dendritic Cell Maturat…
hsa-miR-1202	miR-1202 (and other miRNAs w/seed UGCCAGC)	1,40E-02	TargetScan Human	High (predicted)	IGF2BP2-AS1
hsa-miR-1202	miR-1202 (and other miRNAs w/seed UGCCAGC)	1,40E-02	TargetScan Human	High (predicted)	IMPA1	D-myo-inositol (1,4,5)-trisphosphate Degradation,Myo-inositol Biosynthesis,Superpathway of D-myo-inositol (1,4,5)-trisphosphate Metabolism
hsa-miR-1202	miR-1202 (and other miRNAs w/seed UGCCAGC)	1,40E-02	TargetScan Human	High (predicted)	KDM4A
hsa-miR-1202	miR-1202 (and other miRNAs w/seed UGCCAGC)	1,40E-02	TargetScan Human	High (predicted)	KEL	Axonal Guidance Signaling
hsa-miR-1202	miR-1202 (and other miRNAs w/seed UGCCAGC)	1,40E-02	TargetScan Human	High (predicted)	KRT9	Glucocorticoid Receptor Signaling
hsa-miR-1202	miR-1202 (and other miRNAs w/seed UGCCAGC)	1,40E-02	TargetScan Human	High (predicted)	LAMP1	Autophagy,Phagosome Maturation
hsa-miR-1202	miR-1202 (and other miRNAs w/seed UGCCAGC)	1,40E-02	TargetScan Human	High (predicted)	LEFTY2	Human Embryonic Stem Cell Pluripotency
hsa-miR-1202	miR-1202 (and other miRNAs w/seed UGCCAGC)	1,40E-02	TargetScan Human	High (predicted)	LGALS7/LGALS7B
hsa-miR-1202	miR-1202 (and other miRNAs w/seed UGCCAGC)	1,40E-02	TargetScan Human	High (predicted)	LILRA5
hsa-miR-1202	miR-1202 (and other miRNAs w/seed UGCCAGC)	1,40E-02	TargetScan Human	High (predicted)	LINC01619
hsa-miR-1202	miR-1202 (and other miRNAs w/seed UGCCAGC)	1,40E-02	TargetScan Human	High (predicted)	LTBP4
hsa-miR-1202	miR-1202 (and other miRNAs w/seed UGCCAGC)	1,40E-02	TargetScan Human	High (predicted)	LYPD5
hsa-miR-1202	miR-1202 (and other miRNAs w/seed UGCCAGC)	1,40E-02	TargetScan Human	High (predicted)	LYRM9
hsa-miR-1202	miR-1202 (and other miRNAs w/seed UGCCAGC)	1,40E-02	TargetScan Human	High (predicted)	MAP4K3	SAPK/JNK Signaling
hsa-miR-1202	miR-1202 (and other miRNAs w/seed UGCCAGC)	1,40E-02	TargetScan Human	High (predicted)	MARVELD1
hsa-miR-1202	miR-1202 (and other miRNAs w/seed UGCCAGC)	1,40E-02	TargetScan Human	High (predicted)	MAT2B	Cysteine Biosynthesis III (mammalia),Methionine Degradation I (to Homocysteine),S-adenosyl-L-methionine Biosynthesis,Superpathway of Methionine Degradation
hsa-miR-1202	miR-1202 (and other miRNAs w/seed UGCCAGC)	1,40E-02	TargetScan Human	High (predicted)	MEAK7
hsa-miR-1202	miR-1202 (and other miRNAs w/seed UGCCAGC)	1,40E-02	TargetScan Human	High (predicted)	MFRP
hsa-miR-1202	miR-1202 (and other miRNAs w/seed UGCCAGC)	1,40E-02	TargetScan Human	High (predicted)	MGP
hsa-miR-1202	miR-1202 (and other miRNAs w/seed UGCCAGC)	1,40E-02	TargetScan Human	High (predicted)	MIDEAS
hsa-miR-1202	miR-1202 (and other miRNAs w/seed UGCCAGC)	1,40E-02	TargetScan Human	High (predicted)	MON1B
hsa-miR-1202	miR-1202 (and other miRNAs w/seed UGCCAGC)	1,40E-02	TargetScan Human	High (predicted)	MRPL20-AS1
hsa-miR-1202	miR-1202 (and other miRNAs w/seed UGCCAGC)	1,40E-02	TargetScan Human	High (predicted)	MRPS23
hsa-miR-1202	miR-1202 (and other miRNAs w/seed UGCCAGC)	1,40E-02	TargetScan Human	High (predicted)	MRRF
hsa-miR-1202	miR-1202 (and other miRNAs w/seed UGCCAGC)	1,40E-02	TargetScan Human	High (predicted)	MS4A12
hsa-miR-1202	miR-1202 (and other miRNAs w/seed UGCCAGC)	1,40E-02	TargetScan Human	High (predicted)	MSL1
hsa-miR-1202	miR-1202 (and other miRNAs w/seed UGCCAGC)	1,40E-02	TargetScan Human	High (predicted)	MTMR11
hsa-miR-1202	miR-1202 (and other miRNAs w/seed UGCCAGC)	1,40E-02	TargetScan Human	High (predicted)	NGLY1
hsa-miR-1202	miR-1202 (and other miRNAs w/seed UGCCAGC)	1,40E-02	TargetScan Human	High (predicted)	NPY4R/NPY4R2	Breast Cancer Regulation by Stathmin1,CREB Signaling in Neurons
hsa-miR-1202	miR-1202 (and other miRNAs w/seed UGCCAGC)	1,40E-02	TargetScan Human	High (predicted)	NRBP2
hsa-miR-1202	miR-1202 (and other miRNAs w/seed UGCCAGC)	1,40E-02	TargetScan Human	High (predicted)	NTMT1
hsa-miR-1202	miR-1202 (and other miRNAs w/seed UGCCAGC)	1,40E-02	TargetScan Human	High (predicted)	NTSR2	Breast Cancer Regulation by Stathmin1,CREB Signaling in Neurons
hsa-miR-1202	miR-1202 (and other miRNAs w/seed UGCCAGC)	1,40E-02	TargetScan Human	High (predicted)	NUMBL	Notch Signaling
hsa-miR-1202	miR-1202 (and other miRNAs w/seed UGCCAGC)	1,40E-02	TargetScan Human	High (predicted)	PDLIM7	GDNF Family Ligand-Receptor Interactions
hsa-miR-1202	miR-1202 (and other miRNAs w/seed UGCCAGC)	1,40E-02	TargetScan Human	High (predicted)	PFKFB4	AMPK Signaling,PFKFB4 Signaling Pathway
hsa-miR-1202	miR-1202 (and other miRNAs w/seed UGCCAGC)	1,40E-02	TargetScan Human	High (predicted)	PHETA1
hsa-miR-1202	miR-1202 (and other miRNAs w/seed UGCCAGC)	1,40E-02	TargetScan Human	High (predicted)	PIGO
hsa-miR-1202	miR-1202 (and other miRNAs w/seed UGCCAGC)	1,40E-02	TargetScan Human	High (predicted)	PLA2G2C	Antioxidant Action of Vitamin C,Atherosclerosis Signaling,Eicosanoid Signaling,Endothelin-1 Signaling,Phospholipases,Role of MAPK Signaling in Inhibiting the Pathogenesis of Influenza,Role of MAPK Signaling in Promoting the Pathogenesis of Influenza,Role of MAPK Signaling in the Pathogenesis of Influenza,Sperm Motility,Synaptic Long Term Depression
hsa-miR-1202	miR-1202 (and other miRNAs w/seed UGCCAGC)	1,40E-02	TargetScan Human	High (predicted)	PLAAT4	Antioxidant Action of Vitamin C,Atherosclerosis Signaling,Eicosanoid Signaling,Endothelin-1 Signaling,Phospholipases,Role of MAPK Signaling in Inhibiting the Pathogenesis of Influenza,Role of MAPK Signaling in Promoting the Pathogenesis of Influenza,Role of MAPK Signaling in the Pathogenesis of Influenza,Sperm Motility,Synaptic Long Term Depression,Systemic Lupus Erythematosus In B Cell Signaling…
hsa-miR-1202	miR-1202 (and other miRNAs w/seed UGCCAGC)	1,40E-02	TargetScan Human	High (predicted)	PLCH1	14-3-3-mediated Signaling,Adrenomedullin signaling pathway,Aldosterone Signaling in Epithelial Cells,Antioxidant Action of Vitamin C,Apelin Cardiomyocyte Signaling Pathway,Axonal Guidance Signaling,Cardiac Hypertrophy Signaling,Cardiac Hypertrophy Signaling (Enhanced),Cellular Effects of Sildenafil (Viagra),CREB Signaling in Neurons,D-myo-inositol (1,4,5)-Trisphosphate Biosynthesis,D-myo-inositol…
hsa-miR-1202	miR-1202 (and other miRNAs w/seed UGCCAGC)	1,40E-02	TargetScan Human	High (predicted)	PLCXD2
hsa-miR-1202	miR-1202 (and other miRNAs w/seed UGCCAGC)	1,40E-02	TargetScan Human	High (predicted)	PLD1	Antioxidant Action of Vitamin C,Choline Biosynthesis III,Endothelin-1 Signaling,Fcγ Receptor-mediated Phagocytosis in Macrophages and Monocytes,Gαq Signaling,IL-8 Signaling,mTOR Signaling,p70S6K Signaling,Pancreatic Adenocarcinoma Signaling,Phospholipase C Signaling,Phospholipases,Rac Signaling,RhoA Signaling,Signaling by Rho Family GTPases
hsa-miR-1202	miR-1202 (and other miRNAs w/seed UGCCAGC)	1,40E-02	TargetScan Human	High (predicted)	POTEE/POTEF
hsa-miR-1202	miR-1202 (and other miRNAs w/seed UGCCAGC)	1,40E-02	TargetScan Human	High (predicted)	PPP3R2	3-phosphoinositide Biosynthesis,3-phosphoinositide Degradation,Autophagy,Axonal Guidance Signaling,B Cell Receptor Signaling,Calcium Signaling,Calcium-induced T Lymphocyte Apoptosis,cAMP-mediated signaling,Cardiac Hypertrophy Signaling,Cardiac Hypertrophy Signaling (Enhanced),CD28 Signaling in T Helper Cells,Clathrin-mediated Endocytosis Signaling,D-myo-inositol (1,4,5,6)-Tetrakisphosphate Biosyn…
hsa-miR-1202	miR-1202 (and other miRNAs w/seed UGCCAGC)	1,40E-02	TargetScan Human	High (predicted)	PROCR
hsa-miR-1202	miR-1202 (and other miRNAs w/seed UGCCAGC)	1,40E-02	TargetScan Human	High (predicted)	PUM2
hsa-miR-1202	miR-1202 (and other miRNAs w/seed UGCCAGC)	1,40E-02	TargetScan Human	High (predicted)	RAB17
hsa-miR-1202	miR-1202 (and other miRNAs w/seed UGCCAGC)	1,40E-02	TargetScan Human	High (predicted)	RAP2A	14-3-3-mediated Signaling,Actin Cytoskeleton Signaling,Actin Nucleation by ARP-WASP Complex,Acute Myeloid Leukemia Signaling,Acute Phase Response Signaling,Adrenomedullin signaling pathway,Agrin Interactions at Neuromuscular Junction,Angiopoietin Signaling,Antiproliferative Role of Somatostatin Receptor 2,Apelin Endothelial Signaling Pathway,Apoptosis Signaling,Axonal Guidance Signaling,B Cell Re…
hsa-miR-1202	miR-1202 (and other miRNAs w/seed UGCCAGC)	1,40E-02	TargetScan Human	High (predicted)	RFLNA/ZNF664-RFLNA
hsa-miR-1202	miR-1202 (and other miRNAs w/seed UGCCAGC)	1,40E-02	TargetScan Human	High (predicted)	RNF11
hsa-miR-1202	miR-1202 (and other miRNAs w/seed UGCCAGC)	1,40E-02	TargetScan Human	High (predicted)	RP11_629B115
hsa-miR-1202	miR-1202 (and other miRNAs w/seed UGCCAGC)	1,40E-02	TargetScan Human	High (predicted)	RPH3AL
hsa-miR-1202	miR-1202 (and other miRNAs w/seed UGCCAGC)	1,40E-02	TargetScan Human	High (predicted)	RPP25
hsa-miR-1202	miR-1202 (and other miRNAs w/seed UGCCAGC)	1,40E-02	TargetScan Human	High (predicted)	RRN3
hsa-miR-1202	miR-1202 (and other miRNAs w/seed UGCCAGC)	1,40E-02	TargetScan Human	High (predicted)	RRP1B
hsa-miR-1202	miR-1202 (and other miRNAs w/seed UGCCAGC)	1,40E-02	TargetScan Human	High (predicted)	RRP7A
hsa-miR-1202	miR-1202 (and other miRNAs w/seed UGCCAGC)	1,40E-02	TargetScan Human	High (predicted)	RSKR
hsa-miR-1202	miR-1202 (and other miRNAs w/seed UGCCAGC)	1,40E-02	TargetScan Human	High (predicted)	SARAF
hsa-miR-1202	miR-1202 (and other miRNAs w/seed UGCCAGC)	1,40E-02	TargetScan Human	High (predicted)	SCARB2
hsa-miR-1202	miR-1202 (and other miRNAs w/seed UGCCAGC)	1,40E-02	TargetScan Human	High (predicted)	SEC24B
hsa-miR-1202	miR-1202 (and other miRNAs w/seed UGCCAGC)	1,40E-02	TargetScan Human	High (predicted)	SEC61A1	Insulin Secretion Signaling Pathway
hsa-miR-1202	miR-1202 (and other miRNAs w/seed UGCCAGC)	1,40E-02	TargetScan Human	High (predicted)	SELENOT	Antioxidant Action of Vitamin C,Thioredoxin Pathway,Vitamin-C Transport
hsa-miR-1202	miR-1202 (and other miRNAs w/seed UGCCAGC)	1,40E-02	TargetScan Human	High (predicted)	SERPINB3
hsa-miR-1202	miR-1202 (and other miRNAs w/seed UGCCAGC)	1,40E-02	TargetScan Human	High (predicted)	SERPINB4
hsa-miR-1202	miR-1202 (and other miRNAs w/seed UGCCAGC)	1,40E-02	TargetScan Human	High (predicted)	SGCD	Dilated Cardiomyopathy Signaling Pathway
hsa-miR-1202	miR-1202 (and other miRNAs w/seed UGCCAGC)	1,40E-02	TargetScan Human	High (predicted)	SHLD1
hsa-miR-1202	miR-1202 (and other miRNAs w/seed UGCCAGC)	1,40E-02	TargetScan Human	High (predicted)	SLAMF9
hsa-miR-1202	miR-1202 (and other miRNAs w/seed UGCCAGC)	1,40E-02	TargetScan Human	High (predicted)	SLC22A16
hsa-miR-1202	miR-1202 (and other miRNAs w/seed UGCCAGC)	1,40E-02	TargetScan Human	High (predicted)	SLC26A8
hsa-miR-1202	miR-1202 (and other miRNAs w/seed UGCCAGC)	1,40E-02	TargetScan Human	High (predicted)	SLC35B2
hsa-miR-1202	miR-1202 (and other miRNAs w/seed UGCCAGC)	1,40E-02	TargetScan Human	High (predicted)	SLC51A	FXR/RXR Activation,Xenobiotic Metabolism General Signaling Pathway
hsa-miR-1202	miR-1202 (and other miRNAs w/seed UGCCAGC)	1,40E-02	TargetScan Human	High (predicted)	SNX21
hsa-miR-1202	miR-1202 (and other miRNAs w/seed UGCCAGC)	1,40E-02	TargetScan Human	High (predicted)	SOS1	Actin Cytoskeleton Signaling,Actin Nucleation by ARP-WASP Complex,Acute Myeloid Leukemia Signaling,Acute Phase Response Signaling,Adrenomedullin signaling pathway,Aldosterone Signaling in Epithelial Cells,Angiopoietin Signaling,Axonal Guidance Signaling,B Cell Receptor Signaling,BMP signaling pathway,Breast Cancer Regulation by Stathmin1,Cardiac Hypertrophy Signaling,Cholecystokinin/Gastrin-media…
hsa-miR-1202	miR-1202 (and other miRNAs w/seed UGCCAGC)	1,40E-02	TargetScan Human	High (predicted)	SPNS2
hsa-miR-1202	miR-1202 (and other miRNAs w/seed UGCCAGC)	1,40E-02	TargetScan Human	High (predicted)	SRGAP1	Axonal Guidance Signaling
hsa-miR-1202	miR-1202 (and other miRNAs w/seed UGCCAGC)	1,40E-02	TargetScan Human	High (predicted)	SRSF4
hsa-miR-1202	miR-1202 (and other miRNAs w/seed UGCCAGC)	1,40E-02	TargetScan Human	High (predicted)	SSR2	Insulin Secretion Signaling Pathway
hsa-miR-1202	miR-1202 (and other miRNAs w/seed UGCCAGC)	1,40E-02	TargetScan Human	High (predicted)	STX3
hsa-miR-1202	miR-1202 (and other miRNAs w/seed UGCCAGC)	1,40E-02	TargetScan Human	High (predicted)	SULT4A1	Chondroitin Sulfate Biosynthesis,Chondroitin Sulfate Biosynthesis (Late Stages),Dermatan Sulfate Biosynthesis,Dermatan Sulfate Biosynthesis (Late Stages),Heparan Sulfate Biosynthesis,Heparan Sulfate Biosynthesis (Late Stages),LPS/IL-1 Mediated Inhibition of RXR Function,Xenobiotic Metabolism CAR Signaling Pathway,Xenobiotic Metabolism PXR Signaling Pathway,Xenobiotic Metabolism Signaling
hsa-miR-1202	miR-1202 (and other miRNAs w/seed UGCCAGC)	1,40E-02	TargetScan Human	High (predicted)	TIFAB
hsa-miR-1202	miR-1202 (and other miRNAs w/seed UGCCAGC)	1,40E-02	TargetScan Human	High (predicted)	TMEM105
hsa-miR-1202	miR-1202 (and other miRNAs w/seed UGCCAGC)	1,40E-02	TargetScan Human	High (predicted)	TMEM209
hsa-miR-1202	miR-1202 (and other miRNAs w/seed UGCCAGC)	1,40E-02	TargetScan Human	High (predicted)	TMEM234
hsa-miR-1202	miR-1202 (and other miRNAs w/seed UGCCAGC)	1,40E-02	TargetScan Human	High (predicted)	TMEM237
hsa-miR-1202	miR-1202 (and other miRNAs w/seed UGCCAGC)	1,40E-02	TargetScan Human	High (predicted)	TMEM263
hsa-miR-1202	miR-1202 (and other miRNAs w/seed UGCCAGC)	1,40E-02	TargetScan Human	High (predicted)	TNF	14-3-3-mediated Signaling,Activation of IRF by Cytosolic Pattern Recognition Receptors,Acute Phase Response Signaling,Adipogenesis pathway,Adrenomedullin signaling pathway,Agranulocyte Adhesion and Diapedesis,Airway Pathology in Chronic Obstructive Pulmonary Disease,Allograft Rejection Signaling,Altered T Cell and B Cell Signaling in Rheumatoid Arthritis,Antioxidant Action of Vitamin C,Apelin Liv…
hsa-miR-1202	miR-1202 (and other miRNAs w/seed UGCCAGC)	1,40E-02	TargetScan Human	High (predicted)	TNMD
hsa-miR-1202	miR-1202 (and other miRNAs w/seed UGCCAGC)	1,40E-02	TargetScan Human	High (predicted)	TRPV2
hsa-miR-1202	miR-1202 (and other miRNAs w/seed UGCCAGC)	1,40E-02	TargetScan Human	High (predicted)	TSPAN11
hsa-miR-1202	miR-1202 (and other miRNAs w/seed UGCCAGC)	1,40E-02	TargetScan Human	High (predicted)	TSPAN17
hsa-miR-1202	miR-1202 (and other miRNAs w/seed UGCCAGC)	1,40E-02	TargetScan Human	High (predicted)	UBR2	Protein Ubiquitination Pathway
hsa-miR-1202	miR-1202 (and other miRNAs w/seed UGCCAGC)	1,40E-02	TargetScan Human	High (predicted)	VPS52
hsa-miR-1202	miR-1202 (and other miRNAs w/seed UGCCAGC)	1,40E-02	TargetScan Human	High (predicted)	ZBTB43
hsa-miR-1202	miR-1202 (and other miRNAs w/seed UGCCAGC)	1,40E-02	TargetScan Human	High (predicted)	ZBTB8A
hsa-miR-1202	miR-1202 (and other miRNAs w/seed UGCCAGC)	1,40E-02	TargetScan Human	High (predicted)	ZDHHC18
hsa-miR-1202	miR-1202 (and other miRNAs w/seed UGCCAGC)	1,40E-02	TargetScan Human	High (predicted)	ZDHHC21	Estrogen Receptor Signaling
hsa-miR-1202	miR-1202 (and other miRNAs w/seed UGCCAGC)	1,40E-02	TargetScan Human	High (predicted)	ZFAND2B
hsa-miR-1202	miR-1202 (and other miRNAs w/seed UGCCAGC)	1,40E-02	TargetScan Human	High (predicted)	ZFHX4
hsa-miR-1202	miR-1202 (and other miRNAs w/seed UGCCAGC)	1,40E-02	TargetScan Human	High (predicted)	ZNF197
hsa-miR-1202	miR-1202 (and other miRNAs w/seed UGCCAGC)	1,40E-02	TargetScan Human	High (predicted)	ZNF233
hsa-miR-1202	miR-1202 (and other miRNAs w/seed UGCCAGC)	1,40E-02	TargetScan Human	High (predicted)	ZNF419
hsa-miR-1202	miR-1202 (and other miRNAs w/seed UGCCAGC)	1,40E-02	TargetScan Human	High (predicted)	ZNF598
hsa-miR-1207-5p	miR-1207-5p (and other miRNAs w/seed GGCAGGG)	4,57E-03	TargetScan Human	High (predicted)	AARD
hsa-miR-1207-5p	miR-1207-5p (and other miRNAs w/seed GGCAGGG)	4,57E-03	TargetScan Human	High (predicted)	AASDHPPT	Acyl Carrier Protein Metabolism,Lysine Degradation II,Lysine Degradation V
hsa-miR-1207-5p	miR-1207-5p (and other miRNAs w/seed GGCAGGG)	4,57E-03	TargetScan Human	High (predicted)	ABCB8
hsa-miR-1207-5p	miR-1207-5p (and other miRNAs w/seed GGCAGGG)	4,57E-03	TargetScan Human	High (predicted)	ABCC8	Insulin Secretion Signaling Pathway,Maturity Onset Diabetes of Young (MODY) Signaling,Type II Diabetes Mellitus Signaling
hsa-miR-1207-5p	miR-1207-5p (and other miRNAs w/seed GGCAGGG)	4,57E-03	TargetScan Human	High (predicted)	ABCG4	LXR/RXR Activation
hsa-miR-1207-5p	miR-1207-5p (and other miRNAs w/seed GGCAGGG)	4,57E-03	TargetScan Human	High (predicted)	ABHD4
hsa-miR-1207-5p	miR-1207-5p (and other miRNAs w/seed GGCAGGG)	4,57E-03	TargetScan Human	High (predicted)	ABLIM2	Axonal Guidance Signaling,Netrin Signaling
hsa-miR-1207-5p	miR-1207-5p (and other miRNAs w/seed GGCAGGG)	4,57E-03	TargetScan Human	High (predicted)	AC00704011
hsa-miR-1207-5p	miR-1207-5p (and other miRNAs w/seed GGCAGGG)	4,57E-03	TargetScan Human	High (predicted)	ACAA2	Fatty Acid β-oxidation I,Glutaryl-CoA Degradation,Isoleucine Degradation I,Ketogenesis,Ketolysis,Mevalonate Pathway I,Superpathway of Cholesterol Biosynthesis,Superpathway of Geranylgeranyldiphosphate Biosynthesis I (via Mevalonate),Tryptophan Degradation III (Eukaryotic)
hsa-miR-1207-5p	miR-1207-5p (and other miRNAs w/seed GGCAGGG)	4,57E-03	TargetScan Human	High (predicted)	ACBD4
hsa-miR-1207-5p	miR-1207-5p (and other miRNAs w/seed GGCAGGG)	4,57E-03	TargetScan Human	High (predicted)	ACTN1	Actin Cytoskeleton Signaling,Epithelial Adherens Junction Signaling,Germ Cell-Sertoli Cell Junction Signaling,ILK Signaling,Integrin Signaling,Leukocyte Extravasation Signaling,Paxillin Signaling,Regulation of Cellular Mechanics by Calpain Protease,Remodeling of Epithelial Adherens Junctions,Sertoli Cell-Sertoli Cell Junction Signaling,VEGF Signaling
hsa-miR-1207-5p	miR-1207-5p (and other miRNAs w/seed GGCAGGG)	4,57E-03	TargetScan Human	High (predicted)	ADAM19	Axonal Guidance Signaling
hsa-miR-1207-5p	miR-1207-5p (and other miRNAs w/seed GGCAGGG)	4,57E-03	TargetScan Human	High (predicted)	ADAMTS10	Axonal Guidance Signaling
hsa-miR-1207-5p	miR-1207-5p (and other miRNAs w/seed GGCAGGG)	4,57E-03	TargetScan Human	High (predicted)	ADAMTS13	Axonal Guidance Signaling
hsa-miR-1207-5p	miR-1207-5p (and other miRNAs w/seed GGCAGGG)	4,57E-03	TargetScan Human	High (predicted)	ADAMTS14	Axonal Guidance Signaling
hsa-miR-1207-5p	miR-1207-5p (and other miRNAs w/seed GGCAGGG)	4,57E-03	TargetScan Human	High (predicted)	ADAMTS16	Axonal Guidance Signaling
hsa-miR-1207-5p	miR-1207-5p (and other miRNAs w/seed GGCAGGG)	4,57E-03	TargetScan Human	High (predicted)	ADAMTS4	Axonal Guidance Signaling,Osteoarthritis Pathway,Role of Macrophages, Fibroblasts and Endothelial Cells in Rheumatoid Arthritis,Role of Osteoblasts, Osteoclasts and Chondrocytes in Rheumatoid Arthritis
hsa-miR-1207-5p	miR-1207-5p (and other miRNAs w/seed GGCAGGG)	4,57E-03	TargetScan Human	High (predicted)	ADAMTS9	Axonal Guidance Signaling
hsa-miR-1207-5p	miR-1207-5p (and other miRNAs w/seed GGCAGGG)	4,57E-03	TargetScan Human	High (predicted)	ADAMTSL4
hsa-miR-1207-5p	miR-1207-5p (and other miRNAs w/seed GGCAGGG)	4,57E-03	TargetScan Human	High (predicted)	ADCYAP1R1	Breast Cancer Regulation by Stathmin1,Circadian Rhythm Signaling,CREB Signaling in Neurons
hsa-miR-1207-5p	miR-1207-5p (and other miRNAs w/seed GGCAGGG)	4,57E-03	TargetScan Human	High (predicted)	ADGRA1	Breast Cancer Regulation by Stathmin1,CREB Signaling in Neurons
hsa-miR-1207-5p	miR-1207-5p (and other miRNAs w/seed GGCAGGG)	4,57E-03	TargetScan Human	High (predicted)	ADGRA2	Breast Cancer Regulation by Stathmin1,CREB Signaling in Neurons
hsa-miR-1207-5p	miR-1207-5p (and other miRNAs w/seed GGCAGGG)	4,57E-03	TargetScan Human	High (predicted)	ADGRG3	Breast Cancer Regulation by Stathmin1,CREB Signaling in Neurons
hsa-miR-1207-5p	miR-1207-5p (and other miRNAs w/seed GGCAGGG)	4,57E-03	TargetScan Human	High (predicted)	AFF3
hsa-miR-1207-5p	miR-1207-5p (and other miRNAs w/seed GGCAGGG)	4,57E-03	TargetScan Human	High (predicted)	AGRN	Agrin Interactions at Neuromuscular Junction
hsa-miR-1207-5p	miR-1207-5p (and other miRNAs w/seed GGCAGGG)	4,57E-03	TargetScan Human	High (predicted)	AHDC1
hsa-miR-1207-5p	miR-1207-5p (and other miRNAs w/seed GGCAGGG)	4,57E-03	TargetScan Human	High (predicted)	AIP	Aryl Hydrocarbon Receptor Signaling,PPAR Signaling,PPARα/RXRα Activation,Xenobiotic Metabolism AHR Signaling Pathway,Xenobiotic Metabolism Signaling
hsa-miR-1207-5p	miR-1207-5p (and other miRNAs w/seed GGCAGGG)	4,57E-03	TargetScan Human	High (predicted)	AIRE	Primary Immunodeficiency Signaling
hsa-miR-1207-5p	miR-1207-5p (and other miRNAs w/seed GGCAGGG)	4,57E-03	TargetScan Human	High (predicted)	AKT1S1	14-3-3-mediated Signaling,AMPK Signaling,Autophagy,Endocannabinoid Cancer Inhibition Pathway,Endocannabinoid Developing Neuron Pathway,HER-2 Signaling in Breast Cancer,IL-15 Signaling,mTOR Signaling,Systemic Lupus Erythematosus In T Cell Signaling Pathway,T Cell Receptor Signaling
hsa-miR-1207-5p	miR-1207-5p (and other miRNAs w/seed GGCAGGG)	4,57E-03	TargetScan Human	High (predicted)	ALKBH5
hsa-miR-1207-5p	miR-1207-5p (and other miRNAs w/seed GGCAGGG)	4,57E-03	TargetScan Human	High (predicted)	ALPI	Osteoarthritis Pathway
hsa-miR-1207-5p	miR-1207-5p (and other miRNAs w/seed GGCAGGG)	4,57E-03	TargetScan Human	High (predicted)	ALPK3
hsa-miR-1207-5p	miR-1207-5p (and other miRNAs w/seed GGCAGGG)	4,57E-03	TargetScan Human	High (predicted)	ALX4
hsa-miR-1207-5p	miR-1207-5p (and other miRNAs w/seed GGCAGGG)	4,57E-03	TargetScan Human	High (predicted)	ANKH	Osteoarthritis Pathway
hsa-miR-1207-5p	miR-1207-5p (and other miRNAs w/seed GGCAGGG)	4,57E-03	TargetScan Human	High (predicted)	ANKRD54
hsa-miR-1207-5p	miR-1207-5p (and other miRNAs w/seed GGCAGGG)	4,57E-03	TargetScan Human	High (predicted)	ANKRD63
hsa-miR-1207-5p	miR-1207-5p (and other miRNAs w/seed GGCAGGG)	4,57E-03	TargetScan Human	High (predicted)	AP5S1
hsa-miR-1207-5p	miR-1207-5p (and other miRNAs w/seed GGCAGGG)	4,57E-03	TargetScan Human	High (predicted)	APC2	Actin Cytoskeleton Signaling,Basal Cell Carcinoma Signaling,Cdc42 Signaling,Endometrial Cancer Signaling,Factors Promoting Cardiogenesis in Vertebrates,Glioblastoma Multiforme Signaling,Hepatic Fibrosis Signaling Pathway,Human Embryonic Stem Cell Pluripotency,Molecular Mechanisms of Cancer,Mouse Embryonic Stem Cell Pluripotency,Role of Macrophages, Fibroblasts and Endothelial Cells in Rheumatoid …
hsa-miR-1207-5p	miR-1207-5p (and other miRNAs w/seed GGCAGGG)	4,57E-03	TargetScan Human	High (predicted)	APLN	Apelin Adipocyte Signaling Pathway,Apelin Cardiac Fibroblast Signaling Pathway,Apelin Cardiomyocyte Signaling Pathway,Apelin Endothelial Signaling Pathway,Apelin Liver Signaling Pathway,Apelin Muscle Signaling Pathway,Apelin Pancreas Signaling Pathway
hsa-miR-1207-5p	miR-1207-5p (and other miRNAs w/seed GGCAGGG)	4,57E-03	TargetScan Human	High (predicted)	APLNR	Apelin Adipocyte Signaling Pathway,Apelin Cardiac Fibroblast Signaling Pathway,Apelin Cardiomyocyte Signaling Pathway,Apelin Endothelial Signaling Pathway,Apelin Liver Signaling Pathway,Apelin Muscle Signaling Pathway,Apelin Pancreas Signaling Pathway,Breast Cancer Regulation by Stathmin1,cAMP-mediated signaling,CREB Signaling in Neurons,G-Protein Coupled Receptor Signaling,Gαi Signaling
hsa-miR-1207-5p	miR-1207-5p (and other miRNAs w/seed GGCAGGG)	4,57E-03	TargetScan Human	High (predicted)	APOA4	Atherosclerosis Signaling,Clathrin-mediated Endocytosis Signaling,FXR/RXR Activation,IL-12 Signaling and Production in Macrophages,LXR/RXR Activation,Maturity Onset Diabetes of Young (MODY) Signaling,Production of Nitric Oxide and Reactive Oxygen Species in Macrophages
hsa-miR-1207-5p	miR-1207-5p (and other miRNAs w/seed GGCAGGG)	4,57E-03	TargetScan Human	High (predicted)	APOBEC3C
hsa-miR-1207-5p	miR-1207-5p (and other miRNAs w/seed GGCAGGG)	4,57E-03	TargetScan Human	High (predicted)	APOBEC3D
hsa-miR-1207-5p	miR-1207-5p (and other miRNAs w/seed GGCAGGG)	4,57E-03	TargetScan Human	High (predicted)	APOBEC3F	Salvage Pathways of Pyrimidine Ribonucleotides
hsa-miR-1207-5p	miR-1207-5p (and other miRNAs w/seed GGCAGGG)	4,57E-03	TargetScan Human	High (predicted)	AQP7	eNOS Signaling
hsa-miR-1207-5p	miR-1207-5p (and other miRNAs w/seed GGCAGGG)	4,57E-03	TargetScan Human	High (predicted)	ARC
hsa-miR-1207-5p	miR-1207-5p (and other miRNAs w/seed GGCAGGG)	4,57E-03	TargetScan Human	High (predicted)	ARF3	Ferroptosis Signaling Pathway,HER-2 Signaling in Breast Cancer,Integrin Signaling
hsa-miR-1207-5p	miR-1207-5p (and other miRNAs w/seed GGCAGGG)	4,57E-03	TargetScan Human	High (predicted)	ARHGAP19-SLIT1
hsa-miR-1207-5p	miR-1207-5p (and other miRNAs w/seed GGCAGGG)	4,57E-03	TargetScan Human	High (predicted)	ARHGDIB	Death Receptor Signaling,RhoGDI Signaling,Sumoylation Pathway
hsa-miR-1207-5p	miR-1207-5p (and other miRNAs w/seed GGCAGGG)	4,57E-03	TargetScan Human	High (predicted)	ARL11
hsa-miR-1207-5p	miR-1207-5p (and other miRNAs w/seed GGCAGGG)	4,57E-03	TargetScan Human	High (predicted)	ARSD
hsa-miR-1207-5p	miR-1207-5p (and other miRNAs w/seed GGCAGGG)	4,57E-03	TargetScan Human	High (predicted)	ASAP3
hsa-miR-1207-5p	miR-1207-5p (and other miRNAs w/seed GGCAGGG)	4,57E-03	TargetScan Human	High (predicted)	ASB6
hsa-miR-1207-5p	miR-1207-5p (and other miRNAs w/seed GGCAGGG)	4,57E-03	TargetScan Human	High (predicted)	ASH2L	Role of Oct4 in Mammalian Embryonic Stem Cell Pluripotency
hsa-miR-1207-5p	miR-1207-5p (and other miRNAs w/seed GGCAGGG)	4,57E-03	TargetScan Human	High (predicted)	ASTN2
hsa-miR-1207-5p	miR-1207-5p (and other miRNAs w/seed GGCAGGG)	4,57E-03	TargetScan Human	High (predicted)	ATAD3A
hsa-miR-1207-5p	miR-1207-5p (and other miRNAs w/seed GGCAGGG)	4,57E-03	TargetScan Human	High (predicted)	ATAD3C
hsa-miR-1207-5p	miR-1207-5p (and other miRNAs w/seed GGCAGGG)	4,57E-03	TargetScan Human	High (predicted)	ATF6	Cardiac Hypertrophy Signaling (Enhanced),Endoplasmic Reticulum Stress Pathway,PI3K Signaling in B Lymphocytes,Unfolded protein response
hsa-miR-1207-5p	miR-1207-5p (and other miRNAs w/seed GGCAGGG)	4,57E-03	TargetScan Human	High (predicted)	ATG13	Autophagy,mTOR Signaling,Sirtuin Signaling Pathway
hsa-miR-1207-5p	miR-1207-5p (and other miRNAs w/seed GGCAGGG)	4,57E-03	TargetScan Human	High (predicted)	ATN1
hsa-miR-1207-5p	miR-1207-5p (and other miRNAs w/seed GGCAGGG)	4,57E-03	TargetScan Human	High (predicted)	ATP11A
hsa-miR-1207-5p	miR-1207-5p (and other miRNAs w/seed GGCAGGG)	4,57E-03	TargetScan Human	High (predicted)	ATP4B
hsa-miR-1207-5p	miR-1207-5p (and other miRNAs w/seed GGCAGGG)	4,57E-03	TargetScan Human	High (predicted)	ATP6V0A1	Iron homeostasis signaling pathway,Phagosome Maturation,Role of MAPK Signaling in Promoting the Pathogenesis of Influenza
hsa-miR-1207-5p	miR-1207-5p (and other miRNAs w/seed GGCAGGG)	4,57E-03	TargetScan Human	High (predicted)	ATP9B
hsa-miR-1207-5p	miR-1207-5p (and other miRNAs w/seed GGCAGGG)	4,57E-03	TargetScan Human	High (predicted)	ATXN7L3
hsa-miR-1207-5p	miR-1207-5p (and other miRNAs w/seed GGCAGGG)	4,57E-03	TargetScan Human	High (predicted)	AZIN2	Putrescine Biosynthesis III
hsa-miR-1207-5p	miR-1207-5p (and other miRNAs w/seed GGCAGGG)	4,57E-03	TargetScan Human	High (predicted)	B4GALNT1
hsa-miR-1207-5p	miR-1207-5p (and other miRNAs w/seed GGCAGGG)	4,57E-03	TargetScan Human	High (predicted)	B4GALNT2
hsa-miR-1207-5p	miR-1207-5p (and other miRNAs w/seed GGCAGGG)	4,57E-03	TargetScan Human	High (predicted)	BAK1	Apoptosis Signaling,BEX2 Signaling Pathway,IL-7 Signaling Pathway,Induction of Apoptosis by HIV1,Interferon Signaling,Molecular Mechanisms of Cancer
hsa-miR-1207-5p	miR-1207-5p (and other miRNAs w/seed GGCAGGG)	4,57E-03	TargetScan Human	High (predicted)	BCKDK
hsa-miR-1207-5p	miR-1207-5p (and other miRNAs w/seed GGCAGGG)	4,57E-03	TargetScan Human	High (predicted)	BCL2L13
hsa-miR-1207-5p	miR-1207-5p (and other miRNAs w/seed GGCAGGG)	4,57E-03	TargetScan Human	High (predicted)	BCL2L2
hsa-miR-1207-5p	miR-1207-5p (and other miRNAs w/seed GGCAGGG)	4,57E-03	TargetScan Human	High (predicted)	BCL7B
hsa-miR-1207-5p	miR-1207-5p (and other miRNAs w/seed GGCAGGG)	4,57E-03	TargetScan Human	High (predicted)	BCR
hsa-miR-1207-5p	miR-1207-5p (and other miRNAs w/seed GGCAGGG)	4,57E-03	TargetScan Human	High (predicted)	BDKRB2	Breast Cancer Regulation by Stathmin1,Coagulation System,CREB Signaling in Neurons,eNOS Signaling,Nitric Oxide Signaling in the Cardiovascular System,Systemic Lupus Erythematosus Signaling
hsa-miR-1207-5p	miR-1207-5p (and other miRNAs w/seed GGCAGGG)	4,57E-03	TargetScan Human	High (predicted)	BEAN1
hsa-miR-1207-5p	miR-1207-5p (and other miRNAs w/seed GGCAGGG)	4,57E-03	TargetScan Human	High (predicted)	BEGAIN
hsa-miR-1207-5p	miR-1207-5p (and other miRNAs w/seed GGCAGGG)	4,57E-03	TargetScan Human	High (predicted)	BICRA
hsa-miR-1207-5p	miR-1207-5p (and other miRNAs w/seed GGCAGGG)	4,57E-03	TargetScan Human	High (predicted)	BLOC1S3
hsa-miR-1207-5p	miR-1207-5p (and other miRNAs w/seed GGCAGGG)	4,57E-03	TargetScan Human	High (predicted)	BRF1	Assembly of RNA Polymerase III Complex
hsa-miR-1207-5p	miR-1207-5p (and other miRNAs w/seed GGCAGGG)	4,57E-03	TargetScan Human	High (predicted)	BSN
hsa-miR-1207-5p	miR-1207-5p (and other miRNAs w/seed GGCAGGG)	4,57E-03	TargetScan Human	High (predicted)	BSND
hsa-miR-1207-5p	miR-1207-5p (and other miRNAs w/seed GGCAGGG)	4,57E-03	TargetScan Human	High (predicted)	BTBD19
hsa-miR-1207-5p	miR-1207-5p (and other miRNAs w/seed GGCAGGG)	4,57E-03	TargetScan Human	High (predicted)	BTG2	Cell Cycle Regulation by BTG Family Proteins
hsa-miR-1207-5p	miR-1207-5p (and other miRNAs w/seed GGCAGGG)	4,57E-03	TargetScan Human	High (predicted)	C10orf82
hsa-miR-1207-5p	miR-1207-5p (and other miRNAs w/seed GGCAGGG)	4,57E-03	TargetScan Human	High (predicted)	C11orf68
hsa-miR-1207-5p	miR-1207-5p (and other miRNAs w/seed GGCAGGG)	4,57E-03	TargetScan Human	High (predicted)	C12orf77
hsa-miR-1207-5p	miR-1207-5p (and other miRNAs w/seed GGCAGGG)	4,57E-03	TargetScan Human	High (predicted)	C16orf74
hsa-miR-1207-5p	miR-1207-5p (and other miRNAs w/seed GGCAGGG)	4,57E-03	TargetScan Human	High (predicted)	C19orf12
hsa-miR-1207-5p	miR-1207-5p (and other miRNAs w/seed GGCAGGG)	4,57E-03	TargetScan Human	High (predicted)	C19orf25
hsa-miR-1207-5p	miR-1207-5p (and other miRNAs w/seed GGCAGGG)	4,57E-03	TargetScan Human	High (predicted)	C19orf54
hsa-miR-1207-5p	miR-1207-5p (and other miRNAs w/seed GGCAGGG)	4,57E-03	TargetScan Human	High (predicted)	C1orf226
hsa-miR-1207-5p	miR-1207-5p (and other miRNAs w/seed GGCAGGG)	4,57E-03	TargetScan Human	High (predicted)	C1orf68
hsa-miR-1207-5p	miR-1207-5p (and other miRNAs w/seed GGCAGGG)	4,57E-03	TargetScan Human	High (predicted)	C1QB	Acute Phase Response Signaling,Complement System,Role of Pattern Recognition Receptors in Recognition of Bacteria and Viruses
hsa-miR-1207-5p	miR-1207-5p (and other miRNAs w/seed GGCAGGG)	4,57E-03	TargetScan Human	High (predicted)	C1QTNF6
hsa-miR-1207-5p	miR-1207-5p (and other miRNAs w/seed GGCAGGG)	4,57E-03	TargetScan Human	High (predicted)	C2CD4D
hsa-miR-1207-5p	miR-1207-5p (and other miRNAs w/seed GGCAGGG)	4,57E-03	TargetScan Human	High (predicted)	C2orf72
hsa-miR-1207-5p	miR-1207-5p (and other miRNAs w/seed GGCAGGG)	4,57E-03	TargetScan Human	High (predicted)	C3orf18
hsa-miR-1207-5p	miR-1207-5p (and other miRNAs w/seed GGCAGGG)	4,57E-03	TargetScan Human	High (predicted)	C5orf66
hsa-miR-1207-5p	miR-1207-5p (and other miRNAs w/seed GGCAGGG)	4,57E-03	TargetScan Human	High (predicted)	C6orf89
hsa-miR-1207-5p	miR-1207-5p (and other miRNAs w/seed GGCAGGG)	4,57E-03	TargetScan Human	High (predicted)	C7orf65
hsa-miR-1207-5p	miR-1207-5p (and other miRNAs w/seed GGCAGGG)	4,57E-03	TargetScan Human	High (predicted)	C8G	Airway Pathology in Chronic Obstructive Pulmonary Disease,Complement System,Systemic Lupus Erythematosus Signaling
hsa-miR-1207-5p	miR-1207-5p (and other miRNAs w/seed GGCAGGG)	4,57E-03	TargetScan Human	High (predicted)	C8orf34-AS1
hsa-miR-1207-5p	miR-1207-5p (and other miRNAs w/seed GGCAGGG)	4,57E-03	TargetScan Human	High (predicted)	C9orf16
hsa-miR-1207-5p	miR-1207-5p (and other miRNAs w/seed GGCAGGG)	4,57E-03	TargetScan Human	High (predicted)	C9orf62
hsa-miR-1207-5p	miR-1207-5p (and other miRNAs w/seed GGCAGGG)	4,57E-03	TargetScan Human	High (predicted)	CABP5
hsa-miR-1207-5p	miR-1207-5p (and other miRNAs w/seed GGCAGGG)	4,57E-03	TargetScan Human	High (predicted)	CACFD1
hsa-miR-1207-5p	miR-1207-5p (and other miRNAs w/seed GGCAGGG)	4,57E-03	TargetScan Human	High (predicted)	CACNA2D1	Amyotrophic Lateral Sclerosis Signaling,Androgen Signaling,Calcium Signaling,Cardiac Hypertrophy Signaling,Cardiac Hypertrophy Signaling (Enhanced),Cardiac β-adrenergic Signaling,CCR5 Signaling in Macrophages,Cellular Effects of Sildenafil (Viagra),Corticotropin Releasing Hormone Signaling,CREB Signaling in Neurons,Dilated Cardiomyopathy Signaling Pathway,Dopamine-DARPP32 Feedback in cAMP Signali…
hsa-miR-1207-5p	miR-1207-5p (and other miRNAs w/seed GGCAGGG)	4,57E-03	TargetScan Human	High (predicted)	CACNB1	Amyotrophic Lateral Sclerosis Signaling,Androgen Signaling,Calcium Signaling,Cardiac Hypertrophy Signaling,Cardiac Hypertrophy Signaling (Enhanced),Cardiac β-adrenergic Signaling,CCR5 Signaling in Macrophages,Cellular Effects of Sildenafil (Viagra),Corticotropin Releasing Hormone Signaling,CREB Signaling in Neurons,Dilated Cardiomyopathy Signaling Pathway,Dopamine-DARPP32 Feedback in cAMP Signali…
hsa-miR-1207-5p	miR-1207-5p (and other miRNAs w/seed GGCAGGG)	4,57E-03	TargetScan Human	High (predicted)	CACNB3	Amyotrophic Lateral Sclerosis Signaling,Androgen Signaling,Calcium Signaling,Cardiac Hypertrophy Signaling,Cardiac Hypertrophy Signaling (Enhanced),Cardiac β-adrenergic Signaling,CCR5 Signaling in Macrophages,Cellular Effects of Sildenafil (Viagra),Corticotropin Releasing Hormone Signaling,CREB Signaling in Neurons,Dilated Cardiomyopathy Signaling Pathway,Dopamine-DARPP32 Feedback in cAMP Signali…
hsa-miR-1207-5p	miR-1207-5p (and other miRNAs w/seed GGCAGGG)	4,57E-03	TargetScan Human	High (predicted)	CACNG7	Amyotrophic Lateral Sclerosis Signaling,Androgen Signaling,Calcium Signaling,Cardiac Hypertrophy Signaling,Cardiac Hypertrophy Signaling (Enhanced),Cardiac β-adrenergic Signaling,CCR5 Signaling in Macrophages,Cellular Effects of Sildenafil (Viagra),Corticotropin Releasing Hormone Signaling,CREB Signaling in Neurons,Dilated Cardiomyopathy Signaling Pathway,Dopamine-DARPP32 Feedback in cAMP Signali…
hsa-miR-1207-5p	miR-1207-5p (and other miRNAs w/seed GGCAGGG)	4,57E-03	TargetScan Human	High (predicted)	CALHM4
hsa-miR-1207-5p	miR-1207-5p (and other miRNAs w/seed GGCAGGG)	4,57E-03	TargetScan Human	High (predicted)	CAMK1G	Breast Cancer Regulation by Stathmin1,Calcium Signaling,cAMP-mediated signaling,Chemokine Signaling,Dilated Cardiomyopathy Signaling Pathway,Glioma Signaling,HIF1α Signaling,Neuropathic Pain Signaling In Dorsal Horn Neurons,Opioid Signaling Pathway,Role of NFAT in Cardiac Hypertrophy,Thrombin Signaling,Xenobiotic Metabolism Signaling
hsa-miR-1207-5p	miR-1207-5p (and other miRNAs w/seed GGCAGGG)	4,57E-03	TargetScan Human	High (predicted)	CAP1	Ephrin B Signaling
hsa-miR-1207-5p	miR-1207-5p (and other miRNAs w/seed GGCAGGG)	4,57E-03	TargetScan Human	High (predicted)	CAPG
hsa-miR-1207-5p	miR-1207-5p (and other miRNAs w/seed GGCAGGG)	4,57E-03	TargetScan Human	High (predicted)	CAPNS1	Amyloid Processing,Amyotrophic Lateral Sclerosis Signaling,Apoptosis Signaling,FAK Signaling,Huntington's Disease Signaling,Integrin Signaling,Necroptosis Signaling Pathway,nNOS Signaling in Neurons,Regulation of Cellular Mechanics by Calpain Protease,Senescence Pathway
hsa-miR-1207-5p	miR-1207-5p (and other miRNAs w/seed GGCAGGG)	4,57E-03	TargetScan Human	High (predicted)	CAPS
hsa-miR-1207-5p	miR-1207-5p (and other miRNAs w/seed GGCAGGG)	4,57E-03	TargetScan Human	High (predicted)	CARM1	Estrogen Receptor Signaling,RAR Activation
hsa-miR-1207-5p	miR-1207-5p (and other miRNAs w/seed GGCAGGG)	4,57E-03	TargetScan Human	High (predicted)	CARNS1
hsa-miR-1207-5p	miR-1207-5p (and other miRNAs w/seed GGCAGGG)	4,57E-03	TargetScan Human	High (predicted)	CASKIN2
hsa-miR-1207-5p	miR-1207-5p (and other miRNAs w/seed GGCAGGG)	4,57E-03	TargetScan Human	High (predicted)	CBX2	Senescence Pathway
hsa-miR-1207-5p	miR-1207-5p (and other miRNAs w/seed GGCAGGG)	4,57E-03	TargetScan Human	High (predicted)	CBX5	ATM Signaling
hsa-miR-1207-5p	miR-1207-5p (and other miRNAs w/seed GGCAGGG)	4,57E-03	TargetScan Human	High (predicted)	CBX6
hsa-miR-1207-5p	miR-1207-5p (and other miRNAs w/seed GGCAGGG)	4,57E-03	TargetScan Human	High (predicted)	CCDC102A
hsa-miR-1207-5p	miR-1207-5p (and other miRNAs w/seed GGCAGGG)	4,57E-03	TargetScan Human	High (predicted)	CCDC116
hsa-miR-1207-5p	miR-1207-5p (and other miRNAs w/seed GGCAGGG)	4,57E-03	TargetScan Human	High (predicted)	CCDC12
hsa-miR-1207-5p	miR-1207-5p (and other miRNAs w/seed GGCAGGG)	4,57E-03	TargetScan Human	High (predicted)	CCDC61
hsa-miR-1207-5p	miR-1207-5p (and other miRNAs w/seed GGCAGGG)	4,57E-03	TargetScan Human	High (predicted)	CCDC69
hsa-miR-1207-5p	miR-1207-5p (and other miRNAs w/seed GGCAGGG)	4,57E-03	TargetScan Human	High (predicted)	CCL22	Agranulocyte Adhesion and Diapedesis,Granulocyte Adhesion and Diapedesis,IL-17 Signaling
hsa-miR-1207-5p	miR-1207-5p (and other miRNAs w/seed GGCAGGG)	4,57E-03	TargetScan Human	High (predicted)	CD151
hsa-miR-1207-5p	miR-1207-5p (and other miRNAs w/seed GGCAGGG)	4,57E-03	TargetScan Human	High (predicted)	CD276
hsa-miR-1207-5p	miR-1207-5p (and other miRNAs w/seed GGCAGGG)	4,57E-03	TargetScan Human	High (predicted)	CD300E
hsa-miR-1207-5p	miR-1207-5p (and other miRNAs w/seed GGCAGGG)	4,57E-03	TargetScan Human	High (predicted)	CD300LF
hsa-miR-1207-5p	miR-1207-5p (and other miRNAs w/seed GGCAGGG)	4,57E-03	TargetScan Human	High (predicted)	CD3E	Allograft Rejection Signaling,Altered T Cell and B Cell Signaling in Rheumatoid Arthritis,Antiproliferative Role of TOB in T Cell Signaling,Autoimmune Thyroid Disease Signaling,Calcium-induced T Lymphocyte Apoptosis,CCR5 Signaling in Macrophages,CD28 Signaling in T Helper Cells,Cdc42 Signaling,Communication between Innate and Adaptive Immune Cells,CTLA4 Signaling in Cytotoxic T Lymphocytes,Cytoto…
hsa-miR-1207-5p	miR-1207-5p (and other miRNAs w/seed GGCAGGG)	4,57E-03	TargetScan Human	High (predicted)	CD3EAP
hsa-miR-1207-5p	miR-1207-5p (and other miRNAs w/seed GGCAGGG)	4,57E-03	TargetScan Human	High (predicted)	CD7
hsa-miR-1207-5p	miR-1207-5p (and other miRNAs w/seed GGCAGGG)	4,57E-03	TargetScan Human	High (predicted)	CD86	Allograft Rejection Signaling,Altered T Cell and B Cell Signaling in Rheumatoid Arthritis,Autoimmune Thyroid Disease Signaling,B Cell Development,CD28 Signaling in T Helper Cells,Communication between Innate and Adaptive Immune Cells,Crosstalk between Dendritic Cells and Natural Killer Cells,CTLA4 Signaling in Cytotoxic T Lymphocytes,Dendritic Cell Maturation,Graft-versus-Host Disease Signaling,i…
hsa-miR-1207-5p	miR-1207-5p (and other miRNAs w/seed GGCAGGG)	4,57E-03	TargetScan Human	High (predicted)	CDC14B	Protein Kinase A Signaling
hsa-miR-1207-5p	miR-1207-5p (and other miRNAs w/seed GGCAGGG)	4,57E-03	TargetScan Human	High (predicted)	CDC42BPB
hsa-miR-1207-5p	miR-1207-5p (and other miRNAs w/seed GGCAGGG)	4,57E-03	TargetScan Human	High (predicted)	CDC42EP1	RhoA Signaling,Signaling by Rho Family GTPases
hsa-miR-1207-5p	miR-1207-5p (and other miRNAs w/seed GGCAGGG)	4,57E-03	TargetScan Human	High (predicted)	CDC42EP4	RhoA Signaling,Signaling by Rho Family GTPases
hsa-miR-1207-5p	miR-1207-5p (and other miRNAs w/seed GGCAGGG)	4,57E-03	TargetScan Human	High (predicted)	CDCA8	Kinetochore Metaphase Signaling Pathway
hsa-miR-1207-5p	miR-1207-5p (and other miRNAs w/seed GGCAGGG)	4,57E-03	TargetScan Human	High (predicted)	CDH1	Bladder Cancer Signaling,Colorectal Cancer Metastasis Signaling,Endocannabinoid Cancer Inhibition Pathway,Endometrial Cancer Signaling,Epithelial Adherens Junction Signaling,Germ Cell-Sertoli Cell Junction Signaling,Gα12/13 Signaling,HOTAIR Regulatory Pathway,IL-8 Signaling,ILK Signaling,Melanoma Signaling,Molecular Mechanisms of Cancer,Regulation Of The Epithelial Mesenchymal Transition By Growt…
hsa-miR-1207-5p	miR-1207-5p (and other miRNAs w/seed GGCAGGG)	4,57E-03	TargetScan Human	High (predicted)	CDIP1
hsa-miR-1207-5p	miR-1207-5p (and other miRNAs w/seed GGCAGGG)	4,57E-03	TargetScan Human	High (predicted)	CDIPT	3-phosphoinositide Biosynthesis,D-myo-inositol (1,4,5)-Trisphosphate Biosynthesis,Superpathway of Inositol Phosphate Compounds
hsa-miR-1207-5p	miR-1207-5p (and other miRNAs w/seed GGCAGGG)	4,57E-03	TargetScan Human	High (predicted)	CDK2AP2
hsa-miR-1207-5p	miR-1207-5p (and other miRNAs w/seed GGCAGGG)	4,57E-03	TargetScan Human	High (predicted)	CDK5R1	Amyloid Processing,CDK5 Signaling,Huntington's Disease Signaling,Neuregulin Signaling,Rac Signaling,Reelin Signaling in Neurons
hsa-miR-1207-5p	miR-1207-5p (and other miRNAs w/seed GGCAGGG)	4,57E-03	TargetScan Human	High (predicted)	CDPF1
hsa-miR-1207-5p	miR-1207-5p (and other miRNAs w/seed GGCAGGG)	4,57E-03	TargetScan Human	High (predicted)	CDR2L
hsa-miR-1207-5p	miR-1207-5p (and other miRNAs w/seed GGCAGGG)	4,57E-03	TargetScan Human	High (predicted)	CELF3
hsa-miR-1207-5p	miR-1207-5p (and other miRNAs w/seed GGCAGGG)	4,57E-03	TargetScan Human	High (predicted)	CELF5
hsa-miR-1207-5p	miR-1207-5p (and other miRNAs w/seed GGCAGGG)	4,57E-03	TargetScan Human	High (predicted)	CELF6
hsa-miR-1207-5p	miR-1207-5p (and other miRNAs w/seed GGCAGGG)	4,57E-03	TargetScan Human	High (predicted)	CENPX
hsa-miR-1207-5p	miR-1207-5p (and other miRNAs w/seed GGCAGGG)	4,57E-03	TargetScan Human	High (predicted)	CEP41
hsa-miR-1207-5p	miR-1207-5p (and other miRNAs w/seed GGCAGGG)	4,57E-03	TargetScan Human	High (predicted)	CETN2	NER (Nucleotide Excision Repair, Enhanced Pathway)
hsa-miR-1207-5p	miR-1207-5p (and other miRNAs w/seed GGCAGGG)	4,57E-03	TargetScan Human	High (predicted)	CHAC1	Ferroptosis Signaling Pathway
hsa-miR-1207-5p	miR-1207-5p (and other miRNAs w/seed GGCAGGG)	4,57E-03	TargetScan Human	High (predicted)	CHAD
hsa-miR-1207-5p	miR-1207-5p (and other miRNAs w/seed GGCAGGG)	4,57E-03	TargetScan Human	High (predicted)	CHCHD10
hsa-miR-1207-5p	miR-1207-5p (and other miRNAs w/seed GGCAGGG)	4,57E-03	TargetScan Human	High (predicted)	CHCHD5
hsa-miR-1207-5p	miR-1207-5p (and other miRNAs w/seed GGCAGGG)	4,57E-03	TargetScan Human	High (predicted)	CHCHD6
hsa-miR-1207-5p	miR-1207-5p (and other miRNAs w/seed GGCAGGG)	4,57E-03	TargetScan Human	High (predicted)	CHEK1	Aryl Hydrocarbon Receptor Signaling,ATM Signaling,Cell Cycle: G2/M DNA Damage Checkpoint Regulation,Hereditary Breast Cancer Signaling,Molecular Mechanisms of Cancer,p53 Signaling,Role of BRCA1 in DNA Damage Response,Role of CHK Proteins in Cell Cycle Checkpoint Control,Senescence Pathway
hsa-miR-1207-5p	miR-1207-5p (and other miRNAs w/seed GGCAGGG)	4,57E-03	TargetScan Human	High (predicted)	CHPF	Chondroitin and Dermatan Biosynthesis,Chondroitin Sulfate Biosynthesis,Chondroitin Sulfate Biosynthesis (Late Stages),Dermatan Sulfate Biosynthesis
hsa-miR-1207-5p	miR-1207-5p (and other miRNAs w/seed GGCAGGG)	4,57E-03	TargetScan Human	High (predicted)	CHRM1	AMPK Signaling,Breast Cancer Regulation by Stathmin1,cAMP-mediated signaling,CREB Signaling in Neurons,eNOS Signaling,G-Protein Coupled Receptor Signaling,Gαq Signaling,Gαs Signaling,Nitric Oxide Signaling in the Cardiovascular System
hsa-miR-1207-5p	miR-1207-5p (and other miRNAs w/seed GGCAGGG)	4,57E-03	TargetScan Human	High (predicted)	CHRNA6	AMPK Signaling,Calcium Signaling,eNOS Signaling
hsa-miR-1207-5p	miR-1207-5p (and other miRNAs w/seed GGCAGGG)	4,57E-03	TargetScan Human	High (predicted)	CHRNB2	AMPK Signaling,Calcium Signaling,eNOS Signaling
hsa-miR-1207-5p	miR-1207-5p (and other miRNAs w/seed GGCAGGG)	4,57E-03	TargetScan Human	High (predicted)	CHRNB4	AMPK Signaling,Calcium Signaling,eNOS Signaling
hsa-miR-1207-5p	miR-1207-5p (and other miRNAs w/seed GGCAGGG)	4,57E-03	TargetScan Human	High (predicted)	CIB2
hsa-miR-1207-5p	miR-1207-5p (and other miRNAs w/seed GGCAGGG)	4,57E-03	TargetScan Human	High (predicted)	CIITA	Antigen Presentation Pathway,MSP-RON Signaling In Macrophages Pathway,Primary Immunodeficiency Signaling,TREM1 Signaling
hsa-miR-1207-5p	miR-1207-5p (and other miRNAs w/seed GGCAGGG)	4,57E-03	TargetScan Human	High (predicted)	CIT	RhoA Signaling,Signaling by Rho Family GTPases
hsa-miR-1207-5p	miR-1207-5p (and other miRNAs w/seed GGCAGGG)	4,57E-03	TargetScan Human	High (predicted)	CLASP1
hsa-miR-1207-5p	miR-1207-5p (and other miRNAs w/seed GGCAGGG)	4,57E-03	TargetScan Human	High (predicted)	CLCN7
hsa-miR-1207-5p	miR-1207-5p (and other miRNAs w/seed GGCAGGG)	4,57E-03	TargetScan Human	High (predicted)	CLDN19	Agranulocyte Adhesion and Diapedesis,Granulocyte Adhesion and Diapedesis,Leukocyte Extravasation Signaling,Sertoli Cell-Sertoli Cell Junction Signaling,Tight Junction Signaling
hsa-miR-1207-5p	miR-1207-5p (and other miRNAs w/seed GGCAGGG)	4,57E-03	TargetScan Human	High (predicted)	CLDN5	Agranulocyte Adhesion and Diapedesis,Granulocyte Adhesion and Diapedesis,Leukocyte Extravasation Signaling,Sertoli Cell-Sertoli Cell Junction Signaling,Tight Junction Signaling
hsa-miR-1207-5p	miR-1207-5p (and other miRNAs w/seed GGCAGGG)	4,57E-03	TargetScan Human	High (predicted)	CLEC2A
hsa-miR-1207-5p	miR-1207-5p (and other miRNAs w/seed GGCAGGG)	4,57E-03	TargetScan Human	High (predicted)	CLK2	IL-15 Production,Sperm Motility
hsa-miR-1207-5p	miR-1207-5p (and other miRNAs w/seed GGCAGGG)	4,57E-03	TargetScan Human	High (predicted)	CLN6
hsa-miR-1207-5p	miR-1207-5p (and other miRNAs w/seed GGCAGGG)	4,57E-03	TargetScan Human	High (predicted)	CLTCL1	Clathrin-mediated Endocytosis Signaling,CTLA4 Signaling in Cytotoxic T Lymphocytes,Huntington's Disease Signaling,Opioid Signaling Pathway,Virus Entry via Endocytic Pathways
hsa-miR-1207-5p	miR-1207-5p (and other miRNAs w/seed GGCAGGG)	4,57E-03	TargetScan Human	High (predicted)	CNIH2
hsa-miR-1207-5p	miR-1207-5p (and other miRNAs w/seed GGCAGGG)	4,57E-03	TargetScan Human	High (predicted)	CNNM4
hsa-miR-1207-5p	miR-1207-5p (and other miRNAs w/seed GGCAGGG)	4,57E-03	TargetScan Human	High (predicted)	COA4
hsa-miR-1207-5p	miR-1207-5p (and other miRNAs w/seed GGCAGGG)	4,57E-03	TargetScan Human	High (predicted)	COG4
hsa-miR-1207-5p	miR-1207-5p (and other miRNAs w/seed GGCAGGG)	4,57E-03	TargetScan Human	High (predicted)	COPZ1	Caveolar-mediated Endocytosis Signaling,Coronavirus Replication Pathway
hsa-miR-1207-5p	miR-1207-5p (and other miRNAs w/seed GGCAGGG)	4,57E-03	TargetScan Human	High (predicted)	COTL1
hsa-miR-1207-5p	miR-1207-5p (and other miRNAs w/seed GGCAGGG)	4,57E-03	TargetScan Human	High (predicted)	COX4I2	HER-2 Signaling in Breast Cancer,Mitochondrial Dysfunction,Oxidative Phosphorylation
hsa-miR-1207-5p	miR-1207-5p (and other miRNAs w/seed GGCAGGG)	4,57E-03	TargetScan Human	High (predicted)	CPLX1	Synaptogenesis Signaling Pathway
hsa-miR-1207-5p	miR-1207-5p (and other miRNAs w/seed GGCAGGG)	4,57E-03	TargetScan Human	High (predicted)	CPLX2	Huntington's Disease Signaling,Synaptogenesis Signaling Pathway
hsa-miR-1207-5p	miR-1207-5p (and other miRNAs w/seed GGCAGGG)	4,57E-03	TargetScan Human	High (predicted)	CRAT	LPS/IL-1 Mediated Inhibition of RXR Function
hsa-miR-1207-5p	miR-1207-5p (and other miRNAs w/seed GGCAGGG)	4,57E-03	TargetScan Human	High (predicted)	CREB3L1
hsa-miR-1207-5p	miR-1207-5p (and other miRNAs w/seed GGCAGGG)	4,57E-03	TargetScan Human	High (predicted)	CRHR1	Breast Cancer Regulation by Stathmin1,cAMP-mediated signaling,Corticotropin Releasing Hormone Signaling,CREB Signaling in Neurons,G-Protein Coupled Receptor Signaling,Gαs Signaling,Synaptic Long Term Depression
hsa-miR-1207-5p	miR-1207-5p (and other miRNAs w/seed GGCAGGG)	4,57E-03	TargetScan Human	High (predicted)	CRIP2
hsa-miR-1207-5p	miR-1207-5p (and other miRNAs w/seed GGCAGGG)	4,57E-03	TargetScan Human	High (predicted)	CRISPLD2
hsa-miR-1207-5p	miR-1207-5p (and other miRNAs w/seed GGCAGGG)	4,57E-03	TargetScan Human	High (predicted)	CRLF1
hsa-miR-1207-5p	miR-1207-5p (and other miRNAs w/seed GGCAGGG)	4,57E-03	TargetScan Human	High (predicted)	CRTC1
hsa-miR-1207-5p	miR-1207-5p (and other miRNAs w/seed GGCAGGG)	4,57E-03	TargetScan Human	High (predicted)	CRTC3
hsa-miR-1207-5p	miR-1207-5p (and other miRNAs w/seed GGCAGGG)	4,57E-03	TargetScan Human	High (predicted)	CS	TCA Cycle II (Eukaryotic)
hsa-miR-1207-5p	miR-1207-5p (and other miRNAs w/seed GGCAGGG)	4,57E-03	TargetScan Human	High (predicted)	CSDC2
hsa-miR-1207-5p	miR-1207-5p (and other miRNAs w/seed GGCAGGG)	4,57E-03	TargetScan Human	High (predicted)	CSF1	Altered T Cell and B Cell Signaling in Rheumatoid Arthritis,Atherosclerosis Signaling,Hematopoiesis from Multipotent Stem Cells,Hematopoiesis from Pluripotent Stem Cells,Hepatic Fibrosis / Hepatic Stellate Cell Activation,Macropinocytosis Signaling,MSP-RON Signaling Pathway,Role of Macrophages, Fibroblasts and Endothelial Cells in Rheumatoid Arthritis,Role of Osteoblasts, Osteoclasts and Chondroc…
hsa-miR-1207-5p	miR-1207-5p (and other miRNAs w/seed GGCAGGG)	4,57E-03	TargetScan Human	High (predicted)	CSRP1
hsa-miR-1207-5p	miR-1207-5p (and other miRNAs w/seed GGCAGGG)	4,57E-03	TargetScan Human	High (predicted)	CST9
hsa-miR-1207-5p	miR-1207-5p (and other miRNAs w/seed GGCAGGG)	4,57E-03	TargetScan Human	High (predicted)	CTD_3193O1312
hsa-miR-1207-5p	miR-1207-5p (and other miRNAs w/seed GGCAGGG)	4,57E-03	TargetScan Human	High (predicted)	CTD_3214H1916
hsa-miR-1207-5p	miR-1207-5p (and other miRNAs w/seed GGCAGGG)	4,57E-03	TargetScan Human	High (predicted)	CTDSP1
hsa-miR-1207-5p	miR-1207-5p (and other miRNAs w/seed GGCAGGG)	4,57E-03	TargetScan Human	High (predicted)	CTDSP2
hsa-miR-1207-5p	miR-1207-5p (and other miRNAs w/seed GGCAGGG)	4,57E-03	TargetScan Human	High (predicted)	CTRB2	SPINK1 Pancreatic Cancer Pathway
hsa-miR-1207-5p	miR-1207-5p (and other miRNAs w/seed GGCAGGG)	4,57E-03	TargetScan Human	High (predicted)	CTXN1
hsa-miR-1207-5p	miR-1207-5p (and other miRNAs w/seed GGCAGGG)	4,57E-03	TargetScan Human	High (predicted)	CX3CL1	Agranulocyte Adhesion and Diapedesis,Granulocyte Adhesion and Diapedesis,Neuroinflammation Signaling Pathway
hsa-miR-1207-5p	miR-1207-5p (and other miRNAs w/seed GGCAGGG)	4,57E-03	TargetScan Human	High (predicted)	CXCR5	Agranulocyte Adhesion and Diapedesis,Granulocyte Adhesion and Diapedesis,IL-7 Signaling Pathway,NF-κB Activation by Viruses,T Helper Cell Differentiation
hsa-miR-1207-5p	miR-1207-5p (and other miRNAs w/seed GGCAGGG)	4,57E-03	TargetScan Human	High (predicted)	CYP2W1	Oxidative Ethanol Degradation III
hsa-miR-1207-5p	miR-1207-5p (and other miRNAs w/seed GGCAGGG)	4,57E-03	TargetScan Human	High (predicted)	CYP46A1	Histidine Degradation VI,Pregnenolone Biosynthesis,Ubiquinol-10 Biosynthesis (Eukaryotic)
hsa-miR-1207-5p	miR-1207-5p (and other miRNAs w/seed GGCAGGG)	4,57E-03	TargetScan Human	High (predicted)	DAB2	Clathrin-mediated Endocytosis Signaling
hsa-miR-1207-5p	miR-1207-5p (and other miRNAs w/seed GGCAGGG)	4,57E-03	TargetScan Human	High (predicted)	DAB2IP
hsa-miR-1207-5p	miR-1207-5p (and other miRNAs w/seed GGCAGGG)	4,57E-03	TargetScan Human	High (predicted)	DAGLA	Endocannabinoid Neuronal Synapse Pathway
hsa-miR-1207-5p	miR-1207-5p (and other miRNAs w/seed GGCAGGG)	4,57E-03	TargetScan Human	High (predicted)	DCHS1
hsa-miR-1207-5p	miR-1207-5p (and other miRNAs w/seed GGCAGGG)	4,57E-03	TargetScan Human	High (predicted)	DCTN3
hsa-miR-1207-5p	miR-1207-5p (and other miRNAs w/seed GGCAGGG)	4,57E-03	TargetScan Human	High (predicted)	DDA1
hsa-miR-1207-5p	miR-1207-5p (and other miRNAs w/seed GGCAGGG)	4,57E-03	TargetScan Human	High (predicted)	DDTL
hsa-miR-1207-5p	miR-1207-5p (and other miRNAs w/seed GGCAGGG)	4,57E-03	TargetScan Human	High (predicted)	DDX11
hsa-miR-1207-5p	miR-1207-5p (and other miRNAs w/seed GGCAGGG)	4,57E-03	TargetScan Human	High (predicted)	DDX3X	Pyrimidine Ribonucleotides De Novo Biosynthesis,Pyrimidine Ribonucleotides Interconversion
hsa-miR-1207-5p	miR-1207-5p (and other miRNAs w/seed GGCAGGG)	4,57E-03	TargetScan Human	High (predicted)	DERL2
hsa-miR-1207-5p	miR-1207-5p (and other miRNAs w/seed GGCAGGG)	4,57E-03	TargetScan Human	High (predicted)	DGCR2
hsa-miR-1207-5p	miR-1207-5p (and other miRNAs w/seed GGCAGGG)	4,57E-03	TargetScan Human	High (predicted)	DHCR24	Cholesterol Biosynthesis I,Cholesterol Biosynthesis II (via 24,25-dihydrolanosterol),Cholesterol Biosynthesis III (via Desmosterol),Senescence Pathway,Stearate Biosynthesis I (Animals),Superpathway of Cholesterol Biosynthesis
hsa-miR-1207-5p	miR-1207-5p (and other miRNAs w/seed GGCAGGG)	4,57E-03	TargetScan Human	High (predicted)	DIPK2B
hsa-miR-1207-5p	miR-1207-5p (and other miRNAs w/seed GGCAGGG)	4,57E-03	TargetScan Human	High (predicted)	DIRAS1
hsa-miR-1207-5p	miR-1207-5p (and other miRNAs w/seed GGCAGGG)	4,57E-03	TargetScan Human	High (predicted)	DISP2
hsa-miR-1207-5p	miR-1207-5p (and other miRNAs w/seed GGCAGGG)	4,57E-03	TargetScan Human	High (predicted)	DKKL1	Role of Macrophages, Fibroblasts and Endothelial Cells in Rheumatoid Arthritis,Role of Osteoblasts, Osteoclasts and Chondrocytes in Rheumatoid Arthritis,Wnt/β-catenin Signaling
hsa-miR-1207-5p	miR-1207-5p (and other miRNAs w/seed GGCAGGG)	4,57E-03	TargetScan Human	High (predicted)	DLGAP3
hsa-miR-1207-5p	miR-1207-5p (and other miRNAs w/seed GGCAGGG)	4,57E-03	TargetScan Human	High (predicted)	DMBX1
hsa-miR-1207-5p	miR-1207-5p (and other miRNAs w/seed GGCAGGG)	4,57E-03	TargetScan Human	High (predicted)	DMTN
hsa-miR-1207-5p	miR-1207-5p (and other miRNAs w/seed GGCAGGG)	4,57E-03	TargetScan Human	High (predicted)	DNAJC5	Aldosterone Signaling in Epithelial Cells,Huntington's Disease Signaling,NRF2-mediated Oxidative Stress Response,Protein Ubiquitination Pathway,Synaptogenesis Signaling Pathway,Unfolded protein response
hsa-miR-1207-5p	miR-1207-5p (and other miRNAs w/seed GGCAGGG)	4,57E-03	TargetScan Human	High (predicted)	DNAL4
hsa-miR-1207-5p	miR-1207-5p (and other miRNAs w/seed GGCAGGG)	4,57E-03	TargetScan Human	High (predicted)	DNPH1
hsa-miR-1207-5p	miR-1207-5p (and other miRNAs w/seed GGCAGGG)	4,57E-03	TargetScan Human	High (predicted)	DOK1	Ephrin Receptor Signaling,FcγRIIB Signaling in B Lymphocytes,GDNF Family Ligand-Receptor Interactions
hsa-miR-1207-5p	miR-1207-5p (and other miRNAs w/seed GGCAGGG)	4,57E-03	TargetScan Human	High (predicted)	DOLPP1
hsa-miR-1207-5p	miR-1207-5p (and other miRNAs w/seed GGCAGGG)	4,57E-03	TargetScan Human	High (predicted)	DPH2
hsa-miR-1207-5p	miR-1207-5p (and other miRNAs w/seed GGCAGGG)	4,57E-03	TargetScan Human	High (predicted)	DPM2	Dolichyl-diphosphooligosaccharide Biosynthesis
hsa-miR-1207-5p	miR-1207-5p (and other miRNAs w/seed GGCAGGG)	4,57E-03	TargetScan Human	High (predicted)	DTX3	Notch Signaling
hsa-miR-1207-5p	miR-1207-5p (and other miRNAs w/seed GGCAGGG)	4,57E-03	TargetScan Human	High (predicted)	DTX4	Notch Signaling
hsa-miR-1207-5p	miR-1207-5p (and other miRNAs w/seed GGCAGGG)	4,57E-03	TargetScan Human	High (predicted)	DUSP13	3-phosphoinositide Biosynthesis,3-phosphoinositide Degradation,D-myo-inositol (1,4,5,6)-Tetrakisphosphate Biosynthesis,D-myo-inositol (3,4,5,6)-tetrakisphosphate Biosynthesis,D-myo-inositol-5-phosphate Metabolism,Superpathway of Inositol Phosphate Compounds
hsa-miR-1207-5p	miR-1207-5p (and other miRNAs w/seed GGCAGGG)	4,57E-03	TargetScan Human	High (predicted)	DUSP5	3-phosphoinositide Biosynthesis,3-phosphoinositide Degradation,D-myo-inositol (1,4,5,6)-Tetrakisphosphate Biosynthesis,D-myo-inositol (3,4,5,6)-tetrakisphosphate Biosynthesis,D-myo-inositol-5-phosphate Metabolism,Protein Kinase A Signaling,Superpathway of Inositol Phosphate Compounds,T Cell Receptor Signaling
hsa-miR-1207-5p	miR-1207-5p (and other miRNAs w/seed GGCAGGG)	4,57E-03	TargetScan Human	High (predicted)	DYNLL2
hsa-miR-1207-5p	miR-1207-5p (and other miRNAs w/seed GGCAGGG)	4,57E-03	TargetScan Human	High (predicted)	ECE1	Endothelin-1 Signaling,Hepatic Fibrosis / Hepatic Stellate Cell Activation,Neuroprotective Role of THOP1 in Alzheimer's Disease
hsa-miR-1207-5p	miR-1207-5p (and other miRNAs w/seed GGCAGGG)	4,57E-03	TargetScan Human	High (predicted)	ECM1
hsa-miR-1207-5p	miR-1207-5p (and other miRNAs w/seed GGCAGGG)	4,57E-03	TargetScan Human	High (predicted)	EDAR
hsa-miR-1207-5p	miR-1207-5p (and other miRNAs w/seed GGCAGGG)	4,57E-03	TargetScan Human	High (predicted)	EDDM3A
hsa-miR-1207-5p	miR-1207-5p (and other miRNAs w/seed GGCAGGG)	4,57E-03	TargetScan Human	High (predicted)	EEF1D
hsa-miR-1207-5p	miR-1207-5p (and other miRNAs w/seed GGCAGGG)	4,57E-03	TargetScan Human	High (predicted)	EFCC1
hsa-miR-1207-5p	miR-1207-5p (and other miRNAs w/seed GGCAGGG)	4,57E-03	TargetScan Human	High (predicted)	EFHD2
hsa-miR-1207-5p	miR-1207-5p (and other miRNAs w/seed GGCAGGG)	4,57E-03	TargetScan Human	High (predicted)	EFNA4	Axonal Guidance Signaling,Ephrin A Signaling,Ephrin Receptor Signaling,Synaptogenesis Signaling Pathway
hsa-miR-1207-5p	miR-1207-5p (and other miRNAs w/seed GGCAGGG)	4,57E-03	TargetScan Human	High (predicted)	EFS
hsa-miR-1207-5p	miR-1207-5p (and other miRNAs w/seed GGCAGGG)	4,57E-03	TargetScan Human	High (predicted)	EGLN2	HIF1α Signaling
hsa-miR-1207-5p	miR-1207-5p (and other miRNAs w/seed GGCAGGG)	4,57E-03	TargetScan Human	High (predicted)	EHD2
hsa-miR-1207-5p	miR-1207-5p (and other miRNAs w/seed GGCAGGG)	4,57E-03	TargetScan Human	High (predicted)	EI24
hsa-miR-1207-5p	miR-1207-5p (and other miRNAs w/seed GGCAGGG)	4,57E-03	TargetScan Human	High (predicted)	EIF4EBP1	Acute Myeloid Leukemia Signaling,AMPK Signaling,Cardiac Hypertrophy Signaling (Enhanced),ERK/MAPK Signaling,Estrogen Receptor Signaling,FLT3 Signaling in Hematopoietic Progenitor Cells,HIF1α Signaling,IL-8 Signaling,Insulin Receptor Signaling,Insulin Secretion Signaling Pathway,mTOR Signaling,PI3K/AKT Signaling,Regulation of eIF4 and p70S6K Signaling,Senescence Pathway,Synaptogenesis Signaling Pa…
hsa-miR-1207-5p	miR-1207-5p (and other miRNAs w/seed GGCAGGG)	4,57E-03	TargetScan Human	High (predicted)	ELAVL3
hsa-miR-1207-5p	miR-1207-5p (and other miRNAs w/seed GGCAGGG)	4,57E-03	TargetScan Human	High (predicted)	ELF4	ERK/MAPK Signaling,HER-2 Signaling in Breast Cancer,HGF Signaling,MSP-RON Signaling In Cancer Cells Pathway,Senescence Pathway,Telomerase Signaling
hsa-miR-1207-5p	miR-1207-5p (and other miRNAs w/seed GGCAGGG)	4,57E-03	TargetScan Human	High (predicted)	ENPP7	Ceramide Signaling,Sphingomyelin Metabolism,Type II Diabetes Mellitus Signaling
hsa-miR-1207-5p	miR-1207-5p (and other miRNAs w/seed GGCAGGG)	4,57E-03	TargetScan Human	High (predicted)	EPHA10	Axonal Guidance Signaling,Ephrin A Signaling,Ephrin Receptor Signaling,Synaptogenesis Signaling Pathway
hsa-miR-1207-5p	miR-1207-5p (and other miRNAs w/seed GGCAGGG)	4,57E-03	TargetScan Human	High (predicted)	EPHA8	Axonal Guidance Signaling,Ephrin A Signaling,Ephrin Receptor Signaling,IL-15 Production,Sperm Motility,Synaptogenesis Signaling Pathway
hsa-miR-1207-5p	miR-1207-5p (and other miRNAs w/seed GGCAGGG)	4,57E-03	TargetScan Human	High (predicted)	EPHX1	NRF2-mediated Oxidative Stress Response
hsa-miR-1207-5p	miR-1207-5p (and other miRNAs w/seed GGCAGGG)	4,57E-03	TargetScan Human	High (predicted)	ERAL1
hsa-miR-1207-5p	miR-1207-5p (and other miRNAs w/seed GGCAGGG)	4,57E-03	TargetScan Human	High (predicted)	ERF
hsa-miR-1207-5p	miR-1207-5p (and other miRNAs w/seed GGCAGGG)	4,57E-03	TargetScan Human	High (predicted)	ERV3-1
hsa-miR-1207-5p	miR-1207-5p (and other miRNAs w/seed GGCAGGG)	4,57E-03	TargetScan Human	High (predicted)	ESRRG
hsa-miR-1207-5p	miR-1207-5p (and other miRNAs w/seed GGCAGGG)	4,57E-03	TargetScan Human	High (predicted)	ETV5
hsa-miR-1207-5p	miR-1207-5p (and other miRNAs w/seed GGCAGGG)	4,57E-03	TargetScan Human	High (predicted)	EXOC3	Cdc42 Signaling
hsa-miR-1207-5p	miR-1207-5p (and other miRNAs w/seed GGCAGGG)	4,57E-03	TargetScan Human	High (predicted)	FA2H
hsa-miR-1207-5p	miR-1207-5p (and other miRNAs w/seed GGCAGGG)	4,57E-03	TargetScan Human	High (predicted)	FAM155B
hsa-miR-1207-5p	miR-1207-5p (and other miRNAs w/seed GGCAGGG)	4,57E-03	TargetScan Human	High (predicted)	FAM178B
hsa-miR-1207-5p	miR-1207-5p (and other miRNAs w/seed GGCAGGG)	4,57E-03	TargetScan Human	High (predicted)	FAM219A
hsa-miR-1207-5p	miR-1207-5p (and other miRNAs w/seed GGCAGGG)	4,57E-03	TargetScan Human	High (predicted)	FAM50A
hsa-miR-1207-5p	miR-1207-5p (and other miRNAs w/seed GGCAGGG)	4,57E-03	TargetScan Human	High (predicted)	FAM53B
hsa-miR-1207-5p	miR-1207-5p (and other miRNAs w/seed GGCAGGG)	4,57E-03	TargetScan Human	High (predicted)	FAM53C
hsa-miR-1207-5p	miR-1207-5p (and other miRNAs w/seed GGCAGGG)	4,57E-03	TargetScan Human	High (predicted)	FAM83F
hsa-miR-1207-5p	miR-1207-5p (and other miRNAs w/seed GGCAGGG)	4,57E-03	TargetScan Human	High (predicted)	FARP2	Axonal Guidance Signaling,Epithelial Adherens Junction Signaling,Semaphorin Neuronal Repulsive Signaling Pathway
hsa-miR-1207-5p	miR-1207-5p (and other miRNAs w/seed GGCAGGG)	4,57E-03	TargetScan Human	High (predicted)	FASN	AMPK Signaling,Fatty Acid Biosynthesis Initiation II,FXR/RXR Activation,LXR/RXR Activation,Palmitate Biosynthesis I (Animals),PPARα/RXRα Activation,Stearate Biosynthesis I (Animals),TR/RXR Activation
hsa-miR-1207-5p	miR-1207-5p (and other miRNAs w/seed GGCAGGG)	4,57E-03	TargetScan Human	High (predicted)	FASTK
hsa-miR-1207-5p	miR-1207-5p (and other miRNAs w/seed GGCAGGG)	4,57E-03	TargetScan Human	High (predicted)	FBF1
hsa-miR-1207-5p	miR-1207-5p (and other miRNAs w/seed GGCAGGG)	4,57E-03	TargetScan Human	High (predicted)	FBXO41
hsa-miR-1207-5p	miR-1207-5p (and other miRNAs w/seed GGCAGGG)	4,57E-03	TargetScan Human	High (predicted)	FBXO46
hsa-miR-1207-5p	miR-1207-5p (and other miRNAs w/seed GGCAGGG)	4,57E-03	TargetScan Human	High (predicted)	FCGR1A	Dendritic Cell Maturation,Fcγ Receptor-mediated Phagocytosis in Macrophages and Monocytes,Glucocorticoid Receptor Signaling,Phagosome Formation,Role of Macrophages, Fibroblasts and Endothelial Cells in Rheumatoid Arthritis,Role of NFAT in Regulation of the Immune Response,Role of PKR in Interferon Induction and Antiviral Response,Systemic Lupus Erythematosus Signaling
hsa-miR-1207-5p	miR-1207-5p (and other miRNAs w/seed GGCAGGG)	4,57E-03	TargetScan Human	High (predicted)	FDX2
hsa-miR-1207-5p	miR-1207-5p (and other miRNAs w/seed GGCAGGG)	4,57E-03	TargetScan Human	High (predicted)	FGF1	Actin Cytoskeleton Signaling,Adipogenesis pathway,Airway Pathology in Chronic Obstructive Pulmonary Disease,Bladder Cancer Signaling,Cardiac Hypertrophy Signaling (Enhanced),Clathrin-mediated Endocytosis Signaling,Ephrin Receptor Signaling,Epithelial Adherens Junction Signaling,FGF Signaling,Hepatic Fibrosis / Hepatic Stellate Cell Activation,Regulation Of The Epithelial Mesenchymal Transition By…
hsa-miR-1207-5p	miR-1207-5p (and other miRNAs w/seed GGCAGGG)	4,57E-03	TargetScan Human	High (predicted)	FKBP8
hsa-miR-1207-5p	miR-1207-5p (and other miRNAs w/seed GGCAGGG)	4,57E-03	TargetScan Human	High (predicted)	FLOT2	Caveolar-mediated Endocytosis Signaling
hsa-miR-1207-5p	miR-1207-5p (and other miRNAs w/seed GGCAGGG)	4,57E-03	TargetScan Human	High (predicted)	FOLR1	Virus Entry via Endocytic Pathways
hsa-miR-1207-5p	miR-1207-5p (and other miRNAs w/seed GGCAGGG)	4,57E-03	TargetScan Human	High (predicted)	FOSB	CDK5 Signaling,Opioid Signaling Pathway
hsa-miR-1207-5p	miR-1207-5p (and other miRNAs w/seed GGCAGGG)	4,57E-03	TargetScan Human	High (predicted)	FOXJ3
hsa-miR-1207-5p	miR-1207-5p (and other miRNAs w/seed GGCAGGG)	4,57E-03	TargetScan Human	High (predicted)	FOXM1	Breast Cancer Regulation by Stathmin1,HOTAIR Regulatory Pathway
hsa-miR-1207-5p	miR-1207-5p (and other miRNAs w/seed GGCAGGG)	4,57E-03	TargetScan Human	High (predicted)	FOXO3	AMPK Signaling,Autophagy,Cancer Drug Resistance By Drug Efflux,Endometrial Cancer Signaling,ERK5 Signaling,Erythropoietin Signaling Pathway,Estrogen Receptor Signaling,Glucocorticoid Receptor Signaling,HER-2 Signaling in Breast Cancer,IGF-1 Signaling,IL-7 Signaling Pathway,Insulin Receptor Signaling,Non-Small Cell Lung Cancer Signaling,Osteoarthritis Pathway,PI3K Signaling in B Lymphocytes,PI3K/A…
hsa-miR-1207-5p	miR-1207-5p (and other miRNAs w/seed GGCAGGG)	4,57E-03	TargetScan Human	High (predicted)	FOXO4	AMPK Signaling,Cancer Drug Resistance By Drug Efflux,Estrogen Receptor Signaling,Hepatic Fibrosis Signaling Pathway,IL-7 Signaling Pathway,Insulin Receptor Signaling,PTEN Signaling,Senescence Pathway,Sirtuin Signaling Pathway,Systemic Lupus Erythematosus In B Cell Signaling Pathway,Tumor Microenvironment Pathway
hsa-miR-1207-5p	miR-1207-5p (and other miRNAs w/seed GGCAGGG)	4,57E-03	TargetScan Human	High (predicted)	FOXP3	HIF1α Signaling,IL-23 Signaling Pathway,PD-1, PD-L1 cancer immunotherapy pathway,Systemic Lupus Erythematosus In T Cell Signaling Pathway,T Helper Cell Differentiation,Th17 Activation Pathway
hsa-miR-1207-5p	miR-1207-5p (and other miRNAs w/seed GGCAGGG)	4,57E-03	TargetScan Human	High (predicted)	FRMPD3
hsa-miR-1207-5p	miR-1207-5p (and other miRNAs w/seed GGCAGGG)	4,57E-03	TargetScan Human	High (predicted)	FSCN1	Crosstalk between Dendritic Cells and Natural Killer Cells,Dendritic Cell Maturation
hsa-miR-1207-5p	miR-1207-5p (and other miRNAs w/seed GGCAGGG)	4,57E-03	TargetScan Human	High (predicted)	FSTL4
hsa-miR-1207-5p	miR-1207-5p (and other miRNAs w/seed GGCAGGG)	4,57E-03	TargetScan Human	High (predicted)	FTCD	Histidine Degradation III
hsa-miR-1207-5p	miR-1207-5p (and other miRNAs w/seed GGCAGGG)	4,57E-03	TargetScan Human	High (predicted)	FUNDC2
hsa-miR-1207-5p	miR-1207-5p (and other miRNAs w/seed GGCAGGG)	4,57E-03	TargetScan Human	High (predicted)	FUOM
hsa-miR-1207-5p	miR-1207-5p (and other miRNAs w/seed GGCAGGG)	4,57E-03	TargetScan Human	High (predicted)	FXYD1
hsa-miR-1207-5p	miR-1207-5p (and other miRNAs w/seed GGCAGGG)	4,57E-03	TargetScan Human	High (predicted)	FXYD2
hsa-miR-1207-5p	miR-1207-5p (and other miRNAs w/seed GGCAGGG)	4,57E-03	TargetScan Human	High (predicted)	FXYD5
hsa-miR-1207-5p	miR-1207-5p (and other miRNAs w/seed GGCAGGG)	4,57E-03	TargetScan Human	High (predicted)	G6PD	Pentose Phosphate Pathway,Pentose Phosphate Pathway (Oxidative Branch),Sirtuin Signaling Pathway
hsa-miR-1207-5p	miR-1207-5p (and other miRNAs w/seed GGCAGGG)	4,57E-03	TargetScan Human	High (predicted)	GABRA3	GABA Receptor Signaling,Neuroinflammation Signaling Pathway
hsa-miR-1207-5p	miR-1207-5p (and other miRNAs w/seed GGCAGGG)	4,57E-03	TargetScan Human	High (predicted)	GAL3ST3
hsa-miR-1207-5p	miR-1207-5p (and other miRNAs w/seed GGCAGGG)	4,57E-03	TargetScan Human	High (predicted)	GALNS	Chondroitin Sulfate Degradation (Metazoa)
hsa-miR-1207-5p	miR-1207-5p (and other miRNAs w/seed GGCAGGG)	4,57E-03	TargetScan Human	High (predicted)	GAPDH	Gluconeogenesis I,Glycolysis I,Maturity Onset Diabetes of Young (MODY) Signaling,NADH Repair
hsa-miR-1207-5p	miR-1207-5p (and other miRNAs w/seed GGCAGGG)	4,57E-03	TargetScan Human	High (predicted)	GAPT
hsa-miR-1207-5p	miR-1207-5p (and other miRNAs w/seed GGCAGGG)	4,57E-03	TargetScan Human	High (predicted)	GDPD5
hsa-miR-1207-5p	miR-1207-5p (and other miRNAs w/seed GGCAGGG)	4,57E-03	TargetScan Human	High (predicted)	GFRA4	GDNF Family Ligand-Receptor Interactions
hsa-miR-1207-5p	miR-1207-5p (and other miRNAs w/seed GGCAGGG)	4,57E-03	TargetScan Human	High (predicted)	GIGYF1
hsa-miR-1207-5p	miR-1207-5p (and other miRNAs w/seed GGCAGGG)	4,57E-03	TargetScan Human	High (predicted)	GIPC3
hsa-miR-1207-5p	miR-1207-5p (and other miRNAs w/seed GGCAGGG)	4,57E-03	TargetScan Human	High (predicted)	GIPR	Breast Cancer Regulation by Stathmin1,CREB Signaling in Neurons,GPCR-Mediated Integration of Enteroendocrine Signaling Exemplified by an L Cell,Insulin Secretion Signaling Pathway
hsa-miR-1207-5p	miR-1207-5p (and other miRNAs w/seed GGCAGGG)	4,57E-03	TargetScan Human	High (predicted)	GIT2	FAK Signaling,Paxillin Signaling
hsa-miR-1207-5p	miR-1207-5p (and other miRNAs w/seed GGCAGGG)	4,57E-03	TargetScan Human	High (predicted)	GJB1	Gap Junction Signaling,Neuroinflammation Signaling Pathway
hsa-miR-1207-5p	miR-1207-5p (and other miRNAs w/seed GGCAGGG)	4,57E-03	TargetScan Human	High (predicted)	GLIS1	Axonal Guidance Signaling,Basal Cell Carcinoma Signaling,Hepatic Fibrosis Signaling Pathway,Osteoarthritis Pathway,Regulation Of The Epithelial Mesenchymal Transition In Development Pathway,Sonic Hedgehog Signaling
hsa-miR-1207-5p	miR-1207-5p (and other miRNAs w/seed GGCAGGG)	4,57E-03	TargetScan Human	High (predicted)	GLIS2	Axonal Guidance Signaling,Basal Cell Carcinoma Signaling,Hepatic Fibrosis Signaling Pathway,Osteoarthritis Pathway,Regulation Of The Epithelial Mesenchymal Transition In Development Pathway,Sonic Hedgehog Signaling
hsa-miR-1207-5p	miR-1207-5p (and other miRNAs w/seed GGCAGGG)	4,57E-03	TargetScan Human	High (predicted)	GLYATL1
hsa-miR-1207-5p	miR-1207-5p (and other miRNAs w/seed GGCAGGG)	4,57E-03	TargetScan Human	High (predicted)	GNA14	Adrenomedullin signaling pathway,AMPK Signaling,Androgen Signaling,Apelin Endothelial Signaling Pathway,Apelin Muscle Signaling Pathway,Axonal Guidance Signaling,Cardiac Hypertrophy Signaling,Cardiac Hypertrophy Signaling (Enhanced),Cardiac β-adrenergic Signaling,CCR3 Signaling in Eosinophils,CCR5 Signaling in Macrophages,Colorectal Cancer Metastasis Signaling,CREB Signaling in Neurons,CXCR4 Sign…
hsa-miR-1207-5p	miR-1207-5p (and other miRNAs w/seed GGCAGGG)	4,57E-03	TargetScan Human	High (predicted)	GNAI2	Agranulocyte Adhesion and Diapedesis,AMPK Signaling,Androgen Signaling,Apelin Adipocyte Signaling Pathway,Apelin Cardiomyocyte Signaling Pathway,Apelin Endothelial Signaling Pathway,Apelin Muscle Signaling Pathway,Axonal Guidance Signaling,cAMP-mediated signaling,Cardiac Hypertrophy Signaling,Cardiac Hypertrophy Signaling (Enhanced),Cardiac β-adrenergic Signaling,CCR3 Signaling in Eosinophils,CCR…
hsa-miR-1207-5p	miR-1207-5p (and other miRNAs w/seed GGCAGGG)	4,57E-03	TargetScan Human	High (predicted)	GNAT1	AMPK Signaling,Androgen Signaling,Apelin Endothelial Signaling Pathway,Apelin Muscle Signaling Pathway,Axonal Guidance Signaling,Cardiac Hypertrophy Signaling,Cardiac β-adrenergic Signaling,CCR3 Signaling in Eosinophils,CCR5 Signaling in Macrophages,Colorectal Cancer Metastasis Signaling,CREB Signaling in Neurons,CXCR4 Signaling,Endothelin-1 Signaling,Ephrin B Signaling,Ephrin Receptor Signaling,…
hsa-miR-1207-5p	miR-1207-5p (and other miRNAs w/seed GGCAGGG)	4,57E-03	TargetScan Human	High (predicted)	GOSR1	Huntington's Disease Signaling,Insulin Secretion Signaling Pathway,Phagosome Maturation,Synaptogenesis Signaling Pathway,Tight Junction Signaling
hsa-miR-1207-5p	miR-1207-5p (and other miRNAs w/seed GGCAGGG)	4,57E-03	TargetScan Human	High (predicted)	GPC1
hsa-miR-1207-5p	miR-1207-5p (and other miRNAs w/seed GGCAGGG)	4,57E-03	TargetScan Human	High (predicted)	GPIHBP1
hsa-miR-1207-5p	miR-1207-5p (and other miRNAs w/seed GGCAGGG)	4,57E-03	TargetScan Human	High (predicted)	GPR52	Breast Cancer Regulation by Stathmin1,CREB Signaling in Neurons
hsa-miR-1207-5p	miR-1207-5p (and other miRNAs w/seed GGCAGGG)	4,57E-03	TargetScan Human	High (predicted)	GPR78	Breast Cancer Regulation by Stathmin1,CREB Signaling in Neurons
hsa-miR-1207-5p	miR-1207-5p (and other miRNAs w/seed GGCAGGG)	4,57E-03	TargetScan Human	High (predicted)	GPSM1
hsa-miR-1207-5p	miR-1207-5p (and other miRNAs w/seed GGCAGGG)	4,57E-03	TargetScan Human	High (predicted)	GPX6	Apelin Adipocyte Signaling Pathway,Glutathione Redox Reactions I
hsa-miR-1207-5p	miR-1207-5p (and other miRNAs w/seed GGCAGGG)	4,57E-03	TargetScan Human	High (predicted)	GRM4	Breast Cancer Regulation by Stathmin1,cAMP-mediated signaling,CREB Signaling in Neurons,G-Protein Coupled Receptor Signaling,Glutamate Receptor Signaling,Gαi Signaling,Neuropathic Pain Signaling In Dorsal Horn Neurons,Synaptic Long Term Depression,Synaptic Long Term Potentiation,Synaptogenesis Signaling Pathway
hsa-miR-1207-5p	miR-1207-5p (and other miRNAs w/seed GGCAGGG)	4,57E-03	TargetScan Human	High (predicted)	GSTM1	Apelin Adipocyte Signaling Pathway,Aryl Hydrocarbon Receptor Signaling,Glutathione Redox Reactions I,Glutathione-mediated Detoxification,LPS/IL-1 Mediated Inhibition of RXR Function,NRF2-mediated Oxidative Stress Response,PXR/RXR Activation,Xenobiotic Metabolism AHR Signaling Pathway,Xenobiotic Metabolism CAR Signaling Pathway,Xenobiotic Metabolism General Signaling Pathway,Xenobiotic Metabolism …
hsa-miR-1207-5p	miR-1207-5p (and other miRNAs w/seed GGCAGGG)	4,57E-03	TargetScan Human	High (predicted)	GTF3C1	Assembly of RNA Polymerase III Complex
hsa-miR-1207-5p	miR-1207-5p (and other miRNAs w/seed GGCAGGG)	4,57E-03	TargetScan Human	High (predicted)	GTPBP2
hsa-miR-1207-5p	miR-1207-5p (and other miRNAs w/seed GGCAGGG)	4,57E-03	TargetScan Human	High (predicted)	GUCA2A
hsa-miR-1207-5p	miR-1207-5p (and other miRNAs w/seed GGCAGGG)	4,57E-03	TargetScan Human	High (predicted)	GUCD1
hsa-miR-1207-5p	miR-1207-5p (and other miRNAs w/seed GGCAGGG)	4,57E-03	TargetScan Human	High (predicted)	HAAO	NAD biosynthesis II (from tryptophan),Tryptophan Degradation III (Eukaryotic),Tryptophan Degradation to 2-amino-3-carboxymuconate Semialdehyde
hsa-miR-1207-5p	miR-1207-5p (and other miRNAs w/seed GGCAGGG)	4,57E-03	TargetScan Human	High (predicted)	HAP1	Huntington's Disease Signaling
hsa-miR-1207-5p	miR-1207-5p (and other miRNAs w/seed GGCAGGG)	4,57E-03	TargetScan Human	High (predicted)	HCN3
hsa-miR-1207-5p	miR-1207-5p (and other miRNAs w/seed GGCAGGG)	4,57E-03	TargetScan Human	High (predicted)	HDAC11	Adipogenesis pathway,Bladder Cancer Signaling,Calcium Signaling,Cardiac Hypertrophy Signaling (Enhanced),Cell Cycle: G1/S Checkpoint Regulation,Chronic Myeloid Leukemia Signaling,Coronavirus Pathogenesis Pathway,Cyclins and Cell Cycle Regulation,Glioma Signaling,Hereditary Breast Cancer Signaling,Huntington's Disease Signaling,Molecular Mechanisms of Cancer,Non-Small Cell Lung Cancer Signaling,Ov…
hsa-miR-1207-5p	miR-1207-5p (and other miRNAs w/seed GGCAGGG)	4,57E-03	TargetScan Human	High (predicted)	HDGFL1
hsa-miR-1207-5p	miR-1207-5p (and other miRNAs w/seed GGCAGGG)	4,57E-03	TargetScan Human	High (predicted)	HECTD3
hsa-miR-1207-5p	miR-1207-5p (and other miRNAs w/seed GGCAGGG)	4,57E-03	TargetScan Human	High (predicted)	HES2
hsa-miR-1207-5p	miR-1207-5p (and other miRNAs w/seed GGCAGGG)	4,57E-03	TargetScan Human	High (predicted)	HES4
hsa-miR-1207-5p	miR-1207-5p (and other miRNAs w/seed GGCAGGG)	4,57E-03	TargetScan Human	High (predicted)	HGFAC	MSP-RON Signaling In Cancer Cells Pathway,Neuroprotective Role of THOP1 in Alzheimer's Disease
hsa-miR-1207-5p	miR-1207-5p (and other miRNAs w/seed GGCAGGG)	4,57E-03	TargetScan Human	High (predicted)	HGH1
hsa-miR-1207-5p	miR-1207-5p (and other miRNAs w/seed GGCAGGG)	4,57E-03	TargetScan Human	High (predicted)	HHLA3
hsa-miR-1207-5p	miR-1207-5p (and other miRNAs w/seed GGCAGGG)	4,57E-03	TargetScan Human	High (predicted)	HK1	GDP-glucose Biosynthesis,Glucose and Glucose-1-phosphate Degradation,HIF1α Signaling,PFKFB4 Signaling Pathway,Trehalose Degradation II (Trehalase),UDP-N-acetyl-D-galactosamine Biosynthesis II
hsa-miR-1207-5p	miR-1207-5p (and other miRNAs w/seed GGCAGGG)	4,57E-03	TargetScan Human	High (predicted)	HMG20A
hsa-miR-1207-5p	miR-1207-5p (and other miRNAs w/seed GGCAGGG)	4,57E-03	TargetScan Human	High (predicted)	HMGA1	IL-4 Signaling,iNOS Signaling
hsa-miR-1207-5p	miR-1207-5p (and other miRNAs w/seed GGCAGGG)	4,57E-03	TargetScan Human	High (predicted)	HNF1A	Acute Myeloid Leukemia Signaling,Acute Phase Response Signaling,Basal Cell Carcinoma Signaling,BEX2 Signaling Pathway,Colorectal Cancer Metastasis Signaling,Endocannabinoid Cancer Inhibition Pathway,Epithelial Adherens Junction Signaling,Factors Promoting Cardiogenesis in Vertebrates,FXR/RXR Activation,Hepatic Cholestasis,Hepatic Fibrosis Signaling Pathway,HOTAIR Regulatory Pathway,Human Embryoni…
hsa-miR-1207-5p	miR-1207-5p (and other miRNAs w/seed GGCAGGG)	4,57E-03	TargetScan Human	High (predicted)	HNF1A-AS1
hsa-miR-1207-5p	miR-1207-5p (and other miRNAs w/seed GGCAGGG)	4,57E-03	TargetScan Human	High (predicted)	HOXC4
hsa-miR-1207-5p	miR-1207-5p (and other miRNAs w/seed GGCAGGG)	4,57E-03	TargetScan Human	High (predicted)	HOXC5
hsa-miR-1207-5p	miR-1207-5p (and other miRNAs w/seed GGCAGGG)	4,57E-03	TargetScan Human	High (predicted)	HOXD13
hsa-miR-1207-5p	miR-1207-5p (and other miRNAs w/seed GGCAGGG)	4,57E-03	TargetScan Human	High (predicted)	HRH3	Breast Cancer Regulation by Stathmin1,cAMP-mediated signaling,CREB Signaling in Neurons,G-Protein Coupled Receptor Signaling,Granulocyte Adhesion and Diapedesis,Gαi Signaling
hsa-miR-1207-5p	miR-1207-5p (and other miRNAs w/seed GGCAGGG)	4,57E-03	TargetScan Human	High (predicted)	HS3ST2	Chondroitin Sulfate Biosynthesis,Chondroitin Sulfate Biosynthesis (Late Stages),Dermatan Sulfate Biosynthesis,Dermatan Sulfate Biosynthesis (Late Stages),Heparan Sulfate Biosynthesis,Heparan Sulfate Biosynthesis (Late Stages),LPS/IL-1 Mediated Inhibition of RXR Function,Xenobiotic Metabolism CAR Signaling Pathway,Xenobiotic Metabolism PXR Signaling Pathway,Xenobiotic Metabolism Signaling
hsa-miR-1207-5p	miR-1207-5p (and other miRNAs w/seed GGCAGGG)	4,57E-03	TargetScan Human	High (predicted)	HSPB6	Aldosterone Signaling in Epithelial Cells,Protein Ubiquitination Pathway
hsa-miR-1207-5p	miR-1207-5p (and other miRNAs w/seed GGCAGGG)	4,57E-03	TargetScan Human	High (predicted)	HSPG2	Inhibition of Angiogenesis by TSP1,Inhibition of Matrix Metalloproteases
hsa-miR-1207-5p	miR-1207-5p (and other miRNAs w/seed GGCAGGG)	4,57E-03	TargetScan Human	High (predicted)	HTR5A-AS1
hsa-miR-1207-5p	miR-1207-5p (and other miRNAs w/seed GGCAGGG)	4,57E-03	TargetScan Human	High (predicted)	HTR6	Breast Cancer Regulation by Stathmin1,cAMP-mediated signaling,CREB Signaling in Neurons,G-Protein Coupled Receptor Signaling,Gαs Signaling,Serotonin Receptor Signaling
hsa-miR-1207-5p	miR-1207-5p (and other miRNAs w/seed GGCAGGG)	4,57E-03	TargetScan Human	High (predicted)	ID3	Mouse Embryonic Stem Cell Pluripotency
hsa-miR-1207-5p	miR-1207-5p (and other miRNAs w/seed GGCAGGG)	4,57E-03	TargetScan Human	High (predicted)	IFIT3	Interferon Signaling,Role of Hypercytokinemia/hyperchemokinemia in the Pathogenesis of Influenza,Systemic Lupus Erythematosus In B Cell Signaling Pathway
hsa-miR-1207-5p	miR-1207-5p (and other miRNAs w/seed GGCAGGG)	4,57E-03	TargetScan Human	High (predicted)	IFITM10	Coronavirus Replication Pathway
hsa-miR-1207-5p	miR-1207-5p (and other miRNAs w/seed GGCAGGG)	4,57E-03	TargetScan Human	High (predicted)	IGBP1	3-phosphoinositide Biosynthesis,3-phosphoinositide Degradation,D-myo-inositol (1,4,5,6)-Tetrakisphosphate Biosynthesis,D-myo-inositol (3,4,5,6)-tetrakisphosphate Biosynthesis,D-myo-inositol-5-phosphate Metabolism,Superpathway of Inositol Phosphate Compounds
hsa-miR-1207-5p	miR-1207-5p (and other miRNAs w/seed GGCAGGG)	4,57E-03	TargetScan Human	High (predicted)	IGF1R	Cardiac Hypertrophy Signaling,Cardiac Hypertrophy Signaling (Enhanced),CREB Signaling in Neurons,EIF2 Signaling,Estrogen Receptor Signaling,Estrogen-Dependent Breast Cancer Signaling,Glioblastoma Multiforme Signaling,Glioma Signaling,Growth Hormone Signaling,Hepatic Fibrosis / Hepatic Stellate Cell Activation,Huntington's Disease Signaling,IGF-1 Signaling,IL-15 Production,NF-κB Signaling,PTEN Sig…
hsa-miR-1207-5p	miR-1207-5p (and other miRNAs w/seed GGCAGGG)	4,57E-03	TargetScan Human	High (predicted)	IL10RA	Cardiac Hypertrophy Signaling (Enhanced),Glucocorticoid Receptor Signaling,Hepatic Fibrosis / Hepatic Stellate Cell Activation,IL-10 Signaling,PI3K/AKT Signaling,STAT3 Pathway,T Cell Exhaustion Signaling Pathway,T Helper Cell Differentiation,Th1 and Th2 Activation Pathway,Th1 Pathway
hsa-miR-1207-5p	miR-1207-5p (and other miRNAs w/seed GGCAGGG)	4,57E-03	TargetScan Human	High (predicted)	IL12RB1	Cardiac Hypertrophy Signaling (Enhanced),Glucocorticoid Receptor Signaling,IL-12 Signaling and Production in Macrophages,IL-23 Signaling Pathway,Natural Killer Cell Signaling,PI3K/AKT Signaling,STAT3 Pathway,T Cell Exhaustion Signaling Pathway,T Helper Cell Differentiation,Th1 and Th2 Activation Pathway,Th1 Pathway,Th17 Activation Pathway,Th2 Pathway
hsa-miR-1207-5p	miR-1207-5p (and other miRNAs w/seed GGCAGGG)	4,57E-03	TargetScan Human	High (predicted)	IL18BP
hsa-miR-1207-5p	miR-1207-5p (and other miRNAs w/seed GGCAGGG)	4,57E-03	TargetScan Human	High (predicted)	IL21R	Cardiac Hypertrophy Signaling (Enhanced),Glucocorticoid Receptor Signaling,PI3K/AKT Signaling,Role of JAK1 and JAK3 in γc Cytokine Signaling,STAT3 Pathway,T Helper Cell Differentiation,Th17 Activation Pathway
hsa-miR-1207-5p	miR-1207-5p (and other miRNAs w/seed GGCAGGG)	4,57E-03	TargetScan Human	High (predicted)	IL27	Role of Cytokines in Mediating Communication between Immune Cells,Th1 and Th2 Activation Pathway,Th1 Pathway
hsa-miR-1207-5p	miR-1207-5p (and other miRNAs w/seed GGCAGGG)	4,57E-03	TargetScan Human	High (predicted)	IL31RA	Cardiac Hypertrophy Signaling (Enhanced),Glucocorticoid Receptor Signaling,PI3K/AKT Signaling,STAT3 Pathway
hsa-miR-1207-5p	miR-1207-5p (and other miRNAs w/seed GGCAGGG)	4,57E-03	TargetScan Human	High (predicted)	ILRUN
hsa-miR-1207-5p	miR-1207-5p (and other miRNAs w/seed GGCAGGG)	4,57E-03	TargetScan Human	High (predicted)	INA
hsa-miR-1207-5p	miR-1207-5p (and other miRNAs w/seed GGCAGGG)	4,57E-03	TargetScan Human	High (predicted)	INF2
hsa-miR-1207-5p	miR-1207-5p (and other miRNAs w/seed GGCAGGG)	4,57E-03	TargetScan Human	High (predicted)	ISY1-RAB43	Spliceosomal Cycle
hsa-miR-1207-5p	miR-1207-5p (and other miRNAs w/seed GGCAGGG)	4,57E-03	TargetScan Human	High (predicted)	ITGB5	Actin Cytoskeleton Signaling,Actin Nucleation by ARP-WASP Complex,Axonal Guidance Signaling,Cardiac Hypertrophy Signaling (Enhanced),Caveolar-mediated Endocytosis Signaling,Cdc42 Signaling,Clathrin-mediated Endocytosis Signaling,Ephrin Receptor Signaling,ERK/MAPK Signaling,FAK Signaling,Hepatic Fibrosis Signaling Pathway,HER-2 Signaling in Breast Cancer,HGF Signaling,ILK Signaling,Integrin Signal…
hsa-miR-1207-5p	miR-1207-5p (and other miRNAs w/seed GGCAGGG)	4,57E-03	TargetScan Human	High (predicted)	ITM2C
hsa-miR-1207-5p	miR-1207-5p (and other miRNAs w/seed GGCAGGG)	4,57E-03	TargetScan Human	High (predicted)	ITPKB	1D-myo-inositol Hexakisphosphate Biosynthesis II (Mammalian),D-myo-inositol (1,3,4)-trisphosphate Biosynthesis,Superpathway of D-myo-inositol (1,4,5)-trisphosphate Metabolism,Superpathway of Inositol Phosphate Compounds
hsa-miR-1207-5p	miR-1207-5p (and other miRNAs w/seed GGCAGGG)	4,57E-03	TargetScan Human	High (predicted)	JADE2
hsa-miR-1207-5p	miR-1207-5p (and other miRNAs w/seed GGCAGGG)	4,57E-03	TargetScan Human	High (predicted)	JAG2	Notch Signaling,Regulation Of The Epithelial Mesenchymal Transition In Development Pathway,Regulation of the Epithelial-Mesenchymal Transition Pathway,Th1 and Th2 Activation Pathway,Th2 Pathway
hsa-miR-1207-5p	miR-1207-5p (and other miRNAs w/seed GGCAGGG)	4,57E-03	TargetScan Human	High (predicted)	JCHAIN
hsa-miR-1207-5p	miR-1207-5p (and other miRNAs w/seed GGCAGGG)	4,57E-03	TargetScan Human	High (predicted)	JDP2
hsa-miR-1207-5p	miR-1207-5p (and other miRNAs w/seed GGCAGGG)	4,57E-03	TargetScan Human	High (predicted)	KCNC1
hsa-miR-1207-5p	miR-1207-5p (and other miRNAs w/seed GGCAGGG)	4,57E-03	TargetScan Human	High (predicted)	KCNC3
hsa-miR-1207-5p	miR-1207-5p (and other miRNAs w/seed GGCAGGG)	4,57E-03	TargetScan Human	High (predicted)	KCNE1
hsa-miR-1207-5p	miR-1207-5p (and other miRNAs w/seed GGCAGGG)	4,57E-03	TargetScan Human	High (predicted)	KCNH1
hsa-miR-1207-5p	miR-1207-5p (and other miRNAs w/seed GGCAGGG)	4,57E-03	TargetScan Human	High (predicted)	KCNIP3
hsa-miR-1207-5p	miR-1207-5p (and other miRNAs w/seed GGCAGGG)	4,57E-03	TargetScan Human	High (predicted)	KCNK3
hsa-miR-1207-5p	miR-1207-5p (and other miRNAs w/seed GGCAGGG)	4,57E-03	TargetScan Human	High (predicted)	KCNS1
hsa-miR-1207-5p	miR-1207-5p (and other miRNAs w/seed GGCAGGG)	4,57E-03	TargetScan Human	High (predicted)	KCTD10
hsa-miR-1207-5p	miR-1207-5p (and other miRNAs w/seed GGCAGGG)	4,57E-03	TargetScan Human	High (predicted)	KCTD15
hsa-miR-1207-5p	miR-1207-5p (and other miRNAs w/seed GGCAGGG)	4,57E-03	TargetScan Human	High (predicted)	KDF1
hsa-miR-1207-5p	miR-1207-5p (and other miRNAs w/seed GGCAGGG)	4,57E-03	TargetScan Human	High (predicted)	KIAA0513
hsa-miR-1207-5p	miR-1207-5p (and other miRNAs w/seed GGCAGGG)	4,57E-03	TargetScan Human	High (predicted)	KIAA1755
hsa-miR-1207-5p	miR-1207-5p (and other miRNAs w/seed GGCAGGG)	4,57E-03	TargetScan Human	High (predicted)	KIF17
hsa-miR-1207-5p	miR-1207-5p (and other miRNAs w/seed GGCAGGG)	4,57E-03	TargetScan Human	High (predicted)	KIF21B
hsa-miR-1207-5p	miR-1207-5p (and other miRNAs w/seed GGCAGGG)	4,57E-03	TargetScan Human	High (predicted)	KLF13
hsa-miR-1207-5p	miR-1207-5p (and other miRNAs w/seed GGCAGGG)	4,57E-03	TargetScan Human	High (predicted)	KLF16
hsa-miR-1207-5p	miR-1207-5p (and other miRNAs w/seed GGCAGGG)	4,57E-03	TargetScan Human	High (predicted)	KLHDC4
hsa-miR-1207-5p	miR-1207-5p (and other miRNAs w/seed GGCAGGG)	4,57E-03	TargetScan Human	High (predicted)	KLHL22
hsa-miR-1207-5p	miR-1207-5p (and other miRNAs w/seed GGCAGGG)	4,57E-03	TargetScan Human	High (predicted)	KLHL42
hsa-miR-1207-5p	miR-1207-5p (and other miRNAs w/seed GGCAGGG)	4,57E-03	TargetScan Human	High (predicted)	KMT2D
hsa-miR-1207-5p	miR-1207-5p (and other miRNAs w/seed GGCAGGG)	4,57E-03	TargetScan Human	High (predicted)	KNCN
hsa-miR-1207-5p	miR-1207-5p (and other miRNAs w/seed GGCAGGG)	4,57E-03	TargetScan Human	High (predicted)	KNDC1
hsa-miR-1207-5p	miR-1207-5p (and other miRNAs w/seed GGCAGGG)	4,57E-03	TargetScan Human	High (predicted)	KRT15	Glucocorticoid Receptor Signaling
hsa-miR-1207-5p	miR-1207-5p (and other miRNAs w/seed GGCAGGG)	4,57E-03	TargetScan Human	High (predicted)	KRT80	Glucocorticoid Receptor Signaling
hsa-miR-1207-5p	miR-1207-5p (and other miRNAs w/seed GGCAGGG)	4,57E-03	TargetScan Human	High (predicted)	KRT83	Glucocorticoid Receptor Signaling
hsa-miR-1207-5p	miR-1207-5p (and other miRNAs w/seed GGCAGGG)	4,57E-03	TargetScan Human	High (predicted)	KRTAP10-2
hsa-miR-1207-5p	miR-1207-5p (and other miRNAs w/seed GGCAGGG)	4,57E-03	TargetScan Human	High (predicted)	KRTAP10-9
hsa-miR-1207-5p	miR-1207-5p (and other miRNAs w/seed GGCAGGG)	4,57E-03	TargetScan Human	High (predicted)	KRTAP4-5
hsa-miR-1207-5p	miR-1207-5p (and other miRNAs w/seed GGCAGGG)	4,57E-03	TargetScan Human	High (predicted)	KRTAP5-9
hsa-miR-1207-5p	miR-1207-5p (and other miRNAs w/seed GGCAGGG)	4,57E-03	TargetScan Human	High (predicted)	KSR2
hsa-miR-1207-5p	miR-1207-5p (and other miRNAs w/seed GGCAGGG)	4,57E-03	TargetScan Human	High (predicted)	LAMC3	Germ Cell-Sertoli Cell Junction Signaling,GP6 Signaling Pathway
hsa-miR-1207-5p	miR-1207-5p (and other miRNAs w/seed GGCAGGG)	4,57E-03	TargetScan Human	High (predicted)	LCMT2
hsa-miR-1207-5p	miR-1207-5p (and other miRNAs w/seed GGCAGGG)	4,57E-03	TargetScan Human	High (predicted)	LCN12	Airway Pathology in Chronic Obstructive Pulmonary Disease
hsa-miR-1207-5p	miR-1207-5p (and other miRNAs w/seed GGCAGGG)	4,57E-03	TargetScan Human	High (predicted)	LCN8	Airway Pathology in Chronic Obstructive Pulmonary Disease
hsa-miR-1207-5p	miR-1207-5p (and other miRNAs w/seed GGCAGGG)	4,57E-03	TargetScan Human	High (predicted)	LDLRAD2
hsa-miR-1207-5p	miR-1207-5p (and other miRNAs w/seed GGCAGGG)	4,57E-03	TargetScan Human	High (predicted)	LENEP
hsa-miR-1207-5p	miR-1207-5p (and other miRNAs w/seed GGCAGGG)	4,57E-03	TargetScan Human	High (predicted)	LENG8
hsa-miR-1207-5p	miR-1207-5p (and other miRNAs w/seed GGCAGGG)	4,57E-03	TargetScan Human	High (predicted)	LHFPL4
hsa-miR-1207-5p	miR-1207-5p (and other miRNAs w/seed GGCAGGG)	4,57E-03	TargetScan Human	High (predicted)	LHPP
hsa-miR-1207-5p	miR-1207-5p (and other miRNAs w/seed GGCAGGG)	4,57E-03	TargetScan Human	High (predicted)	LHX3
hsa-miR-1207-5p	miR-1207-5p (and other miRNAs w/seed GGCAGGG)	4,57E-03	TargetScan Human	High (predicted)	LINC01973
hsa-miR-1207-5p	miR-1207-5p (and other miRNAs w/seed GGCAGGG)	4,57E-03	TargetScan Human	High (predicted)	LINC02870
hsa-miR-1207-5p	miR-1207-5p (and other miRNAs w/seed GGCAGGG)	4,57E-03	TargetScan Human	High (predicted)	LINC02872
hsa-miR-1207-5p	miR-1207-5p (and other miRNAs w/seed GGCAGGG)	4,57E-03	TargetScan Human	High (predicted)	LMX1B
hsa-miR-1207-5p	miR-1207-5p (and other miRNAs w/seed GGCAGGG)	4,57E-03	TargetScan Human	High (predicted)	LOC100129603
hsa-miR-1207-5p	miR-1207-5p (and other miRNAs w/seed GGCAGGG)	4,57E-03	TargetScan Human	High (predicted)	LOC100130449
hsa-miR-1207-5p	miR-1207-5p (and other miRNAs w/seed GGCAGGG)	4,57E-03	TargetScan Human	High (predicted)	LOC100132813
hsa-miR-1207-5p	miR-1207-5p (and other miRNAs w/seed GGCAGGG)	4,57E-03	TargetScan Human	High (predicted)	LOC100288208
hsa-miR-1207-5p	miR-1207-5p (and other miRNAs w/seed GGCAGGG)	4,57E-03	TargetScan Human	High (predicted)	LOC101927727
hsa-miR-1207-5p	miR-1207-5p (and other miRNAs w/seed GGCAGGG)	4,57E-03	TargetScan Human	High (predicted)	LOC401040
hsa-miR-1207-5p	miR-1207-5p (and other miRNAs w/seed GGCAGGG)	4,57E-03	TargetScan Human	High (predicted)	LOC401589
hsa-miR-1207-5p	miR-1207-5p (and other miRNAs w/seed GGCAGGG)	4,57E-03	TargetScan Human	High (predicted)	LRMDA
hsa-miR-1207-5p	miR-1207-5p (and other miRNAs w/seed GGCAGGG)	4,57E-03	TargetScan Human	High (predicted)	LRP1	Colorectal Cancer Metastasis Signaling,Factors Promoting Cardiogenesis in Vertebrates,Hepatic Fibrosis Signaling Pathway,Inhibition of Matrix Metalloproteases,Iron homeostasis signaling pathway,Molecular Mechanisms of Cancer,Osteoarthritis Pathway,Role of Macrophages, Fibroblasts and Endothelial Cells in Rheumatoid Arthritis,Role of Osteoblasts, Osteoclasts and Chondrocytes in Rheumatoid Arthriti…
hsa-miR-1207-5p	miR-1207-5p (and other miRNAs w/seed GGCAGGG)	4,57E-03	TargetScan Human	High (predicted)	LRRC20
hsa-miR-1207-5p	miR-1207-5p (and other miRNAs w/seed GGCAGGG)	4,57E-03	TargetScan Human	High (predicted)	LRTM2
hsa-miR-1207-5p	miR-1207-5p (and other miRNAs w/seed GGCAGGG)	4,57E-03	TargetScan Human	High (predicted)	LSR
hsa-miR-1207-5p	miR-1207-5p (and other miRNAs w/seed GGCAGGG)	4,57E-03	TargetScan Human	High (predicted)	LTV1
hsa-miR-1207-5p	miR-1207-5p (and other miRNAs w/seed GGCAGGG)	4,57E-03	TargetScan Human	High (predicted)	LY6E
hsa-miR-1207-5p	miR-1207-5p (and other miRNAs w/seed GGCAGGG)	4,57E-03	TargetScan Human	High (predicted)	LYNX1
hsa-miR-1207-5p	miR-1207-5p (and other miRNAs w/seed GGCAGGG)	4,57E-03	TargetScan Human	High (predicted)	LZTR1
hsa-miR-1207-5p	miR-1207-5p (and other miRNAs w/seed GGCAGGG)	4,57E-03	TargetScan Human	High (predicted)	LZTS1
hsa-miR-1207-5p	miR-1207-5p (and other miRNAs w/seed GGCAGGG)	4,57E-03	TargetScan Human	High (predicted)	MAFA	Insulin Secretion Signaling Pathway,Type II Diabetes Mellitus Signaling
hsa-miR-1207-5p	miR-1207-5p (and other miRNAs w/seed GGCAGGG)	4,57E-03	TargetScan Human	High (predicted)	MAFG	NRF2-mediated Oxidative Stress Response
hsa-miR-1207-5p	miR-1207-5p (and other miRNAs w/seed GGCAGGG)	4,57E-03	TargetScan Human	High (predicted)	MAFK	NRF2-mediated Oxidative Stress Response
hsa-miR-1207-5p	miR-1207-5p (and other miRNAs w/seed GGCAGGG)	4,57E-03	TargetScan Human	High (predicted)	MAG	Axonal Guidance Signaling,Notch Signaling
hsa-miR-1207-5p	miR-1207-5p (and other miRNAs w/seed GGCAGGG)	4,57E-03	TargetScan Human	High (predicted)	MAGT1
hsa-miR-1207-5p	miR-1207-5p (and other miRNAs w/seed GGCAGGG)	4,57E-03	TargetScan Human	High (predicted)	MAP1LC3A	Autophagy,Sirtuin Signaling Pathway
hsa-miR-1207-5p	miR-1207-5p (and other miRNAs w/seed GGCAGGG)	4,57E-03	TargetScan Human	High (predicted)	MAP2K5	Acute Myeloid Leukemia Signaling,Adrenomedullin signaling pathway,Cardiac Hypertrophy Signaling (Enhanced),CD27 Signaling in Lymphocytes,CD40 Signaling,Cholecystokinin/Gastrin-mediated Signaling,Endocannabinoid Cancer Inhibition Pathway,Endocannabinoid Developing Neuron Pathway,ERK5 Signaling,Gap Junction Signaling,Hepatic Fibrosis Signaling Pathway,HIF1α Signaling,HMGB1 Signaling,IL-15 Productio…
hsa-miR-1207-5p	miR-1207-5p (and other miRNAs w/seed GGCAGGG)	4,57E-03	TargetScan Human	High (predicted)	MAP2K7	Acute Myeloid Leukemia Signaling,Acute Phase Response Signaling,Adrenomedullin signaling pathway,Apoptosis Signaling,April Mediated Signaling,Autophagy,B Cell Activating Factor Signaling,B Cell Receptor Signaling,Cardiac Hypertrophy Signaling,Cardiac Hypertrophy Signaling (Enhanced),CD27 Signaling in Lymphocytes,CD40 Signaling,Death Receptor Signaling,EGF Signaling,Endocannabinoid Cancer Inhibiti…
hsa-miR-1207-5p	miR-1207-5p (and other miRNAs w/seed GGCAGGG)	4,57E-03	TargetScan Human	High (predicted)	MAPK8IP1	PI3K/AKT Signaling,Reelin Signaling in Neurons,SAPK/JNK Signaling
hsa-miR-1207-5p	miR-1207-5p (and other miRNAs w/seed GGCAGGG)	4,57E-03	TargetScan Human	High (predicted)	MAPK8IP2	Reelin Signaling in Neurons,SAPK/JNK Signaling
hsa-miR-1207-5p	miR-1207-5p (and other miRNAs w/seed GGCAGGG)	4,57E-03	TargetScan Human	High (predicted)	MAPK8IP3	Reelin Signaling in Neurons,SAPK/JNK Signaling
hsa-miR-1207-5p	miR-1207-5p (and other miRNAs w/seed GGCAGGG)	4,57E-03	TargetScan Human	High (predicted)	MAPKAP1	mTOR Signaling
hsa-miR-1207-5p	miR-1207-5p (and other miRNAs w/seed GGCAGGG)	4,57E-03	TargetScan Human	High (predicted)	MAPKAPK2	BAG2 Signaling Pathway,Cardiac Hypertrophy Signaling,Cardiac Hypertrophy Signaling (Enhanced),CD40 Signaling,FGF Signaling,IL-6 Signaling,Inhibition of ARE-Mediated mRNA Degradation Pathway,p38 MAPK Signaling,RAR Activation,Role of IL-17A in Arthritis,Role of Macrophages, Fibroblasts and Endothelial Cells in Rheumatoid Arthritis,Senescence Pathway
hsa-miR-1207-5p	miR-1207-5p (and other miRNAs w/seed GGCAGGG)	4,57E-03	TargetScan Human	High (predicted)	MAPRE3	Remodeling of Epithelial Adherens Junctions
hsa-miR-1207-5p	miR-1207-5p (and other miRNAs w/seed GGCAGGG)	4,57E-03	TargetScan Human	High (predicted)	MARCHF10
hsa-miR-1207-5p	miR-1207-5p (and other miRNAs w/seed GGCAGGG)	4,57E-03	TargetScan Human	High (predicted)	MARCHF8
hsa-miR-1207-5p	miR-1207-5p (and other miRNAs w/seed GGCAGGG)	4,57E-03	TargetScan Human	High (predicted)	MARK2	Tight Junction Signaling,Wnt/β-catenin Signaling
hsa-miR-1207-5p	miR-1207-5p (and other miRNAs w/seed GGCAGGG)	4,57E-03	TargetScan Human	High (predicted)	MAVS	Activation of IRF by Cytosolic Pattern Recognition Receptors,Coronavirus Pathogenesis Pathway,Role of Pattern Recognition Receptors in Recognition of Bacteria and Viruses,Role of PKR in Interferon Induction and Antiviral Response,Role of RIG1-like Receptors in Antiviral Innate Immunity,Systemic Lupus Erythematosus In B Cell Signaling Pathway
hsa-miR-1207-5p	miR-1207-5p (and other miRNAs w/seed GGCAGGG)	4,57E-03	TargetScan Human	High (predicted)	MBD3	DNA Methylation and Transcriptional Repression Signaling
hsa-miR-1207-5p	miR-1207-5p (and other miRNAs w/seed GGCAGGG)	4,57E-03	TargetScan Human	High (predicted)	MCRS1	PTEN Signaling
hsa-miR-1207-5p	miR-1207-5p (and other miRNAs w/seed GGCAGGG)	4,57E-03	TargetScan Human	High (predicted)	MDGA1
hsa-miR-1207-5p	miR-1207-5p (and other miRNAs w/seed GGCAGGG)	4,57E-03	TargetScan Human	High (predicted)	MDK	Estrogen Receptor Signaling
hsa-miR-1207-5p	miR-1207-5p (and other miRNAs w/seed GGCAGGG)	4,57E-03	TargetScan Human	High (predicted)	MED22
hsa-miR-1207-5p	miR-1207-5p (and other miRNAs w/seed GGCAGGG)	4,57E-03	TargetScan Human	High (predicted)	MED9
hsa-miR-1207-5p	miR-1207-5p (and other miRNAs w/seed GGCAGGG)	4,57E-03	TargetScan Human	High (predicted)	MEDAG
hsa-miR-1207-5p	miR-1207-5p (and other miRNAs w/seed GGCAGGG)	4,57E-03	TargetScan Human	High (predicted)	MEGF11
hsa-miR-1207-5p	miR-1207-5p (and other miRNAs w/seed GGCAGGG)	4,57E-03	TargetScan Human	High (predicted)	METTL26
hsa-miR-1207-5p	miR-1207-5p (and other miRNAs w/seed GGCAGGG)	4,57E-03	TargetScan Human	High (predicted)	METTL27
hsa-miR-1207-5p	miR-1207-5p (and other miRNAs w/seed GGCAGGG)	4,57E-03	TargetScan Human	High (predicted)	MGAT5	T Cell Exhaustion Signaling Pathway
hsa-miR-1207-5p	miR-1207-5p (and other miRNAs w/seed GGCAGGG)	4,57E-03	TargetScan Human	High (predicted)	MGLL	Endocannabinoid Developing Neuron Pathway,Endocannabinoid Neuronal Synapse Pathway,Triacylglycerol Degradation
hsa-miR-1207-5p	miR-1207-5p (and other miRNAs w/seed GGCAGGG)	4,57E-03	TargetScan Human	High (predicted)	MICALL1
hsa-miR-1207-5p	miR-1207-5p (and other miRNAs w/seed GGCAGGG)	4,57E-03	TargetScan Human	High (predicted)	MIDN
hsa-miR-1207-5p	miR-1207-5p (and other miRNAs w/seed GGCAGGG)	4,57E-03	TargetScan Human	High (predicted)	MLC1
hsa-miR-1207-5p	miR-1207-5p (and other miRNAs w/seed GGCAGGG)	4,57E-03	TargetScan Human	High (predicted)	MLST8	AMPK Signaling,Autophagy,Endocannabinoid Cancer Inhibition Pathway,Endocannabinoid Developing Neuron Pathway,HER-2 Signaling in Breast Cancer,IL-15 Signaling,mTOR Signaling,Systemic Lupus Erythematosus In T Cell Signaling Pathway,T Cell Receptor Signaling
hsa-miR-1207-5p	miR-1207-5p (and other miRNAs w/seed GGCAGGG)	4,57E-03	TargetScan Human	High (predicted)	MLXIP
hsa-miR-1207-5p	miR-1207-5p (and other miRNAs w/seed GGCAGGG)	4,57E-03	TargetScan Human	High (predicted)	MMP11	Agranulocyte Adhesion and Diapedesis,Axonal Guidance Signaling,Bladder Cancer Signaling,Colorectal Cancer Metastasis Signaling,Estrogen Receptor Signaling,Granulocyte Adhesion and Diapedesis,HIF1α Signaling,HOTAIR Regulatory Pathway,Inhibition of Matrix Metalloproteases,Leukocyte Extravasation Signaling,Tumor Microenvironment Pathway
hsa-miR-1207-5p	miR-1207-5p (and other miRNAs w/seed GGCAGGG)	4,57E-03	TargetScan Human	High (predicted)	MNT
hsa-miR-1207-5p	miR-1207-5p (and other miRNAs w/seed GGCAGGG)	4,57E-03	TargetScan Human	High (predicted)	MON1B
hsa-miR-1207-5p	miR-1207-5p (and other miRNAs w/seed GGCAGGG)	4,57E-03	TargetScan Human	High (predicted)	MORN4
hsa-miR-1207-5p	miR-1207-5p (and other miRNAs w/seed GGCAGGG)	4,57E-03	TargetScan Human	High (predicted)	MPP2
hsa-miR-1207-5p	miR-1207-5p (and other miRNAs w/seed GGCAGGG)	4,57E-03	TargetScan Human	High (predicted)	MPV17
hsa-miR-1207-5p	miR-1207-5p (and other miRNAs w/seed GGCAGGG)	4,57E-03	TargetScan Human	High (predicted)	MPZ
hsa-miR-1207-5p	miR-1207-5p (and other miRNAs w/seed GGCAGGG)	4,57E-03	TargetScan Human	High (predicted)	MRAP2
hsa-miR-1207-5p	miR-1207-5p (and other miRNAs w/seed GGCAGGG)	4,57E-03	TargetScan Human	High (predicted)	MRGPRF
hsa-miR-1207-5p	miR-1207-5p (and other miRNAs w/seed GGCAGGG)	4,57E-03	TargetScan Human	High (predicted)	MRGPRX3
hsa-miR-1207-5p	miR-1207-5p (and other miRNAs w/seed GGCAGGG)	4,57E-03	TargetScan Human	High (predicted)	MROH6
hsa-miR-1207-5p	miR-1207-5p (and other miRNAs w/seed GGCAGGG)	4,57E-03	TargetScan Human	High (predicted)	MRPL28
hsa-miR-1207-5p	miR-1207-5p (and other miRNAs w/seed GGCAGGG)	4,57E-03	TargetScan Human	High (predicted)	MRPL49
hsa-miR-1207-5p	miR-1207-5p (and other miRNAs w/seed GGCAGGG)	4,57E-03	TargetScan Human	High (predicted)	MSX1
hsa-miR-1207-5p	miR-1207-5p (and other miRNAs w/seed GGCAGGG)	4,57E-03	TargetScan Human	High (predicted)	MTA3
hsa-miR-1207-5p	miR-1207-5p (and other miRNAs w/seed GGCAGGG)	4,57E-03	TargetScan Human	High (predicted)	MTSS2
hsa-miR-1207-5p	miR-1207-5p (and other miRNAs w/seed GGCAGGG)	4,57E-03	TargetScan Human	High (predicted)	MUC12
hsa-miR-1207-5p	miR-1207-5p (and other miRNAs w/seed GGCAGGG)	4,57E-03	TargetScan Human	High (predicted)	MYD88	Acute Phase Response Signaling,Autophagy,Dendritic Cell Maturation,Hepatic Cholestasis,Hepatic Fibrosis Signaling Pathway,IL-1 Signaling,IL-12 Signaling and Production in Macrophages,Inflammasome pathway,iNOS Signaling,LPS/IL-1 Mediated Inhibition of RXR Function,Natural Killer Cell Signaling,Neuroinflammation Signaling Pathway,NF-κB Signaling,Role of Hypercytokinemia/hyperchemokinemia in the Pat…
hsa-miR-1207-5p	miR-1207-5p (and other miRNAs w/seed GGCAGGG)	4,57E-03	TargetScan Human	High (predicted)	MYEOV
hsa-miR-1207-5p	miR-1207-5p (and other miRNAs w/seed GGCAGGG)	4,57E-03	TargetScan Human	High (predicted)	MYLK4
hsa-miR-1207-5p	miR-1207-5p (and other miRNAs w/seed GGCAGGG)	4,57E-03	TargetScan Human	High (predicted)	MYO15A
hsa-miR-1207-5p	miR-1207-5p (and other miRNAs w/seed GGCAGGG)	4,57E-03	TargetScan Human	High (predicted)	MYO19
hsa-miR-1207-5p	miR-1207-5p (and other miRNAs w/seed GGCAGGG)	4,57E-03	TargetScan Human	High (predicted)	MYO5C	Actin Cytoskeleton Signaling,Agranulocyte Adhesion and Diapedesis,Calcium Signaling,Cellular Effects of Sildenafil (Viagra),Dilated Cardiomyopathy Signaling Pathway,Epithelial Adherens Junction Signaling,Hepatic Fibrosis / Hepatic Stellate Cell Activation,ILK Signaling,Tight Junction Signaling
hsa-miR-1207-5p	miR-1207-5p (and other miRNAs w/seed GGCAGGG)	4,57E-03	TargetScan Human	High (predicted)	MYPN
hsa-miR-1207-5p	miR-1207-5p (and other miRNAs w/seed GGCAGGG)	4,57E-03	TargetScan Human	High (predicted)	NAB2
hsa-miR-1207-5p	miR-1207-5p (and other miRNAs w/seed GGCAGGG)	4,57E-03	TargetScan Human	High (predicted)	NACC1
hsa-miR-1207-5p	miR-1207-5p (and other miRNAs w/seed GGCAGGG)	4,57E-03	TargetScan Human	High (predicted)	NAT8L
hsa-miR-1207-5p	miR-1207-5p (and other miRNAs w/seed GGCAGGG)	4,57E-03	TargetScan Human	High (predicted)	NAT9
hsa-miR-1207-5p	miR-1207-5p (and other miRNAs w/seed GGCAGGG)	4,57E-03	TargetScan Human	High (predicted)	NCMAP
hsa-miR-1207-5p	miR-1207-5p (and other miRNAs w/seed GGCAGGG)	4,57E-03	TargetScan Human	High (predicted)	NDOR1
hsa-miR-1207-5p	miR-1207-5p (and other miRNAs w/seed GGCAGGG)	4,57E-03	TargetScan Human	High (predicted)	NDUFA11	Estrogen Receptor Signaling,Glucocorticoid Receptor Signaling,Mitochondrial Dysfunction,Oxidative Phosphorylation,Sirtuin Signaling Pathway
hsa-miR-1207-5p	miR-1207-5p (and other miRNAs w/seed GGCAGGG)	4,57E-03	TargetScan Human	High (predicted)	NDUFB11	Estrogen Receptor Signaling,Glucocorticoid Receptor Signaling,Mitochondrial Dysfunction,Oxidative Phosphorylation,Sirtuin Signaling Pathway
hsa-miR-1207-5p	miR-1207-5p (and other miRNAs w/seed GGCAGGG)	4,57E-03	TargetScan Human	High (predicted)	NDUFS7	Estrogen Receptor Signaling,Glucocorticoid Receptor Signaling,Mitochondrial Dysfunction,Oxidative Phosphorylation,Sirtuin Signaling Pathway
hsa-miR-1207-5p	miR-1207-5p (and other miRNAs w/seed GGCAGGG)	4,57E-03	TargetScan Human	High (predicted)	NECAB2
hsa-miR-1207-5p	miR-1207-5p (and other miRNAs w/seed GGCAGGG)	4,57E-03	TargetScan Human	High (predicted)	NECTIN1	Epithelial Adherens Junction Signaling,Sertoli Cell-Sertoli Cell Junction Signaling,Synaptogenesis Signaling Pathway,Tight Junction Signaling
hsa-miR-1207-5p	miR-1207-5p (and other miRNAs w/seed GGCAGGG)	4,57E-03	TargetScan Human	High (predicted)	NES
hsa-miR-1207-5p	miR-1207-5p (and other miRNAs w/seed GGCAGGG)	4,57E-03	TargetScan Human	High (predicted)	NEU3
hsa-miR-1207-5p	miR-1207-5p (and other miRNAs w/seed GGCAGGG)	4,57E-03	TargetScan Human	High (predicted)	NFAM1
hsa-miR-1207-5p	miR-1207-5p (and other miRNAs w/seed GGCAGGG)	4,57E-03	TargetScan Human	High (predicted)	NFATC2	April Mediated Signaling,Axonal Guidance Signaling,B Cell Activating Factor Signaling,B Cell Receptor Signaling,Calcium Signaling,Calcium-induced T Lymphocyte Apoptosis,Cardiac Hypertrophy Signaling (Enhanced),CD28 Signaling in T Helper Cells,fMLP Signaling in Neutrophils,Glucocorticoid Receptor Signaling,Gαq Signaling,iCOS-iCOSL Signaling in T Helper Cells,IL-4 Signaling,Natural Killer Cell Sign…
hsa-miR-1207-5p	miR-1207-5p (and other miRNAs w/seed GGCAGGG)	4,57E-03	TargetScan Human	High (predicted)	NFIC	Aryl Hydrocarbon Receptor Signaling
hsa-miR-1207-5p	miR-1207-5p (and other miRNAs w/seed GGCAGGG)	4,57E-03	TargetScan Human	High (predicted)	NGFR	Acute Phase Response Signaling,Autophagy,Axonal Guidance Signaling,BEX2 Signaling Pathway,Cardiac Hypertrophy Signaling (Enhanced),CDK5 Signaling,Ceramide Signaling,CREB Signaling in Neurons,Dendritic Cell Maturation,Ephrin A Signaling,FAT10 Cancer Signaling Pathway,Granulocyte Adhesion and Diapedesis,Hepatic Cholestasis,Hepatic Fibrosis / Hepatic Stellate Cell Activation,Hepatic Fibrosis Signali…
hsa-miR-1207-5p	miR-1207-5p (and other miRNAs w/seed GGCAGGG)	4,57E-03	TargetScan Human	High (predicted)	NHLRC4
hsa-miR-1207-5p	miR-1207-5p (and other miRNAs w/seed GGCAGGG)	4,57E-03	TargetScan Human	High (predicted)	NINJ1
hsa-miR-1207-5p	miR-1207-5p (and other miRNAs w/seed GGCAGGG)	4,57E-03	TargetScan Human	High (predicted)	NIT1
hsa-miR-1207-5p	miR-1207-5p (and other miRNAs w/seed GGCAGGG)	4,57E-03	TargetScan Human	High (predicted)	NKX6-1	Maturity Onset Diabetes of Young (MODY) Signaling
hsa-miR-1207-5p	miR-1207-5p (and other miRNAs w/seed GGCAGGG)	4,57E-03	TargetScan Human	High (predicted)	NLE1
hsa-miR-1207-5p	miR-1207-5p (and other miRNAs w/seed GGCAGGG)	4,57E-03	TargetScan Human	High (predicted)	NMUR1	Breast Cancer Regulation by Stathmin1,CREB Signaling in Neurons
hsa-miR-1207-5p	miR-1207-5p (and other miRNAs w/seed GGCAGGG)	4,57E-03	TargetScan Human	High (predicted)	NOTCH2	Epithelial Adherens Junction Signaling,Notch Signaling,Regulation of the Epithelial-Mesenchymal Transition Pathway,Th1 and Th2 Activation Pathway,Th1 Pathway,Th2 Pathway
hsa-miR-1207-5p	miR-1207-5p (and other miRNAs w/seed GGCAGGG)	4,57E-03	TargetScan Human	High (predicted)	NOTO
hsa-miR-1207-5p	miR-1207-5p (and other miRNAs w/seed GGCAGGG)	4,57E-03	TargetScan Human	High (predicted)	NPAP1
hsa-miR-1207-5p	miR-1207-5p (and other miRNAs w/seed GGCAGGG)	4,57E-03	TargetScan Human	High (predicted)	NPLOC4
hsa-miR-1207-5p	miR-1207-5p (and other miRNAs w/seed GGCAGGG)	4,57E-03	TargetScan Human	High (predicted)	NPTXR
hsa-miR-1207-5p	miR-1207-5p (and other miRNAs w/seed GGCAGGG)	4,57E-03	TargetScan Human	High (predicted)	NPY4R/NPY4R2	Breast Cancer Regulation by Stathmin1,CREB Signaling in Neurons
hsa-miR-1207-5p	miR-1207-5p (and other miRNAs w/seed GGCAGGG)	4,57E-03	TargetScan Human	High (predicted)	NR6A1	Role of Oct4 in Mammalian Embryonic Stem Cell Pluripotency
hsa-miR-1207-5p	miR-1207-5p (and other miRNAs w/seed GGCAGGG)	4,57E-03	TargetScan Human	High (predicted)	NRBP2
hsa-miR-1207-5p	miR-1207-5p (and other miRNAs w/seed GGCAGGG)	4,57E-03	TargetScan Human	High (predicted)	NRGN	TR/RXR Activation
hsa-miR-1207-5p	miR-1207-5p (and other miRNAs w/seed GGCAGGG)	4,57E-03	TargetScan Human	High (predicted)	NRIP2	RAR Activation
hsa-miR-1207-5p	miR-1207-5p (and other miRNAs w/seed GGCAGGG)	4,57E-03	TargetScan Human	High (predicted)	NSMF
hsa-miR-1207-5p	miR-1207-5p (and other miRNAs w/seed GGCAGGG)	4,57E-03	TargetScan Human	High (predicted)	NT5M	Adenosine Nucleotides Degradation II,Guanosine Nucleotides Degradation III,NAD Salvage Pathway II,Purine Nucleotides Degradation II (Aerobic),Urate Biosynthesis/Inosine 5'-phosphate Degradation
hsa-miR-1207-5p	miR-1207-5p (and other miRNAs w/seed GGCAGGG)	4,57E-03	TargetScan Human	High (predicted)	NTRK3	Axonal Guidance Signaling,CREB Signaling in Neurons,Human Embryonic Stem Cell Pluripotency,IL-15 Production,Neurotrophin/TRK Signaling,NF-κB Signaling,PTEN Signaling,Sperm Motility,STAT3 Pathway,Thyroid Cancer Signaling
hsa-miR-1207-5p	miR-1207-5p (and other miRNAs w/seed GGCAGGG)	4,57E-03	TargetScan Human	High (predicted)	NUDCD3
hsa-miR-1207-5p	miR-1207-5p (and other miRNAs w/seed GGCAGGG)	4,57E-03	TargetScan Human	High (predicted)	NUDT18	Pyrimidine Ribonucleotides De Novo Biosynthesis,Pyrimidine Ribonucleotides Interconversion
hsa-miR-1207-5p	miR-1207-5p (and other miRNAs w/seed GGCAGGG)	4,57E-03	TargetScan Human	High (predicted)	NUDT3	3-phosphoinositide Biosynthesis,3-phosphoinositide Degradation,D-myo-inositol (1,4,5,6)-Tetrakisphosphate Biosynthesis,D-myo-inositol (3,4,5,6)-tetrakisphosphate Biosynthesis,D-myo-inositol-5-phosphate Metabolism,Superpathway of Inositol Phosphate Compounds
hsa-miR-1207-5p	miR-1207-5p (and other miRNAs w/seed GGCAGGG)	4,57E-03	TargetScan Human	High (predicted)	NUTM2E
hsa-miR-1207-5p	miR-1207-5p (and other miRNAs w/seed GGCAGGG)	4,57E-03	TargetScan Human	High (predicted)	NXF1
hsa-miR-1207-5p	miR-1207-5p (and other miRNAs w/seed GGCAGGG)	4,57E-03	TargetScan Human	High (predicted)	NXPH4
hsa-miR-1207-5p	miR-1207-5p (and other miRNAs w/seed GGCAGGG)	4,57E-03	TargetScan Human	High (predicted)	OBSL1
hsa-miR-1207-5p	miR-1207-5p (and other miRNAs w/seed GGCAGGG)	4,57E-03	TargetScan Human	High (predicted)	OLFML2A
hsa-miR-1207-5p	miR-1207-5p (and other miRNAs w/seed GGCAGGG)	4,57E-03	TargetScan Human	High (predicted)	OLR1
hsa-miR-1207-5p	miR-1207-5p (and other miRNAs w/seed GGCAGGG)	4,57E-03	TargetScan Human	High (predicted)	OMP
hsa-miR-1207-5p	miR-1207-5p (and other miRNAs w/seed GGCAGGG)	4,57E-03	TargetScan Human	High (predicted)	OPA3
hsa-miR-1207-5p	miR-1207-5p (and other miRNAs w/seed GGCAGGG)	4,57E-03	TargetScan Human	High (predicted)	OR52A1
hsa-miR-1207-5p	miR-1207-5p (and other miRNAs w/seed GGCAGGG)	4,57E-03	TargetScan Human	High (predicted)	OTOF
hsa-miR-1207-5p	miR-1207-5p (and other miRNAs w/seed GGCAGGG)	4,57E-03	TargetScan Human	High (predicted)	OTOP3
hsa-miR-1207-5p	miR-1207-5p (and other miRNAs w/seed GGCAGGG)	4,57E-03	TargetScan Human	High (predicted)	P2RX5	Gustation Pathway
hsa-miR-1207-5p	miR-1207-5p (and other miRNAs w/seed GGCAGGG)	4,57E-03	TargetScan Human	High (predicted)	PABPN1	Cleavage and Polyadenylation of Pre-mRNA,Inhibition of ARE-Mediated mRNA Degradation Pathway
hsa-miR-1207-5p	miR-1207-5p (and other miRNAs w/seed GGCAGGG)	4,57E-03	TargetScan Human	High (predicted)	PACSIN1	Huntington's Disease Signaling
hsa-miR-1207-5p	miR-1207-5p (and other miRNAs w/seed GGCAGGG)	4,57E-03	TargetScan Human	High (predicted)	PAK4	Actin Cytoskeleton Signaling,Agrin Interactions at Neuromuscular Junction,Angiopoietin Signaling,Axonal Guidance Signaling,CCR3 Signaling in Eosinophils,Cdc42 Signaling,CXCR4 Signaling,Ephrin Receptor Signaling,ErbB Signaling,ERK/MAPK Signaling,FAK Signaling,Germ Cell-Sertoli Cell Junction Signaling,GNRH Signaling,Integrin Signaling,Molecular Mechanisms of Cancer,Natural Killer Cell Signaling,PAK…
hsa-miR-1207-5p	miR-1207-5p (and other miRNAs w/seed GGCAGGG)	4,57E-03	TargetScan Human	High (predicted)	PALM
hsa-miR-1207-5p	miR-1207-5p (and other miRNAs w/seed GGCAGGG)	4,57E-03	TargetScan Human	High (predicted)	PAQR4
hsa-miR-1207-5p	miR-1207-5p (and other miRNAs w/seed GGCAGGG)	4,57E-03	TargetScan Human	High (predicted)	PATE1
hsa-miR-1207-5p	miR-1207-5p (and other miRNAs w/seed GGCAGGG)	4,57E-03	TargetScan Human	High (predicted)	PAX2
hsa-miR-1207-5p	miR-1207-5p (and other miRNAs w/seed GGCAGGG)	4,57E-03	TargetScan Human	High (predicted)	PBX1
hsa-miR-1207-5p	miR-1207-5p (and other miRNAs w/seed GGCAGGG)	4,57E-03	TargetScan Human	High (predicted)	PCBP3
hsa-miR-1207-5p	miR-1207-5p (and other miRNAs w/seed GGCAGGG)	4,57E-03	TargetScan Human	High (predicted)	PCDH1
hsa-miR-1207-5p	miR-1207-5p (and other miRNAs w/seed GGCAGGG)	4,57E-03	TargetScan Human	High (predicted)	PDE4B	cAMP-mediated signaling,Cardiac Hypertrophy Signaling (Enhanced),Cardiac β-adrenergic Signaling,Cellular Effects of Sildenafil (Viagra),G-Protein Coupled Receptor Signaling,Gustation Pathway,Protein Kinase A Signaling,Relaxin Signaling,Semaphorin Neuronal Repulsive Signaling Pathway,Sperm Motility,tRNA Splicing
hsa-miR-1207-5p	miR-1207-5p (and other miRNAs w/seed GGCAGGG)	4,57E-03	TargetScan Human	High (predicted)	PDPK1	Acute Phase Response Signaling,Aldosterone Signaling in Epithelial Cells,B Cell Receptor Signaling,CD28 Signaling in T Helper Cells,Docosahexaenoic Acid (DHA) Signaling,EIF2 Signaling,Endometrial Cancer Signaling,eNOS Signaling,ErbB Signaling,ErbB2-ErbB3 Signaling,ErbB4 Signaling,Erythropoietin Signaling Pathway,FAK Signaling,Fc Epsilon RI Signaling,FcγRIIB Signaling in B Lymphocytes,FLT3 Signali…
hsa-miR-1207-5p	miR-1207-5p (and other miRNAs w/seed GGCAGGG)	4,57E-03	TargetScan Human	High (predicted)	PEAK3
hsa-miR-1207-5p	miR-1207-5p (and other miRNAs w/seed GGCAGGG)	4,57E-03	TargetScan Human	High (predicted)	PEF1
hsa-miR-1207-5p	miR-1207-5p (and other miRNAs w/seed GGCAGGG)	4,57E-03	TargetScan Human	High (predicted)	PER2	Adipogenesis pathway,Circadian Rhythm Signaling
hsa-miR-1207-5p	miR-1207-5p (and other miRNAs w/seed GGCAGGG)	4,57E-03	TargetScan Human	High (predicted)	PFDN1
hsa-miR-1207-5p	miR-1207-5p (and other miRNAs w/seed GGCAGGG)	4,57E-03	TargetScan Human	High (predicted)	PFKL	AMPK Signaling,Glycolysis I
hsa-miR-1207-5p	miR-1207-5p (and other miRNAs w/seed GGCAGGG)	4,57E-03	TargetScan Human	High (predicted)	PGAM4	3-phosphoinositide Biosynthesis,3-phosphoinositide Degradation,D-myo-inositol (1,4,5,6)-Tetrakisphosphate Biosynthesis,D-myo-inositol (3,4,5,6)-tetrakisphosphate Biosynthesis,D-myo-inositol-5-phosphate Metabolism,Gluconeogenesis I,Glycolysis I,Sirtuin Signaling Pathway,Superpathway of Inositol Phosphate Compounds
hsa-miR-1207-5p	miR-1207-5p (and other miRNAs w/seed GGCAGGG)	4,57E-03	TargetScan Human	High (predicted)	PGAP3
hsa-miR-1207-5p	miR-1207-5p (and other miRNAs w/seed GGCAGGG)	4,57E-03	TargetScan Human	High (predicted)	PGLYRP2
hsa-miR-1207-5p	miR-1207-5p (and other miRNAs w/seed GGCAGGG)	4,57E-03	TargetScan Human	High (predicted)	PGLYRP4
hsa-miR-1207-5p	miR-1207-5p (and other miRNAs w/seed GGCAGGG)	4,57E-03	TargetScan Human	High (predicted)	PGM5	GDP-glucose Biosynthesis,Glucose and Glucose-1-phosphate Degradation,Glycogen Degradation II,Glycogen Degradation III
hsa-miR-1207-5p	miR-1207-5p (and other miRNAs w/seed GGCAGGG)	4,57E-03	TargetScan Human	High (predicted)	PHKA1	Choline Biosynthesis III,Phosphatidylcholine Biosynthesis I
hsa-miR-1207-5p	miR-1207-5p (and other miRNAs w/seed GGCAGGG)	4,57E-03	TargetScan Human	High (predicted)	PHLDA3
hsa-miR-1207-5p	miR-1207-5p (and other miRNAs w/seed GGCAGGG)	4,57E-03	TargetScan Human	High (predicted)	PIGT
hsa-miR-1207-5p	miR-1207-5p (and other miRNAs w/seed GGCAGGG)	4,57E-03	TargetScan Human	High (predicted)	PIN1	Activation of IRF by Cytosolic Pattern Recognition Receptors,Wnt/β-catenin Signaling
hsa-miR-1207-5p	miR-1207-5p (and other miRNAs w/seed GGCAGGG)	4,57E-03	TargetScan Human	High (predicted)	PIP5K1C	3-phosphoinositide Biosynthesis,Actin Cytoskeleton Signaling,Aldosterone Signaling in Epithelial Cells,Clathrin-mediated Endocytosis Signaling,D-myo-inositol (1,4,5)-Trisphosphate Biosynthesis,Rac Signaling,Regulation of Actin-based Motility by Rho,RhoA Signaling,RhoGDI Signaling,Semaphorin Neuronal Repulsive Signaling Pathway,Signaling by Rho Family GTPases,Superpathway of Inositol Phosphate Com…
hsa-miR-1207-5p	miR-1207-5p (and other miRNAs w/seed GGCAGGG)	4,57E-03	TargetScan Human	High (predicted)	PIRT
hsa-miR-1207-5p	miR-1207-5p (and other miRNAs w/seed GGCAGGG)	4,57E-03	TargetScan Human	High (predicted)	PITPNM2
hsa-miR-1207-5p	miR-1207-5p (and other miRNAs w/seed GGCAGGG)	4,57E-03	TargetScan Human	High (predicted)	PKN1	Cardiac Hypertrophy Signaling (Enhanced),Pyridoxal 5'-phosphate Salvage Pathway,RhoA Signaling,Salvage Pathways of Pyrimidine Ribonucleotides,Signaling by Rho Family GTPases
hsa-miR-1207-5p	miR-1207-5p (and other miRNAs w/seed GGCAGGG)	4,57E-03	TargetScan Human	High (predicted)	PLA2G15	Phospholipases
hsa-miR-1207-5p	miR-1207-5p (and other miRNAs w/seed GGCAGGG)	4,57E-03	TargetScan Human	High (predicted)	PLA2G4F	Antioxidant Action of Vitamin C,Atherosclerosis Signaling,CCR3 Signaling in Eosinophils,Eicosanoid Signaling,Endothelin-1 Signaling,ERK/MAPK Signaling,Fc Epsilon RI Signaling,Glucocorticoid Receptor Signaling,MIF Regulation of Innate Immunity,MIF-mediated Glucocorticoid Regulation,Necroptosis Signaling Pathway,Neuroinflammation Signaling Pathway,p38 MAPK Signaling,Phospholipase C Signaling,Phosph…
hsa-miR-1207-5p	miR-1207-5p (and other miRNAs w/seed GGCAGGG)	4,57E-03	TargetScan Human	High (predicted)	PLCH2	14-3-3-mediated Signaling,Adrenomedullin signaling pathway,Aldosterone Signaling in Epithelial Cells,Antioxidant Action of Vitamin C,Apelin Cardiomyocyte Signaling Pathway,Axonal Guidance Signaling,Cardiac Hypertrophy Signaling,Cardiac Hypertrophy Signaling (Enhanced),Cellular Effects of Sildenafil (Viagra),CREB Signaling in Neurons,D-myo-inositol (1,4,5)-Trisphosphate Biosynthesis,D-myo-inositol…
hsa-miR-1207-5p	miR-1207-5p (and other miRNAs w/seed GGCAGGG)	4,57E-03	TargetScan Human	High (predicted)	PLEKHF1
hsa-miR-1207-5p	miR-1207-5p (and other miRNAs w/seed GGCAGGG)	4,57E-03	TargetScan Human	High (predicted)	PLEKHM2
hsa-miR-1207-5p	miR-1207-5p (and other miRNAs w/seed GGCAGGG)	4,57E-03	TargetScan Human	High (predicted)	PLOD3
hsa-miR-1207-5p	miR-1207-5p (and other miRNAs w/seed GGCAGGG)	4,57E-03	TargetScan Human	High (predicted)	PLPPR2	Triacylglycerol Biosynthesis
hsa-miR-1207-5p	miR-1207-5p (and other miRNAs w/seed GGCAGGG)	4,57E-03	TargetScan Human	High (predicted)	PLXNB3	Axonal Guidance Signaling
hsa-miR-1207-5p	miR-1207-5p (and other miRNAs w/seed GGCAGGG)	4,57E-03	TargetScan Human	High (predicted)	PMFBP1
hsa-miR-1207-5p	miR-1207-5p (and other miRNAs w/seed GGCAGGG)	4,57E-03	TargetScan Human	High (predicted)	PML	Acute Myeloid Leukemia Signaling,p53 Signaling,RAR Activation,Senescence Pathway,Sumoylation Pathway
hsa-miR-1207-5p	miR-1207-5p (and other miRNAs w/seed GGCAGGG)	4,57E-03	TargetScan Human	High (predicted)	PMVK	Mevalonate Pathway I,Superpathway of Cholesterol Biosynthesis,Superpathway of Geranylgeranyldiphosphate Biosynthesis I (via Mevalonate)
hsa-miR-1207-5p	miR-1207-5p (and other miRNAs w/seed GGCAGGG)	4,57E-03	TargetScan Human	High (predicted)	PNCK	Calcium Signaling
hsa-miR-1207-5p	miR-1207-5p (and other miRNAs w/seed GGCAGGG)	4,57E-03	TargetScan Human	High (predicted)	PNLIPRP3	Retinol Biosynthesis,Triacylglycerol Degradation
hsa-miR-1207-5p	miR-1207-5p (and other miRNAs w/seed GGCAGGG)	4,57E-03	TargetScan Human	High (predicted)	PNMT	Catecholamine Biosynthesis,Noradrenaline and Adrenaline Degradation
hsa-miR-1207-5p	miR-1207-5p (and other miRNAs w/seed GGCAGGG)	4,57E-03	TargetScan Human	High (predicted)	POLR2E	Androgen Signaling,Assembly of RNA Polymerase II Complex,CREB Signaling in Neurons,Glucocorticoid Receptor Signaling,Hereditary Breast Cancer Signaling,Huntington's Disease Signaling,NAD Signaling Pathway,NER (Nucleotide Excision Repair, Enhanced Pathway),Nucleotide Excision Repair Pathway
hsa-miR-1207-5p	miR-1207-5p (and other miRNAs w/seed GGCAGGG)	4,57E-03	TargetScan Human	High (predicted)	POM121L12
hsa-miR-1207-5p	miR-1207-5p (and other miRNAs w/seed GGCAGGG)	4,57E-03	TargetScan Human	High (predicted)	POU2F2	B Cell Receptor Signaling
hsa-miR-1207-5p	miR-1207-5p (and other miRNAs w/seed GGCAGGG)	4,57E-03	TargetScan Human	High (predicted)	PPARD	Osteoarthritis Pathway,PPAR Signaling,VDR/RXR Activation,Wnt/β-catenin Signaling
hsa-miR-1207-5p	miR-1207-5p (and other miRNAs w/seed GGCAGGG)	4,57E-03	TargetScan Human	High (predicted)	PPP1R13L
hsa-miR-1207-5p	miR-1207-5p (and other miRNAs w/seed GGCAGGG)	4,57E-03	TargetScan Human	High (predicted)	PPP1R14A	3-phosphoinositide Biosynthesis,3-phosphoinositide Degradation,Breast Cancer Regulation by Stathmin1,Cardiac β-adrenergic Signaling,CDK5 Signaling,D-myo-inositol (1,4,5,6)-Tetrakisphosphate Biosynthesis,D-myo-inositol (3,4,5,6)-tetrakisphosphate Biosynthesis,D-myo-inositol-5-phosphate Metabolism,Dopamine Receptor Signaling,Dopamine-DARPP32 Feedback in cAMP Signaling,ERK/MAPK Signaling,HIPPO signa…
hsa-miR-1207-5p	miR-1207-5p (and other miRNAs w/seed GGCAGGG)	4,57E-03	TargetScan Human	High (predicted)	PPP1R1A	3-phosphoinositide Biosynthesis,3-phosphoinositide Degradation,Cardiac β-adrenergic Signaling,D-myo-inositol (1,4,5,6)-Tetrakisphosphate Biosynthesis,D-myo-inositol (3,4,5,6)-tetrakisphosphate Biosynthesis,D-myo-inositol-5-phosphate Metabolism,Superpathway of Inositol Phosphate Compounds,Synaptic Long Term Potentiation
hsa-miR-1207-5p	miR-1207-5p (and other miRNAs w/seed GGCAGGG)	4,57E-03	TargetScan Human	High (predicted)	PPP2R2C	3-phosphoinositide Biosynthesis,3-phosphoinositide Degradation,AMPK Signaling,ATM Signaling,Autophagy,BEX2 Signaling Pathway,Breast Cancer Regulation by Stathmin1,Cardiac β-adrenergic Signaling,CDK5 Signaling,Cell Cycle Regulation by BTG Family Proteins,Ceramide Signaling,CTLA4 Signaling in Cytotoxic T Lymphocytes,Cyclins and Cell Cycle Regulation,D-myo-inositol (1,4,5,6)-Tetrakisphosphate Biosyn…
hsa-miR-1207-5p	miR-1207-5p (and other miRNAs w/seed GGCAGGG)	4,57E-03	TargetScan Human	High (predicted)	PPTC7	3-phosphoinositide Biosynthesis,3-phosphoinositide Degradation,D-myo-inositol (1,4,5,6)-Tetrakisphosphate Biosynthesis,D-myo-inositol (3,4,5,6)-tetrakisphosphate Biosynthesis,D-myo-inositol-5-phosphate Metabolism,Superpathway of Inositol Phosphate Compounds
hsa-miR-1207-5p	miR-1207-5p (and other miRNAs w/seed GGCAGGG)	4,57E-03	TargetScan Human	High (predicted)	PRAP1
hsa-miR-1207-5p	miR-1207-5p (and other miRNAs w/seed GGCAGGG)	4,57E-03	TargetScan Human	High (predicted)	PRG3
hsa-miR-1207-5p	miR-1207-5p (and other miRNAs w/seed GGCAGGG)	4,57E-03	TargetScan Human	High (predicted)	PRIMA1
hsa-miR-1207-5p	miR-1207-5p (and other miRNAs w/seed GGCAGGG)	4,57E-03	TargetScan Human	High (predicted)	PRKAR1B	Adrenomedullin signaling pathway,AMPK Signaling,Amyloid Processing,Androgen Signaling,Apelin Adipocyte Signaling Pathway,Apelin Pancreas Signaling Pathway,Autophagy,Axonal Guidance Signaling,BMP signaling pathway,Breast Cancer Regulation by Stathmin1,Calcium Signaling,cAMP-mediated signaling,Cardiac Hypertrophy Signaling,Cardiac Hypertrophy Signaling (Enhanced),Cardiac β-adrenergic Signaling,CDK5…
hsa-miR-1207-5p	miR-1207-5p (and other miRNAs w/seed GGCAGGG)	4,57E-03	TargetScan Human	High (predicted)	PRKCD	14-3-3-mediated Signaling,Aldosterone Signaling in Epithelial Cells,Androgen Signaling,Apelin Cardiomyocyte Signaling Pathway,Apelin Endothelial Signaling Pathway,Axonal Guidance Signaling,Breast Cancer Regulation by Stathmin1,Calcium-induced T Lymphocyte Apoptosis,Cardiac Hypertrophy Signaling (Enhanced),CCR3 Signaling in Eosinophils,CCR5 Signaling in Macrophages,Cholecystokinin/Gastrin-mediated…
hsa-miR-1207-5p	miR-1207-5p (and other miRNAs w/seed GGCAGGG)	4,57E-03	TargetScan Human	High (predicted)	PRKCSH
hsa-miR-1207-5p	miR-1207-5p (and other miRNAs w/seed GGCAGGG)	4,57E-03	TargetScan Human	High (predicted)	PROK2
hsa-miR-1207-5p	miR-1207-5p (and other miRNAs w/seed GGCAGGG)	4,57E-03	TargetScan Human	High (predicted)	PROM2
hsa-miR-1207-5p	miR-1207-5p (and other miRNAs w/seed GGCAGGG)	4,57E-03	TargetScan Human	High (predicted)	PRPF31	Systemic Lupus Erythematosus Signaling
hsa-miR-1207-5p	miR-1207-5p (and other miRNAs w/seed GGCAGGG)	4,57E-03	TargetScan Human	High (predicted)	PRR15L
hsa-miR-1207-5p	miR-1207-5p (and other miRNAs w/seed GGCAGGG)	4,57E-03	TargetScan Human	High (predicted)	PRR29
hsa-miR-1207-5p	miR-1207-5p (and other miRNAs w/seed GGCAGGG)	4,57E-03	TargetScan Human	High (predicted)	PRR3
hsa-miR-1207-5p	miR-1207-5p (and other miRNAs w/seed GGCAGGG)	4,57E-03	TargetScan Human	High (predicted)	PRRT2
hsa-miR-1207-5p	miR-1207-5p (and other miRNAs w/seed GGCAGGG)	4,57E-03	TargetScan Human	High (predicted)	PRSS40B
hsa-miR-1207-5p	miR-1207-5p (and other miRNAs w/seed GGCAGGG)	4,57E-03	TargetScan Human	High (predicted)	PRX
hsa-miR-1207-5p	miR-1207-5p (and other miRNAs w/seed GGCAGGG)	4,57E-03	TargetScan Human	High (predicted)	PSMB11	BAG2 Signaling Pathway,FAT10 Signaling Pathway,Huntington's Disease Signaling,Inhibition of ARE-Mediated mRNA Degradation Pathway,Polyamine Regulation in Colon Cancer
hsa-miR-1207-5p	miR-1207-5p (and other miRNAs w/seed GGCAGGG)	4,57E-03	TargetScan Human	High (predicted)	PSORS1C1
hsa-miR-1207-5p	miR-1207-5p (and other miRNAs w/seed GGCAGGG)	4,57E-03	TargetScan Human	High (predicted)	PSTPIP1
hsa-miR-1207-5p	miR-1207-5p (and other miRNAs w/seed GGCAGGG)	4,57E-03	TargetScan Human	High (predicted)	PTGDS	Airway Pathology in Chronic Obstructive Pulmonary Disease,Eicosanoid Signaling,Prostanoid Biosynthesis
hsa-miR-1207-5p	miR-1207-5p (and other miRNAs w/seed GGCAGGG)	4,57E-03	TargetScan Human	High (predicted)	PTGES2	Coronavirus Pathogenesis Pathway,Eicosanoid Signaling,Prostanoid Biosynthesis
hsa-miR-1207-5p	miR-1207-5p (and other miRNAs w/seed GGCAGGG)	4,57E-03	TargetScan Human	High (predicted)	PTMS
hsa-miR-1207-5p	miR-1207-5p (and other miRNAs w/seed GGCAGGG)	4,57E-03	TargetScan Human	High (predicted)	PXN	Actin Cytoskeleton Signaling,Agrin Interactions at Neuromuscular Junction,Axonal Guidance Signaling,Cholecystokinin/Gastrin-mediated Signaling,CXCR4 Signaling,Ephrin B Signaling,Ephrin Receptor Signaling,ERK/MAPK Signaling,FAK Signaling,Fcγ Receptor-mediated Phagocytosis in Macrophages and Monocytes,Germ Cell-Sertoli Cell Junction Signaling,GNRH Signaling,Gα12/13 Signaling,HGF Signaling,IGF-1 Sig…
hsa-miR-1207-5p	miR-1207-5p (and other miRNAs w/seed GGCAGGG)	4,57E-03	TargetScan Human	High (predicted)	PYCR1	Arginine Degradation VI (Arginase 2 Pathway),Proline Biosynthesis I,Proline Biosynthesis II (from Arginine)
hsa-miR-1207-5p	miR-1207-5p (and other miRNAs w/seed GGCAGGG)	4,57E-03	TargetScan Human	High (predicted)	PYCR2	Arginine Degradation VI (Arginase 2 Pathway),Proline Biosynthesis I,Proline Biosynthesis II (from Arginine)
hsa-miR-1207-5p	miR-1207-5p (and other miRNAs w/seed GGCAGGG)	4,57E-03	TargetScan Human	High (predicted)	PYCR3	Arginine Degradation VI (Arginase 2 Pathway),Proline Biosynthesis I,Proline Biosynthesis II (from Arginine),Salvage Pathways of Pyrimidine Ribonucleotides
hsa-miR-1207-5p	miR-1207-5p (and other miRNAs w/seed GGCAGGG)	4,57E-03	TargetScan Human	High (predicted)	PYGB	Glycogen Degradation II,Glycogen Degradation III,Protein Kinase A Signaling,α-Adrenergic Signaling
hsa-miR-1207-5p	miR-1207-5p (and other miRNAs w/seed GGCAGGG)	4,57E-03	TargetScan Human	High (predicted)	RAB15
hsa-miR-1207-5p	miR-1207-5p (and other miRNAs w/seed GGCAGGG)	4,57E-03	TargetScan Human	High (predicted)	RAB1B
hsa-miR-1207-5p	miR-1207-5p (and other miRNAs w/seed GGCAGGG)	4,57E-03	TargetScan Human	High (predicted)	RAB22A	AMPK Signaling
hsa-miR-1207-5p	miR-1207-5p (and other miRNAs w/seed GGCAGGG)	4,57E-03	TargetScan Human	High (predicted)	RAB3A	AMPK Signaling,Synaptogenesis Signaling Pathway
hsa-miR-1207-5p	miR-1207-5p (and other miRNAs w/seed GGCAGGG)	4,57E-03	TargetScan Human	High (predicted)	RAB3D
hsa-miR-1207-5p	miR-1207-5p (and other miRNAs w/seed GGCAGGG)	4,57E-03	TargetScan Human	High (predicted)	RAB43
hsa-miR-1207-5p	miR-1207-5p (and other miRNAs w/seed GGCAGGG)	4,57E-03	TargetScan Human	High (predicted)	RABAC1
hsa-miR-1207-5p	miR-1207-5p (and other miRNAs w/seed GGCAGGG)	4,57E-03	TargetScan Human	High (predicted)	RAC2	Actin Cytoskeleton Signaling,Actin Nucleation by ARP-WASP Complex,Agrin Interactions at Neuromuscular Junction,Apelin Adipocyte Signaling Pathway,Axonal Guidance Signaling,B Cell Receptor Signaling,Breast Cancer Regulation by Stathmin1,Cardiac Hypertrophy Signaling,Cholecystokinin/Gastrin-mediated Signaling,Colorectal Cancer Metastasis Signaling,CXCR4 Signaling,Endocannabinoid Developing Neuron P…
hsa-miR-1207-5p	miR-1207-5p (and other miRNAs w/seed GGCAGGG)	4,57E-03	TargetScan Human	High (predicted)	RAD54L2
hsa-miR-1207-5p	miR-1207-5p (and other miRNAs w/seed GGCAGGG)	4,57E-03	TargetScan Human	High (predicted)	RAP1GAP	cAMP-mediated signaling,Endocannabinoid Developing Neuron Pathway,G-Protein Coupled Receptor Signaling,Gαi Signaling,Leukocyte Extravasation Signaling
hsa-miR-1207-5p	miR-1207-5p (and other miRNAs w/seed GGCAGGG)	4,57E-03	TargetScan Human	High (predicted)	RAPGEFL1
hsa-miR-1207-5p	miR-1207-5p (and other miRNAs w/seed GGCAGGG)	4,57E-03	TargetScan Human	High (predicted)	RAPSN	Agrin Interactions at Neuromuscular Junction
hsa-miR-1207-5p	miR-1207-5p (and other miRNAs w/seed GGCAGGG)	4,57E-03	TargetScan Human	High (predicted)	RARA	Acute Myeloid Leukemia Signaling,Aryl Hydrocarbon Receptor Signaling,FXR/RXR Activation,Glucocorticoid Receptor Signaling,Hepatic Cholestasis,LPS/IL-1 Mediated Inhibition of RXR Function,RAR Activation,Retinoic acid Mediated Apoptosis Signaling,Role of Oct4 in Mammalian Embryonic Stem Cell Pluripotency,White Adipose Tissue Browning Pathway,Wnt/β-catenin Signaling
hsa-miR-1207-5p	miR-1207-5p (and other miRNAs w/seed GGCAGGG)	4,57E-03	TargetScan Human	High (predicted)	RASD2	14-3-3-mediated Signaling,Actin Cytoskeleton Signaling,Actin Nucleation by ARP-WASP Complex,Acute Myeloid Leukemia Signaling,Acute Phase Response Signaling,Adrenomedullin signaling pathway,Agrin Interactions at Neuromuscular Junction,Angiopoietin Signaling,Antiproliferative Role of Somatostatin Receptor 2,Apelin Endothelial Signaling Pathway,Apoptosis Signaling,Axonal Guidance Signaling,B Cell Re…
hsa-miR-1207-5p	miR-1207-5p (and other miRNAs w/seed GGCAGGG)	4,57E-03	TargetScan Human	High (predicted)	RASL10B
hsa-miR-1207-5p	miR-1207-5p (and other miRNAs w/seed GGCAGGG)	4,57E-03	TargetScan Human	High (predicted)	RBFOX3
hsa-miR-1207-5p	miR-1207-5p (and other miRNAs w/seed GGCAGGG)	4,57E-03	TargetScan Human	High (predicted)	RBM23
hsa-miR-1207-5p	miR-1207-5p (and other miRNAs w/seed GGCAGGG)	4,57E-03	TargetScan Human	High (predicted)	RBM42
hsa-miR-1207-5p	miR-1207-5p (and other miRNAs w/seed GGCAGGG)	4,57E-03	TargetScan Human	High (predicted)	RCVRN	Phototransduction Pathway
hsa-miR-1207-5p	miR-1207-5p (and other miRNAs w/seed GGCAGGG)	4,57E-03	TargetScan Human	High (predicted)	REEP6
hsa-miR-1207-5p	miR-1207-5p (and other miRNAs w/seed GGCAGGG)	4,57E-03	TargetScan Human	High (predicted)	RELL2
hsa-miR-1207-5p	miR-1207-5p (and other miRNAs w/seed GGCAGGG)	4,57E-03	TargetScan Human	High (predicted)	REXO1L1P
hsa-miR-1207-5p	miR-1207-5p (and other miRNAs w/seed GGCAGGG)	4,57E-03	TargetScan Human	High (predicted)	RFLNA/ZNF664-RFLNA
hsa-miR-1207-5p	miR-1207-5p (and other miRNAs w/seed GGCAGGG)	4,57E-03	TargetScan Human	High (predicted)	RGMA
hsa-miR-1207-5p	miR-1207-5p (and other miRNAs w/seed GGCAGGG)	4,57E-03	TargetScan Human	High (predicted)	RGS11	Opioid Signaling Pathway
hsa-miR-1207-5p	miR-1207-5p (and other miRNAs w/seed GGCAGGG)	4,57E-03	TargetScan Human	High (predicted)	RGS3	Axonal Guidance Signaling,Ephrin B Signaling,Ephrin Receptor Signaling,Opioid Signaling Pathway
hsa-miR-1207-5p	miR-1207-5p (and other miRNAs w/seed GGCAGGG)	4,57E-03	TargetScan Human	High (predicted)	RHOJ	Actin Nucleation by ARP-WASP Complex,Cardiac Hypertrophy Signaling,Cholecystokinin/Gastrin-mediated Signaling,Colorectal Cancer Metastasis Signaling,CXCR4 Signaling,Germ Cell-Sertoli Cell Junction Signaling,Glioblastoma Multiforme Signaling,Glioma Invasiveness Signaling,Gαq Signaling,Hepatic Fibrosis Signaling Pathway,HMGB1 Signaling,IL-8 Signaling,ILK Signaling,Integrin Signaling,Molecular Mecha…
hsa-miR-1207-5p	miR-1207-5p (and other miRNAs w/seed GGCAGGG)	4,57E-03	TargetScan Human	High (predicted)	RIC3
hsa-miR-1207-5p	miR-1207-5p (and other miRNAs w/seed GGCAGGG)	4,57E-03	TargetScan Human	High (predicted)	RIMBP3 (includes others)
hsa-miR-1207-5p	miR-1207-5p (and other miRNAs w/seed GGCAGGG)	4,57E-03	TargetScan Human	High (predicted)	RNF121
hsa-miR-1207-5p	miR-1207-5p (and other miRNAs w/seed GGCAGGG)	4,57E-03	TargetScan Human	High (predicted)	RNF122
hsa-miR-1207-5p	miR-1207-5p (and other miRNAs w/seed GGCAGGG)	4,57E-03	TargetScan Human	High (predicted)	RNF135
hsa-miR-1207-5p	miR-1207-5p (and other miRNAs w/seed GGCAGGG)	4,57E-03	TargetScan Human	High (predicted)	RNF157
hsa-miR-1207-5p	miR-1207-5p (and other miRNAs w/seed GGCAGGG)	4,57E-03	TargetScan Human	High (predicted)	RNF187
hsa-miR-1207-5p	miR-1207-5p (and other miRNAs w/seed GGCAGGG)	4,57E-03	TargetScan Human	High (predicted)	RNF26
hsa-miR-1207-5p	miR-1207-5p (and other miRNAs w/seed GGCAGGG)	4,57E-03	TargetScan Human	High (predicted)	RNH1
hsa-miR-1207-5p	miR-1207-5p (and other miRNAs w/seed GGCAGGG)	4,57E-03	TargetScan Human	High (predicted)	RP11-644F5.10
hsa-miR-1207-5p	miR-1207-5p (and other miRNAs w/seed GGCAGGG)	4,57E-03	TargetScan Human	High (predicted)	RP11_1148L69
hsa-miR-1207-5p	miR-1207-5p (and other miRNAs w/seed GGCAGGG)	4,57E-03	TargetScan Human	High (predicted)	RP11_178C31
hsa-miR-1207-5p	miR-1207-5p (and other miRNAs w/seed GGCAGGG)	4,57E-03	TargetScan Human	High (predicted)	RP11_363G102
hsa-miR-1207-5p	miR-1207-5p (and other miRNAs w/seed GGCAGGG)	4,57E-03	TargetScan Human	High (predicted)	RP11_834C1112
hsa-miR-1207-5p	miR-1207-5p (and other miRNAs w/seed GGCAGGG)	4,57E-03	TargetScan Human	High (predicted)	RPH3A	Huntington's Disease Signaling
hsa-miR-1207-5p	miR-1207-5p (and other miRNAs w/seed GGCAGGG)	4,57E-03	TargetScan Human	High (predicted)	RPL23A	EIF2 Signaling
hsa-miR-1207-5p	miR-1207-5p (and other miRNAs w/seed GGCAGGG)	4,57E-03	TargetScan Human	High (predicted)	RPL37	EIF2 Signaling
hsa-miR-1207-5p	miR-1207-5p (and other miRNAs w/seed GGCAGGG)	4,57E-03	TargetScan Human	High (predicted)	RPUSD1
hsa-miR-1207-5p	miR-1207-5p (and other miRNAs w/seed GGCAGGG)	4,57E-03	TargetScan Human	High (predicted)	RTN4RL1
hsa-miR-1207-5p	miR-1207-5p (and other miRNAs w/seed GGCAGGG)	4,57E-03	TargetScan Human	High (predicted)	RTP5
hsa-miR-1207-5p	miR-1207-5p (and other miRNAs w/seed GGCAGGG)	4,57E-03	TargetScan Human	High (predicted)	RUNDC3A
hsa-miR-1207-5p	miR-1207-5p (and other miRNAs w/seed GGCAGGG)	4,57E-03	TargetScan Human	High (predicted)	RUSF1
hsa-miR-1207-5p	miR-1207-5p (and other miRNAs w/seed GGCAGGG)	4,57E-03	TargetScan Human	High (predicted)	RXRA	Adrenomedullin signaling pathway,Aryl Hydrocarbon Receptor Signaling,FXR/RXR Activation,Glucocorticoid Receptor Signaling,Hepatic Cholestasis,IL-12 Signaling and Production in Macrophages,LPS/IL-1 Mediated Inhibition of RXR Function,LXR/RXR Activation,Non-Small Cell Lung Cancer Signaling,Nur77 Signaling in T Lymphocytes,PPAR Signaling,PPARα/RXRα Activation,PXR/RXR Activation,RAR Activation,Retino…
hsa-miR-1207-5p	miR-1207-5p (and other miRNAs w/seed GGCAGGG)	4,57E-03	TargetScan Human	High (predicted)	S100A7A
hsa-miR-1207-5p	miR-1207-5p (and other miRNAs w/seed GGCAGGG)	4,57E-03	TargetScan Human	High (predicted)	SAMD10
hsa-miR-1207-5p	miR-1207-5p (and other miRNAs w/seed GGCAGGG)	4,57E-03	TargetScan Human	High (predicted)	SAMD4B
hsa-miR-1207-5p	miR-1207-5p (and other miRNAs w/seed GGCAGGG)	4,57E-03	TargetScan Human	High (predicted)	SASH3
hsa-miR-1207-5p	miR-1207-5p (and other miRNAs w/seed GGCAGGG)	4,57E-03	TargetScan Human	High (predicted)	SCAMP4
hsa-miR-1207-5p	miR-1207-5p (and other miRNAs w/seed GGCAGGG)	4,57E-03	TargetScan Human	High (predicted)	SCAMP5
hsa-miR-1207-5p	miR-1207-5p (and other miRNAs w/seed GGCAGGG)	4,57E-03	TargetScan Human	High (predicted)	SCGB3A2
hsa-miR-1207-5p	miR-1207-5p (and other miRNAs w/seed GGCAGGG)	4,57E-03	TargetScan Human	High (predicted)	SCN1B
hsa-miR-1207-5p	miR-1207-5p (and other miRNAs w/seed GGCAGGG)	4,57E-03	TargetScan Human	High (predicted)	SCN2B
hsa-miR-1207-5p	miR-1207-5p (and other miRNAs w/seed GGCAGGG)	4,57E-03	TargetScan Human	High (predicted)	SCN4A
hsa-miR-1207-5p	miR-1207-5p (and other miRNAs w/seed GGCAGGG)	4,57E-03	TargetScan Human	High (predicted)	SCN4B
hsa-miR-1207-5p	miR-1207-5p (and other miRNAs w/seed GGCAGGG)	4,57E-03	TargetScan Human	High (predicted)	SCRT2
hsa-miR-1207-5p	miR-1207-5p (and other miRNAs w/seed GGCAGGG)	4,57E-03	TargetScan Human	High (predicted)	SDC1	FXR/RXR Activation,Granulocyte Adhesion and Diapedesis,Inhibition of Angiogenesis by TSP1,Inhibition of Matrix Metalloproteases
hsa-miR-1207-5p	miR-1207-5p (and other miRNAs w/seed GGCAGGG)	4,57E-03	TargetScan Human	High (predicted)	SDC3	Granulocyte Adhesion and Diapedesis
hsa-miR-1207-5p	miR-1207-5p (and other miRNAs w/seed GGCAGGG)	4,57E-03	TargetScan Human	High (predicted)	SDF2
hsa-miR-1207-5p	miR-1207-5p (and other miRNAs w/seed GGCAGGG)	4,57E-03	TargetScan Human	High (predicted)	SELENOH
hsa-miR-1207-5p	miR-1207-5p (and other miRNAs w/seed GGCAGGG)	4,57E-03	TargetScan Human	High (predicted)	SEMA3F	Axonal Guidance Signaling,RhoA Signaling,Semaphorin Neuronal Repulsive Signaling Pathway
hsa-miR-1207-5p	miR-1207-5p (and other miRNAs w/seed GGCAGGG)	4,57E-03	TargetScan Human	High (predicted)	SEPTIN9	RhoA Signaling,Signaling by Rho Family GTPases
hsa-miR-1207-5p	miR-1207-5p (and other miRNAs w/seed GGCAGGG)	4,57E-03	TargetScan Human	High (predicted)	SERINC2
hsa-miR-1207-5p	miR-1207-5p (and other miRNAs w/seed GGCAGGG)	4,57E-03	TargetScan Human	High (predicted)	SERPING1	Acute Phase Response Signaling,Complement System
hsa-miR-1207-5p	miR-1207-5p (and other miRNAs w/seed GGCAGGG)	4,57E-03	TargetScan Human	High (predicted)	SESN2
hsa-miR-1207-5p	miR-1207-5p (and other miRNAs w/seed GGCAGGG)	4,57E-03	TargetScan Human	High (predicted)	SET	3-phosphoinositide Biosynthesis,3-phosphoinositide Degradation,D-myo-inositol (1,4,5,6)-Tetrakisphosphate Biosynthesis,D-myo-inositol (3,4,5,6)-tetrakisphosphate Biosynthesis,D-myo-inositol-5-phosphate Metabolism,Granzyme A Signaling,Superpathway of Inositol Phosphate Compounds,Transcriptional Regulatory Network in Embryonic Stem Cells
hsa-miR-1207-5p	miR-1207-5p (and other miRNAs w/seed GGCAGGG)	4,57E-03	TargetScan Human	High (predicted)	SETD1A
hsa-miR-1207-5p	miR-1207-5p (and other miRNAs w/seed GGCAGGG)	4,57E-03	TargetScan Human	High (predicted)	SETD1B
hsa-miR-1207-5p	miR-1207-5p (and other miRNAs w/seed GGCAGGG)	4,57E-03	TargetScan Human	High (predicted)	SF3A1	Assembly of RNA Polymerase III Complex,Role of p14/p19ARF in Tumor Suppression,Sirtuin Signaling Pathway,Spliceosomal Cycle
hsa-miR-1207-5p	miR-1207-5p (and other miRNAs w/seed GGCAGGG)	4,57E-03	TargetScan Human	High (predicted)	SFN	14-3-3-mediated Signaling,Cell Cycle: G2/M DNA Damage Checkpoint Regulation,DNA damage-induced 14-3-3σ Signaling,ERK5 Signaling,Hereditary Breast Cancer Signaling,HIPPO signaling,IGF-1 Signaling,Inhibition of ARE-Mediated mRNA Degradation Pathway,MSP-RON Signaling In Cancer Cells Pathway,p53 Signaling,p70S6K Signaling,PI3K/AKT Signaling,Protein Kinase A Signaling,VEGF Signaling
hsa-miR-1207-5p	miR-1207-5p (and other miRNAs w/seed GGCAGGG)	4,57E-03	TargetScan Human	High (predicted)	SFRP5	Role of Macrophages, Fibroblasts and Endothelial Cells in Rheumatoid Arthritis,Role of Osteoblasts, Osteoclasts and Chondrocytes in Rheumatoid Arthritis,Wnt/β-catenin Signaling
hsa-miR-1207-5p	miR-1207-5p (and other miRNAs w/seed GGCAGGG)	4,57E-03	TargetScan Human	High (predicted)	SH3GLB2	Clathrin-mediated Endocytosis Signaling,Mechanisms of Viral Exit from Host Cells
hsa-miR-1207-5p	miR-1207-5p (and other miRNAs w/seed GGCAGGG)	4,57E-03	TargetScan Human	High (predicted)	SH3PXD2A
hsa-miR-1207-5p	miR-1207-5p (and other miRNAs w/seed GGCAGGG)	4,57E-03	TargetScan Human	High (predicted)	SH3PXD2B
hsa-miR-1207-5p	miR-1207-5p (and other miRNAs w/seed GGCAGGG)	4,57E-03	TargetScan Human	High (predicted)	SHISA6
hsa-miR-1207-5p	miR-1207-5p (and other miRNAs w/seed GGCAGGG)	4,57E-03	TargetScan Human	High (predicted)	SIGIRR	NF-κB Signaling,Toll-like Receptor Signaling,TREM1 Signaling
hsa-miR-1207-5p	miR-1207-5p (and other miRNAs w/seed GGCAGGG)	4,57E-03	TargetScan Human	High (predicted)	SIGLEC8
hsa-miR-1207-5p	miR-1207-5p (and other miRNAs w/seed GGCAGGG)	4,57E-03	TargetScan Human	High (predicted)	SIRPB1
hsa-miR-1207-5p	miR-1207-5p (and other miRNAs w/seed GGCAGGG)	4,57E-03	TargetScan Human	High (predicted)	SIRPG
hsa-miR-1207-5p	miR-1207-5p (and other miRNAs w/seed GGCAGGG)	4,57E-03	TargetScan Human	High (predicted)	SIRT6	NAD Signaling Pathway,PTEN Signaling,Sirtuin Signaling Pathway
hsa-miR-1207-5p	miR-1207-5p (and other miRNAs w/seed GGCAGGG)	4,57E-03	TargetScan Human	High (predicted)	SIX5
hsa-miR-1207-5p	miR-1207-5p (and other miRNAs w/seed GGCAGGG)	4,57E-03	TargetScan Human	High (predicted)	SLAMF8
hsa-miR-1207-5p	miR-1207-5p (and other miRNAs w/seed GGCAGGG)	4,57E-03	TargetScan Human	High (predicted)	SLC13A5
hsa-miR-1207-5p	miR-1207-5p (and other miRNAs w/seed GGCAGGG)	4,57E-03	TargetScan Human	High (predicted)	SLC22A11
hsa-miR-1207-5p	miR-1207-5p (and other miRNAs w/seed GGCAGGG)	4,57E-03	TargetScan Human	High (predicted)	SLC22A12
hsa-miR-1207-5p	miR-1207-5p (and other miRNAs w/seed GGCAGGG)	4,57E-03	TargetScan Human	High (predicted)	SLC22A23
[truncated: 17,499 more rows]
